# Supplementary material for: Transcriptome Analysis of Microglia Reveals That the TLR2/IRF7 Signaling Axis Mediates Neuroinflammation After Subarachnoid Hemorrhage
Source: Front Aging Neurosci. 2021 Jun 30;13:645649. doi: 10.3389/fnagi.2021.645649 (PMC8278202; doi:10.3389/fnagi.2021.645649)
Supplement: Supplementary file 2 [file Data_Sheet_2.CSV]

node_name	MCC	DMNC	MNC	Degree	EPC	BottleNeck	EcCentricity	Closeness	Radiality	Betweenness	Stress	ClusteringCoefficient
Mafb	1.0	0.0	1.0	1.0	2.591	1.0	0.33333	15.0	1.70588	0.0	0.0	0.0
Plscr1	2.0	0.30779	2.0	2.0	3.191	1.0	0.33333	15.5	1.73529	0.0	0.0	1.0
Nr3c1	12.0	0.47366	4.0	4.0	5.712	1.0	0.33333	18.0	2.05882	0.78431	4.0	0.83333
Smad7	2.0	0.30779	2.0	2.0	3.096	1.0	0.33333	16.83333	1.97059	0.0	0.0	1.0
Parp12	24.0	0.56839	4.0	4.0	5.144	1.0	0.33333	18.16667	2.08824	0.0	0.0	1.0
Zbp1	72.0	0.57059	6.0	6.0	6.843	1.0	0.33333	19.16667	2.14706	1.2	6.0	0.8
Rsad2	74.0	0.47564	7.0	7.0	7.255	2.0	0.33333	19.66667	2.17647	9.82118	50.0	0.61905
Ltf	5760.0	0.75809	8.0	8.0	9.918	1.0	0.33333	20.0	2.17647	0.44444	6.0	0.92857
Il23a	40320.0	0.8164	8.0	8.0	10.315	1.0	0.33333	20.5	2.26471	0.0	0.0	1.0
Tslp	10080.0	0.78725	8.0	8.0	10.73	1.0	0.33333	20.16667	2.20588	0.16667	2.0	0.96429
Mif	720.0	0.71324	6.0	6.0	8.709	1.0	0.33333	19.33333	2.17647	0.0	0.0	1.0
Spib	2.0	0.0	1.0	2.0	3.479	1.0	0.33333	16.5	1.91176	0.95238	6.0	0.0
Ifng	4.4777526E7	0.70089	21.0	21.0	15.253	8.0	0.5	27.5	2.73529	47.71926	268.0	0.59048
Tlr2	4.442256E7	0.76388	19.0	19.0	14.828	4.0	0.5	26.5	2.67647	21.54182	176.0	0.66667
Irg1	10824.0	0.62782	11.0	11.0	11.534	2.0	0.5	22.5	2.44118	13.63547	90.0	0.67273
Il33	3996720.0	0.86346	12.0	12.0	12.56	1.0	0.5	23.0	2.47059	3.24882	32.0	0.89394
Tlr3	4.4402424E7	0.73458	18.0	18.0	14.387	2.0	0.5	26.0	2.64706	34.20888	202.0	0.65359
Cd40	4.4422561E7	0.76388	19.0	20.0	14.685	4.0	0.5	27.0	2.70588	65.91075	312.0	0.6
Ccl9	3628801.0	0.89787	10.0	11.0	11.474	2.0	0.33333	22.0	2.35294	21.09293	68.0	0.81818
Ccr2	4.754316E7	0.81763	17.0	17.0	14.077	1.0	0.33333	25.16667	2.55882	11.07376	82.0	0.74265
Cxcl1	4.841208E7	0.73638	22.0	22.0	15.333	1.0	0.5	28.0	2.76471	37.39971	270.0	0.61039
Cxcl3	3993840.0	0.76576	14.0	14.0	13.145	1.0	0.33333	23.5	2.44118	7.29312	58.0	0.74725
Cxcr3	4.390848E7	0.90089	14.0	14.0	13.36	1.0	0.33333	23.66667	2.47059	2.83162	28.0	0.87912
Ccr7	4.428156E7	0.81763	17.0	17.0	14.209	1.0	0.5	25.5	2.61765	15.52836	120.0	0.74265
Ccl7	4.827384E7	0.85811	17.0	17.0	14.669	1.0	0.5	25.5	2.61765	10.62312	90.0	0.77941
Csf1r	5160.0	0.72893	8.0	8.0	10.261	1.0	0.33333	20.5	2.26471	0.79829	8.0	0.89286
Ccl6	3628920.0	0.83144	11.0	11.0	11.702	1.0	0.33333	22.0	2.35294	1.91515	14.0	0.89091
Egr1	16.0	0.33284	6.0	6.0	5.29	1.0	0.33333	18.83333	2.08824	9.74274	26.0	0.46667
Il1b	4.8407228E7	0.59364	26.0	26.0	15.598	4.0	0.5	30.0	2.88235	168.049	564.0	0.46462
Nfkb1	87186.0	0.63062	14.0	14.0	12.575	3.0	0.5	24.0	2.52941	30.80445	162.0	0.61538
Cxcl10	4.84116E7	0.60936	26.0	26.0	15.652	2.0	0.5	30.0	2.88235	132.75568	542.0	0.47692
Cxcl2	4.7630904E7	0.71219	21.0	21.0	15.415	2.0	0.33333	27.16667	2.67647	31.62999	204.0	0.6
Irf7	771220.0	0.57477	17.0	19.0	13.46	4.0	0.5	26.5	2.67647	198.09859	734.0	0.4152
Ddit3	3.0	0.30779	2.0	3.0	4.167	1.0	0.33333	16.83333	1.91176	1.11765	6.0	0.33333
Atf3	56.0	0.43905	7.0	7.0	7.699	1.0	0.5	20.5	2.32353	17.61188	86.0	0.57143
