# Supplementary material for: Transcriptome Analysis of Microglia Reveals That the TLR2/IRF7 Signaling Axis Mediates Neuroinflammation After Subarachnoid Hemorrhage
Source: Front Aging Neurosci. 2021 Jun 30;13:645649. doi: 10.3389/fnagi.2021.645649 (PMC8278202; doi:10.3389/fnagi.2021.645649)
Supplement: Supplementary file 3 [file Table_1.XLSX]

## Sheet: Sheet1
gene	baseMean	log2FoldChange	lfcSE	stat	pvalue	padj
Arg1	5961.51	9.08235	0.584631	15.5352	2.00506e-54	4.13021e-50
Gpnmb	5928.97	7.68693	0.499831	15.3791	2.26226e-53	2.33001e-49
Rhov	675.058	6.17765	0.462925	13.3448	1.26968e-40	8.71804e-37
Acp5	4502.66	4.8733	0.36608	13.3121	1.96882e-40	1.01389e-36
Spp1	60842.7	5.77864	0.479221	12.0584	1.75154e-33	7.216e-30
Ramp3	1328.22	4.80231	0.402576	11.9289	8.3636e-33	2.87136e-29
Plin2	22520.3	2.83986	0.242461	11.7126	1.09836e-31	3.23215e-28
Sirpb1c	4972.02	3.40377	0.297518	11.4406	2.62212e-30	6.75164e-27
Dmkn	773.966	4.18479	0.372166	11.2444	2.4677e-29	5.64802e-26
Cd5l	271.882	4.49652	0.418407	10.7468	6.13753e-27	1.26427e-23
Fabp5	8026.18	3.90367	0.382006	10.2189	1.63189e-24	3.05594e-21
Cyp4f18	13092.8	2.42922	0.239353	10.1491	3.34385e-24	5.74e-21
Saa3	4133.95	5.51551	0.545529	10.1104	4.96914e-24	7.8738e-21
Slc2a6	2370.14	2.33535	0.236272	9.88419	4.87511e-23	7.17303e-20
Emp1	997.656	3.88541	0.401471	9.67792	3.74256e-22	5.13954e-19
AA467197	5568.05	4.9024	0.510948	9.59473	8.41395e-22	1.08324e-18
Adora2b	1907.26	3.01047	0.31398	9.58809	8.97283e-22	1.08724e-18
Apoc2	4455.35	3.58987	0.37551	9.55998	1.17784e-21	1.34791e-18
Pdgfb	2158.98	-1.76116	0.186608	-9.43774	3.80902e-21	4.12958e-18
Arhgap5	4365.89	-1.92312	0.204394	-9.40892	5.0127e-21	5.16283e-18
Lag3	17417	-1.69229	0.182392	-9.27833	1.72158e-20	1.68871e-17
Pbk	1487.67	2.67707	0.28886	9.2677	1.90196e-20	1.78084e-17
Col27a1	2281.65	-3.16393	0.343119	-9.22108	2.94117e-20	2.63414e-17
Fgr	5043.43	2.38534	0.260164	9.1686	4.79212e-20	4.11303e-17
Ifitm1	20726.1	4.86873	0.531773	9.15565	5.40291e-20	4.45178e-17
Cd244a	1390.12	2.92429	0.321793	9.08748	1.01358e-19	7.94497e-17
Lgals3	51154.9	2.59716	0.285888	9.08454	1.04138e-19	7.94497e-17
Csrnp2	2007.03	-2.10367	0.233273	-9.01803	1.9151e-19	1.40889e-16
Cst7	4388.93	2.54318	0.285934	8.89431	5.87847e-19	4.03635e-16
Tnfrsf9	291.812	4.95631	0.557119	8.89632	5.77275e-19	4.03635e-16
Serpina3n	178.435	10.1443	1.14206	8.88246	6.5396e-19	4.34546e-16
F10	2803.2	3.34465	0.379703	8.80859	1.26734e-18	8.15812e-16
Il1rn	8500.22	3.4363	0.391259	8.78268	1.59621e-18	9.96373e-16
Melk	303.084	3.10503	0.354036	8.77038	1.78069e-18	1.07884e-15
Pimreg	548.108	2.78463	0.320056	8.70044	3.30591e-18	1.94567e-15
Fignl1	270.154	4.18068	0.480811	8.69506	3.46645e-18	1.98348e-15
Hes1	3300.25	-1.86843	0.216484	-8.63079	6.09273e-18	3.30274e-15
Sirpb1b	3190.16	2.74704	0.31826	8.63144	6.0585e-18	3.30274e-15
Timp1	1085.14	6.52222	0.757219	8.61338	7.09356e-18	3.74667e-15
Selplg	111941	-1.45477	0.169177	-8.59908	8.03588e-18	4.13828e-15
Wfdc17	28589.2	2.31168	0.270927	8.53249	1.43235e-17	7.19635e-15
Sirpb1a	2117.2	2.19857	0.259517	8.4718	2.41626e-17	1.18506e-14
Tnfrsf26	262.196	3.11348	0.370525	8.40289	4.35631e-17	2.08688e-14
F7	426.843	5.94735	0.708753	8.39129	4.80832e-17	2.25106e-14
4930430E12Rik	573.815	3.98118	0.475956	8.3646	6.03171e-17	2.70103e-14
Cd300lf	6663.36	3.48274	0.416261	8.36671	5.92517e-17	2.70103e-14
Ccnb1	1510.18	2.74563	0.329462	8.33368	7.83651e-17	3.43456e-14
Ocstamp	533.15	4.64275	0.560026	8.29024	1.13021e-16	4.85025e-14
Zfp74	282.132	-2.84582	0.344564	-8.25918	1.46672e-16	6.16592e-14
Gla	3491.97	2.83483	0.344363	8.2321	1.83961e-16	7.57884e-14
Arg2	2885.15	2.50737	0.305752	8.20069	2.3902e-16	9.65406e-14
Cfb	2966.12	6.01804	0.734988	8.18795	2.6572e-16	1.05261e-13
B3gnt5	251.296	3.84269	0.471648	8.14737	3.71913e-16	1.44548e-13
Apol9b	176.185	10.1265	1.24486	8.13465	4.13127e-16	1.57593e-13
Bank1	1833.12	-2.2351	0.275672	-8.10785	5.15229e-16	1.92967e-13
Ets1	1791.41	-1.27205	0.157048	-8.09975	5.50742e-16	2.02585e-13
Rrm2	1346.66	1.90386	0.238518	7.98201	1.43975e-15	5.20305e-13
Nek2	192.446	4.14618	0.522171	7.94028	2.01727e-15	7.16445e-13
Pfkp	2919.18	1.79317	0.226301	7.92381	2.30337e-15	8.04188e-13
Igfbp6	1476.73	3.66902	0.464567	7.89772	2.84043e-15	9.75166e-13
Cfp	12511.8	2.229	0.282478	7.89089	3.00049e-15	1.01323e-12
Slc36a3os	114.155	8.20283	1.04417	7.85584	3.97116e-15	1.31939e-12
Sod2	7926	1.64583	0.210711	7.81085	5.68041e-15	1.85731e-12
AB124611	4639.11	1.78027	0.228418	7.7939	6.49707e-15	2.09114e-12
Ambp	153.819	9.93125	1.27491	7.78975	6.71415e-15	2.12777e-12
Anxa2	27589.6	1.96129	0.252355	7.77194	7.7295e-15	2.41242e-12
Gm12435	1268.97	4.66962	0.603734	7.73456	1.03764e-14	3.14328e-12
Trp53cor1	483.925	-2.65522	0.343246	-7.73563	1.02896e-14	3.14328e-12
Slfn2	33262.2	2.11724	0.274019	7.72663	1.10428e-14	3.29669e-12
Adssl1	5567.6	1.65494	0.214628	7.71071	1.25117e-14	3.68184e-12
Clec4d	6495.69	2.90827	0.377479	7.70444	1.31418e-14	3.8128e-12
Rpl10-ps3	3155.82	2.07118	0.269714	7.67915	1.60153e-14	4.58193e-12
Pla1a	189.444	2.85925	0.372571	7.67438	1.66218e-14	4.69031e-12
Gch1	7392.69	1.90385	0.248507	7.66115	1.84281e-14	5.06133e-12
Raet1d	161.601	8.70943	1.13673	7.66183	1.83301e-14	5.06133e-12
Nr1h3	1032.7	4.42059	0.578875	7.63652	2.23167e-14	6.0487e-12
Capg	16428	1.88148	0.246936	7.61928	2.55087e-14	6.82407e-12
Dpep2	4550.83	3.10709	0.409677	7.58424	3.34432e-14	8.832e-12
Bin1	26701.7	-1.36528	0.180649	-7.55764	4.10437e-14	1.0702e-11
Gm14005	1114.33	1.90729	0.252541	7.55241	4.27289e-14	1.10022e-11
Ccnb2	1522.12	2.03617	0.27018	7.53637	4.83232e-14	1.2289e-11
Clec4n	7171.94	2.16144	0.287568	7.51627	5.63622e-14	1.4144e-11
Pld1	1823.91	-1.76312	0.234619	-7.51482	5.69908e-14	1.4144e-11
Myl2	453.453	-1.63974	0.218467	-7.50563	6.11336e-14	1.49915e-11
Nxpe5	605.235	3.07219	0.410134	7.49069	6.8515e-14	1.6604e-11
Ms4a8a	1341.99	2.53634	0.339484	7.47116	7.94938e-14	1.90406e-11
Hilpda	7197.74	3.21876	0.431394	7.4613	8.56745e-14	2.02852e-11
Il23a	2899.5	5.86796	0.786747	7.45851	8.75049e-14	2.04831e-11
Traf1	2322.59	3.57387	0.47943	7.4544	9.02758e-14	2.08943e-11
Zfp113	320.33	-2.24629	0.302034	-7.4372	1.02839e-13	2.35375e-11
Agpat4	1751.07	1.55776	0.209684	7.42908	1.09356e-13	2.47541e-11
Cdk1	2679.56	2.15024	0.290286	7.4073	1.28897e-13	2.88604e-11
Gpat3	311.568	9.66186	1.30855	7.38365	1.54003e-13	3.41108e-11
Cd7	645.764	2.58147	0.349923	7.37724	1.6161e-13	3.5415e-11
Mef2c	12312	-1.57005	0.21287	-7.37562	1.63587e-13	3.54709e-11
Fcgr4	7943.86	2.28489	0.312169	7.3194	2.49076e-13	5.34449e-11
Gm36172	65.8103	7.40417	1.0159	7.2883	3.13896e-13	6.66593e-11
Kcnn4	1361.75	1.81121	0.248692	7.28293	3.26645e-13	6.86587e-11
Gsr	10160.9	1.72893	0.237973	7.26525	3.72355e-13	7.74762e-11
Cxxc5	7005.01	-1.25984	0.173487	-7.26183	3.81883e-13	7.86641e-11
Uck2	1208.04	2.71808	0.376149	7.22609	4.97098e-13	1.01383e-10
Efnb1	706.634	-1.70277	0.236373	-7.20375	5.85804e-13	1.18304e-10
Gm5150	1038.57	2.8728	0.399676	7.18782	6.58357e-13	1.31665e-10
Csmd3	2083.81	-1.92754	0.268237	-7.18596	6.67369e-13	1.32184e-10
Rps6-ps4	4718.39	1.87478	0.261346	7.17356	7.30705e-13	1.4335e-10
Ano7	301.212	-2.57296	0.360987	-7.12758	1.02152e-12	1.98511e-10
Srxn1	1718.44	1.63203	0.229195	7.12071	1.07375e-12	2.06712e-10
Nuak1	1598.21	-2.19889	0.308861	-7.11935	1.08437e-12	2.06823e-10
Ctla2a	1971.03	2.8226	0.396792	7.11355	1.13097e-12	2.13733e-10
Rab6b	1507.18	-1.3809	0.195042	-7.08003	1.44124e-12	2.69892e-10
Ms4a4a	7039.44	1.96438	0.277734	7.07286	1.51771e-12	2.81651e-10
Gadd45g	23480.2	-1.54178	0.218091	-7.06942	1.55588e-12	2.83749e-10
Herc2	4285.98	-1.77327	0.250839	-7.06935	1.55656e-12	2.83749e-10
Tmem171	182.046	10.1739	1.4396	7.06718	1.58111e-12	2.85695e-10
Tspo	37616	2.36793	0.337077	7.02488	2.14243e-12	3.83757e-10
Cdc20	1318.65	2.07999	0.296452	7.01628	2.27851e-12	4.04612e-10
4930438A08Rik	80.7721	-7.82003	1.11533	-7.01141	2.35931e-12	4.12034e-10
Gfap	567.737	2.32689	0.331875	7.01135	2.36031e-12	4.12034e-10
Mcoln3	121.836	10.3166	1.47492	6.99471	2.65801e-12	4.5627e-10
Plk1	697.08	2.41418	0.345105	6.9955	2.64311e-12	4.5627e-10
Ltf	21217.8	-3.16877	0.453259	-6.99109	2.72761e-12	4.64348e-10
Pdpn	444.751	3.15979	0.452229	6.98715	2.80532e-12	4.73663e-10
Ccr7	4895.92	2.84692	0.407724	6.98247	2.90037e-12	4.85729e-10
Ptges	204.98	3.68752	0.52956	6.96337	3.3222e-12	5.51887e-10
Mdfic	746.075	1.94683	0.279966	6.95382	3.55532e-12	5.85889e-10
Abca9	3747.77	-1.71078	0.246891	-6.9293	4.2292e-12	6.91407e-10
Cd72	3487.45	1.8352	0.265471	6.913	4.74505e-12	7.63619e-10
Sox4	3392.9	-2.23159	0.322801	-6.9132	4.73827e-12	7.63619e-10
2010111I01Rik	2193.6	1.66588	0.241029	6.91153	4.79454e-12	7.65602e-10
Fabp7	309.592	2.73997	0.398665	6.87286	6.29256e-12	9.97081e-10
Pla2g2d	456.726	-2.88576	0.419944	-6.87177	6.34118e-12	9.97114e-10
Napsa	10481.3	1.87542	0.27364	6.8536	7.20165e-12	1.12384e-09
Gm11110	169.1	3.04065	0.444492	6.84073	7.87931e-12	1.22035e-09
Scimp	2413.21	2.29483	0.336147	6.82687	8.67874e-12	1.33413e-09
Ptprm	782.341	-1.2927	0.190128	-6.79909	1.0528e-11	1.60641e-09
Fxyd5	21775.1	2.13144	0.313928	6.7896	1.12447e-11	1.70316e-09
Mir8114	6489.39	-1.53689	0.226433	-6.78741	1.14161e-11	1.71649e-09
Tanc2	8826.83	-2.39935	0.353815	-6.78137	1.19037e-11	1.77685e-09
Htatip2	1926.5	1.6526	0.244125	6.76947	1.29258e-11	1.90184e-09
Tslp	219.598	-2.37872	0.351345	-6.77031	1.28508e-11	1.90184e-09
Adgrg5	139.7	2.51781	0.372164	6.76533	1.33004e-11	1.9294e-09
Metrnl	6725.77	2.27041	0.335562	6.76598	1.32411e-11	1.9294e-09
Cstb	19035.8	2.13979	0.316831	6.75373	1.44096e-11	2.07569e-09
P2ry14	404.172	2.50194	0.371839	6.72856	1.71355e-11	2.4343e-09
Rnh1	31838.7	1.51774	0.225564	6.72866	1.71237e-11	2.4343e-09
Egln3	533.831	2.08114	0.310367	6.70541	2.00848e-11	2.83374e-09
Krt83	176.139	-7.84074	1.16995	-6.70177	2.05915e-11	2.88547e-09
St3gal4	2088.81	1.65151	0.246888	6.68931	2.24221e-11	3.12076e-09
Cdkn3	944.333	2.34579	0.35117	6.67994	2.39039e-11	3.30467e-09
Whrn	877.126	-2.8175	0.423241	-6.65695	2.79563e-11	3.83915e-09
Rad51	443.437	1.89087	0.284135	6.65484	2.83605e-11	3.86885e-09
S100a9	116003	-1.65085	0.248529	-6.64248	3.08457e-11	4.1802e-09
Plcl2	3550.25	-1.00694	0.151807	-6.63299	3.28958e-11	4.42889e-09
Mcm6	2448.54	1.51275	0.228191	6.6293	3.37288e-11	4.51156e-09
Cyp7b1	62.2086	8.62352	1.3024	6.62128	3.56107e-11	4.73254e-09
Abl1	1466.72	-1.97213	0.298305	-6.61111	3.81455e-11	5.02933e-09
Cdca3	1060.59	1.85647	0.280841	6.61038	3.83322e-11	5.02933e-09
Racgap1	1100.71	1.96224	0.297345	6.59921	4.13365e-11	5.38918e-09
Smap2	8602.38	-1.52944	0.231931	-6.59439	4.27013e-11	5.5321e-09
Cep55	146.857	3.10418	0.470974	6.59098	4.3694e-11	5.62532e-09
Mepce	2429.95	-1.45134	0.220372	-6.58589	4.52155e-11	5.78505e-09
Cd38	2127.87	1.66632	0.253322	6.57787	4.77222e-11	6.06808e-09
Pde3b	4291.78	-1.78272	0.271062	-6.5768	4.80679e-11	6.07454e-09
Rpl10-ps1	2038.04	2.38334	0.363317	6.55995	5.38269e-11	6.76086e-09
Ly6i	4067.01	4.82179	0.735171	6.55874	5.42661e-11	6.77471e-09
A930030B08Rik	47.6237	-8.36438	1.27629	-6.55365	5.61488e-11	6.96753e-09
Ophn1	4770.95	-1.83018	0.279608	-6.54551	5.9291e-11	7.31339e-09
Itgb2l	528.692	-3.00452	0.459765	-6.53491	6.36485e-11	7.80414e-09
Cttnbp2nl	7719.27	-1.66631	0.255379	-6.52484	6.80763e-11	8.24885e-09
Hopx	65.6671	7.40311	1.13453	6.52526	6.78821e-11	8.24885e-09
Sapcd2	77.7398	3.90968	0.600004	6.51609	7.21625e-11	8.69283e-09
Ass1	2271.2	4.19256	0.643611	6.51412	7.31188e-11	8.75682e-09
Cela1	354.414	1.94637	0.298894	6.51192	7.41964e-11	8.83452e-09
Btbd16	41.8312	8.04847	1.23711	6.50585	7.72567e-11	9.14604e-09
Arhgap22	4091.2	-1.49019	0.229477	-6.49383	8.3681e-11	9.84997e-09
Cxcr4	342.885	2.67196	0.412028	6.4849	8.87927e-11	1.03923e-08
Cd200	488.606	2.16715	0.3349	6.47102	9.7341e-11	1.13284e-08
Hpse	1414.88	3.03115	0.468715	6.46695	1e-10	1.15725e-08
Gm43667	41.5615	-8.16783	1.2642	-6.46087	1.04101e-10	1.19797e-08
Kcnd1	1335.92	-1.4162	0.219341	-6.45661	1.07071e-10	1.22531e-08
Gpr132	773.799	1.84821	0.286408	6.45307	1.09608e-10	1.24742e-08
Prdx6	16068.7	1.64393	0.254853	6.4505	1.11481e-10	1.26176e-08
Avpi1	1940.08	1.8506	0.287257	6.44232	1.17662e-10	1.32444e-08
Gm28551	36.744	-8.71558	1.35319	-6.44077	1.18872e-10	1.33078e-08
Kif22	679.164	1.79562	0.278932	6.43749	1.21463e-10	1.35245e-08
B430306N03Rik	2323.38	1.48346	0.230727	6.4295	1.28023e-10	1.41024e-08
Ch25h	1699.24	2.11977	0.329671	6.42997	1.27633e-10	1.41024e-08
Tmem51	1611.2	2.16757	0.337241	6.42736	1.29838e-10	1.42262e-08
Pdcd1lg2	123.022	4.8223	0.750626	6.42437	1.32416e-10	1.4432e-08
Ifi30	24516.9	1.77754	0.276855	6.42048	1.35849e-10	1.47282e-08
Mcub	4386.44	1.51748	0.236453	6.41769	1.38359e-10	1.49217e-08
Psat1	3167.7	2.00484	0.312464	6.41622	1.39701e-10	1.4988e-08
S100a4	15997.4	1.88473	0.293934	6.41207	1.43554e-10	1.53216e-08
Lsr	1421.85	1.88237	0.293753	6.40802	1.47423e-10	1.56534e-08
Sparc	193761	-1.63148	0.254854	-6.40162	1.53735e-10	1.61571e-08
Tnfsf13os	333.92	2.31829	0.362141	6.40163	1.53724e-10	1.61571e-08
Slc38a5	647.899	2.47024	0.386175	6.3967	1.5877e-10	1.66015e-08
Ankrd66	60.8549	7.29566	1.14263	6.385	1.71396e-10	1.78313e-08
Aurkb	621.449	1.92063	0.300942	6.38205	1.74735e-10	1.80873e-08
Aqp9	261.823	2.26444	0.355095	6.37699	1.80601e-10	1.86009e-08
C920009B18Rik	193.764	2.16557	0.339777	6.37351	1.84749e-10	1.89335e-08
Gm3239	36.8023	-7.9924	1.25597	-6.36353	1.97172e-10	2.01066e-08
Rhob	10917.6	-1.59482	0.251038	-6.3529	2.11293e-10	2.14405e-08
Aurka	889.335	1.78751	0.281704	6.34536	2.21909e-10	2.22694e-08
Eps8l1	199.164	-2.52341	0.397712	-6.34481	2.22705e-10	2.22694e-08
Tnfrsf18	422.35	2.11518	0.333324	6.34573	2.21378e-10	2.22694e-08
Gm6166	52.5516	7.0801	1.11735	6.33652	2.35007e-10	2.33861e-08
Tm4sf19	38.8848	7.94307	1.25441	6.3321	2.41845e-10	2.39508e-08
Tmem189	7160	1.29519	0.205006	6.3178	2.65308e-10	2.61487e-08
Adgrg1	10481.1	-1.3285	0.210328	-6.31634	2.67828e-10	2.62713e-08
Srgap2	11212.8	-1.85465	0.294046	-6.30734	2.83866e-10	2.77125e-08
Dnajb1	55388.3	-1.2826	0.203383	-6.30634	2.85704e-10	2.77604e-08
Sestd1	402.123	2.3671	0.375968	6.29601	3.05402e-10	2.95351e-08
Mmp19	738.833	3.51668	0.558729	6.29406	3.0926e-10	2.97684e-08
Ikbke	472.188	3.63668	0.578683	6.28441	3.29111e-10	3.15319e-08
Gmnn	1083.13	1.57111	0.250286	6.27725	3.44623e-10	3.28652e-08
S100a10	8516.71	1.98059	0.316279	6.26217	3.79657e-10	3.60394e-08
Vopp1	617.018	1.67698	0.268098	6.25511	3.97248e-10	3.75363e-08
Lgals1	24482.1	2.30245	0.368406	6.24976	4.11076e-10	3.86656e-08
Pilrb1	1352.79	1.41261	0.22625	6.24359	4.27644e-10	4.00411e-08
Mgll	2654.88	-1.42444	0.228928	-6.22221	4.90209e-10	4.56915e-08
Slco2b1	26030.1	-1.07105	0.172672	-6.20281	5.54631e-10	5.14632e-08
Ciao2a	10399.4	1.34407	0.216918	6.19622	5.78356e-10	5.3424e-08
Tcf19	730.255	1.61111	0.260651	6.18109	6.36585e-10	5.85402e-08
Ccl6	52476.5	1.25216	0.20294	6.1701	6.82473e-10	6.24812e-08
Cep68	1930.55	-1.29934	0.210942	-6.15973	7.28706e-10	6.64186e-08
BC030867	111.733	8.17863	1.32884	6.15473	7.52064e-10	6.76496e-08
Chac1	156.16	2.75735	0.447982	6.15505	7.50552e-10	6.76496e-08
Kcnip3	1012.99	-1.1743	0.190795	-6.15477	7.51881e-10	6.76496e-08
Cdca5	369.108	1.73133	0.282069	6.13796	8.35892e-10	7.48632e-08
Gm4924	116.026	-2.19387	0.35827	-6.12351	9.15367e-10	8.16261e-08
Cdca8	962.864	1.71953	0.280933	6.12081	9.31028e-10	8.26648e-08
Cxcl11	371.223	4.36837	0.713782	6.12003	9.35601e-10	8.27143e-08
Ddah1	200.47	2.04596	0.334778	6.11139	9.87685e-10	8.69458e-08
Carhsp1	2826.97	1.47244	0.241334	6.10123	1.05257e-09	9.22637e-08
Sufu	761.177	-1.2441	0.204053	-6.09696	1.08105e-09	9.43582e-08
Sall3	1561.05	-2.60452	0.427373	-6.09425	1.09953e-09	9.55663e-08
Cdkn1c	919.848	-1.28176	0.210485	-6.08955	1.13227e-09	9.79982e-08
Mreg	349.594	3.39521	0.557639	6.08855	1.13937e-09	9.81999e-08
Fam102b	5022.79	-1.4787	0.243906	-6.06256	1.3397e-09	1.14985e-07
P2ry12	31485	-1.69411	0.279707	-6.05674	1.3891e-09	1.18731e-07
Clasp2	2090.81	-1.42319	0.235335	-6.04749	1.47123e-09	1.25231e-07
1110002J07Rik	140.149	3.3421	0.552854	6.04518	1.49247e-09	1.26516e-07
Rpl35a-ps4	457.569	10.2228	1.69273	6.03924	1.54844e-09	1.30722e-07
Zbp1	3719.58	3.28768	0.544667	6.03614	1.57843e-09	1.3271e-07
Dhfr	842.193	2.67967	0.444394	6.02994	1.64022e-09	1.37345e-07
Tmem252	480.01	2.7654	0.459543	6.01771	1.76902e-09	1.4753e-07
Ubc	173199	-1.47723	0.245609	-6.01455	1.80383e-09	1.49827e-07
Mylip	6751.79	-1.20427	0.20028	-6.01293	1.82203e-09	1.50731e-07
Glul	50014.6	-1.22296	0.203443	-6.01133	1.84004e-09	1.51612e-07
Slc28a2	765.595	2.67187	0.444912	6.0054	1.90865e-09	1.56639e-07
Rftn1	2070.84	1.25578	0.209282	6.00043	1.96791e-09	1.60861e-07
Unc45b	31.9717	7.65782	1.28041	5.98075	2.22113e-09	1.80842e-07
Map4k1	1002.44	1.75131	0.292942	5.97834	2.25418e-09	1.82811e-07
Fchsd2	2764.52	-1.74194	0.291956	-5.96644	2.42482e-09	1.95878e-07
Sncaip	862.054	-1.68436	0.282805	-5.9559	2.58639e-09	2.08114e-07
Zfp46	133.109	-2.48528	0.417345	-5.95498	2.60108e-09	2.08481e-07
Traf5	1985.58	-1.01718	0.171199	-5.94151	2.82406e-09	2.25476e-07
H2-T-ps	388.984	2.02118	0.34061	5.93399	2.95662e-09	2.34244e-07
Mcm5	2110.75	1.85018	0.311788	5.93409	2.95488e-09	2.34244e-07
Zfp30	322.837	-1.83565	0.309614	-5.92883	3.05097e-09	2.40793e-07
Gm37613	39.8762	-8.10715	1.36764	-5.92784	3.06938e-09	2.41321e-07
Calm3	6977.72	1.22467	0.206781	5.92251	3.17063e-09	2.47096e-07
Gm3460	28.6608	-7.63047	1.28829	-5.92295	3.16221e-09	2.47096e-07
Tagln2	16609.2	1.44109	0.243342	5.92209	3.17881e-09	2.47096e-07
Vsir	45637.4	-1.12502	0.190025	-5.92038	3.21204e-09	2.4874e-07
Glipr2	3154.57	1.3398	0.226634	5.91175	3.38488e-09	2.61143e-07
Adap1	3239.11	1.5012	0.254081	5.90836	3.45534e-09	2.65584e-07
Asb2	2975.47	-1.69062	0.286521	-5.9005	3.62412e-09	2.76494e-07
Gm26802	33.4595	-7.85316	1.33083	-5.90094	3.61445e-09	2.76494e-07
Pole	137.56	2.88789	0.489756	5.89658	3.71123e-09	2.82094e-07
Gm26668	33.9254	-8.59983	1.45902	-5.89423	3.76424e-09	2.85072e-07
Rps8-ps2	547.89	2.13827	0.362892	5.89231	3.80838e-09	2.87358e-07
Gm13822	116.411	8.24018	1.39969	5.88717	3.92876e-09	2.9536e-07
Slc25a20	1901.42	1.35811	0.232309	5.84614	5.03111e-09	3.76857e-07
Cenpa	2110.88	1.75252	0.299961	5.8425	5.14247e-09	3.83803e-07
Cdh15	37.9004	7.90626	1.35391	5.83957	5.23368e-09	3.89201e-07
Depdc1a	37.4944	6.59054	1.13103	5.82702	5.64263e-09	4.18102e-07
Eno1b	5098.28	1.32571	0.227592	5.82492	5.71394e-09	4.21869e-07
Csrp1	1878.49	1.53693	0.263916	5.82356	5.76065e-09	4.23799e-07
Ngp	114673	-2.91761	0.501544	-5.81725	5.98219e-09	4.38531e-07
Chaf1b	373.766	1.64719	0.283192	5.81651	6.00893e-09	4.38929e-07
Plxna4	1839.3	-1.86409	0.320654	-5.8134	6.12157e-09	4.45577e-07
Id3	6718.48	1.88697	0.325031	5.80553	6.41642e-09	4.65394e-07
Elob	9085.01	1.17918	0.20318	5.80361	6.49005e-09	4.69083e-07
Nrcam	111.459	3.00979	0.518724	5.8023	6.54118e-09	4.71125e-07
Ctsk	543.486	3.37515	0.58261	5.79316	6.90722e-09	4.95756e-07
Gucy2c	52.4559	7.08138	1.22274	5.79143	6.97916e-09	4.9918e-07
Eno1	52280.2	1.0591	0.182927	5.78972	7.05051e-09	5.02538e-07
Birc5	2247.24	2.02064	0.349174	5.7869	7.16963e-09	5.09266e-07
Ldhc	56.0822	-7.28641	1.26076	-5.7794	7.49695e-09	5.30605e-07
Oas1a	13847.6	3.26438	0.564884	5.77884	7.52156e-09	5.30605e-07
2310022A10Rik	1197.85	1.64522	0.285027	5.77214	7.82733e-09	5.5029e-07
Tgfbr1	18068.2	-1.7313	0.300598	-5.75952	8.43516e-09	5.91007e-07
Esd	9401.08	1.85268	0.322423	5.7461	9.13235e-09	6.35532e-07
Zfyve16	573.348	-1.57535	0.274149	-5.74633	9.12011e-09	6.35532e-07
Marcks	12478.7	-1.5707	0.273448	-5.74406	9.24326e-09	6.41084e-07
Irf7	6994.45	3.61596	0.629657	5.74275	9.31531e-09	6.43913e-07
Cxcl1	7055.94	3.47444	0.605435	5.73875	9.53763e-09	6.55729e-07
Mgarp	40.4567	8.72524	1.52046	5.73853	9.54992e-09	6.55729e-07
Ecm1	6070.27	3.88953	0.678424	5.73318	9.85628e-09	6.74517e-07
Asf1b	1827.32	1.8491	0.322581	5.73221	9.91327e-09	6.7617e-07
Gm19557	37.5885	6.5921	1.15183	5.72316	1.04561e-08	7.08504e-07
Ang	10170.7	-1.11649	0.195301	-5.71675	1.08581e-08	7.33331e-07
E2f1	991.059	2.18005	0.382504	5.69941	1.20223e-08	8.09302e-07
Ppm1l	729.589	-1.4738	0.25901	-5.69013	1.2694e-08	8.51738e-07
Ccna2	962.963	1.98203	0.348378	5.68932	1.27543e-08	8.53004e-07
Prelid1	16637.3	1.10053	0.193525	5.68679	1.29446e-08	8.62933e-07
Klf4	1668.55	-2.33802	0.411892	-5.6763	1.3764e-08	9.14594e-07
Gm42793	134.298	3.58234	0.631238	5.67511	1.38601e-08	9.18019e-07
Fam20c	1730.33	1.70491	0.30052	5.6732	1.40155e-08	9.25337e-07
Phf14	1881.59	-1.76864	0.312252	-5.66416	1.47744e-08	9.72324e-07
Slc43a3	623.202	1.58162	0.279545	5.65784	1.53293e-08	1.00563e-06
Tpx2	533.701	2.33202	0.412257	5.6567	1.54314e-08	1.00911e-06
Gm28496	153.602	-3.01531	0.533203	-5.65509	1.55768e-08	1.00953e-06
Pla2g7	8997.02	2.11376	0.373787	5.655	1.55848e-08	1.00953e-06
Zfp62	592.269	-1.64157	0.29026	-5.65553	1.55363e-08	1.00953e-06
Gcsam	169.871	2.24519	0.397164	5.65306	1.57618e-08	1.0178e-06
Ncapg2	324.855	2.56721	0.454297	5.65095	1.59561e-08	1.02712e-06
Ms4a4c	25470.7	3.72734	0.659659	5.65041	1.60066e-08	1.02716e-06
Orm1	178.179	-1.94351	0.344876	-5.63541	1.74646e-08	1.11725e-06
Gm31718	517.684	1.78803	0.317424	5.63294	1.77166e-08	1.12986e-06
Gm15539	329.352	-1.74555	0.310005	-5.63072	1.7946e-08	1.13744e-06
Gm4735	3846.91	1.15675	0.205419	5.63118	1.78982e-08	1.13744e-06
Lpin1	1331.66	-1.47441	0.26196	-5.62837	1.81924e-08	1.14953e-06
2310001H17Rik	1056.7	1.37344	0.244089	5.62679	1.83595e-08	1.15654e-06
Gpsm2	290.615	2.45346	0.436228	5.62426	1.86302e-08	1.17001e-06
Klrk1	823.589	2.5381	0.451674	5.61931	1.91717e-08	1.20036e-06
Cd2	83.8049	7.29005	1.29874	5.61318	1.98647e-08	1.23998e-06
Isg15	5730.9	3.2522	0.580115	5.60614	2.06895e-08	1.28756e-06
Ier5	65541.9	-1.40075	0.250178	-5.59899	2.156e-08	1.33769e-06
Cdc25b	329.601	1.7556	0.313804	5.59456	2.21181e-08	1.3682e-06
Ppp1r10	13637.4	-1.20602	0.215625	-5.59311	2.23041e-08	1.37558e-06
Mir99ahg	1581.87	-1.79997	0.322581	-5.57989	2.40672e-08	1.47798e-06
Sigirr	461.822	1.4925	0.267493	5.57959	2.4108e-08	1.47798e-06
Ldha	44987.4	1.29228	0.231658	5.57837	2.42782e-08	1.48399e-06
Ttc39c	230.276	2.18245	0.391774	5.57068	2.53743e-08	1.5464e-06
Ankle1	96.6572	7.97198	1.43184	5.56766	2.58178e-08	1.56879e-06
Cd27	339.458	-2.87148	0.515975	-5.56516	2.61912e-08	1.5868e-06
Kif19a	121.707	2.1921	0.393945	5.56449	2.62923e-08	1.58826e-06
Ajap1	22.9626	7.9078	1.42198	5.56111	2.68059e-08	1.61455e-06
Kncn	24.0457	-7.37523	1.32771	-5.55485	2.77843e-08	1.66374e-06
Retnla	592.548	-2.89691	0.521477	-5.55519	2.77303e-08	1.66374e-06
Itgb1bp1	2925.52	1.18892	0.214099	5.55316	2.80557e-08	1.67513e-06
Nav3	3140.71	-1.34357	0.242094	-5.54976	2.86054e-08	1.70302e-06
Tjp1	619.586	-1.79081	0.32302	-5.54396	2.95709e-08	1.75542e-06
Rpsa-ps10	1632.9	1.37096	0.247444	5.54048	3.01638e-08	1.78068e-06
Tap1	3362.61	1.57818	0.284848	5.54045	3.01693e-08	1.78068e-06
Usp18	15638.6	3.45677	0.624292	5.5371	3.0752e-08	1.80989e-06
A530040E14Rik	750.028	3.16871	0.572569	5.5342	3.12659e-08	1.83489e-06
Klrg2	159.304	2.56003	0.462636	5.53356	3.13789e-08	1.83629e-06
Plscr1	2387.2	1.33062	0.240521	5.53226	3.16132e-08	1.84476e-06
Gm30074	21.5119	7.81431	1.41492	5.52279	3.33668e-08	1.94159e-06
Coq7	2464.34	1.07242	0.19431	5.51912	3.40701e-08	1.97693e-06
Gp9	1869.97	-1.6301	0.295598	-5.5146	3.49567e-08	2.01701e-06
Gtf2i	4714.86	-1.27553	0.23129	-5.51485	3.49082e-08	2.01701e-06
Bub1	134.409	2.7019	0.490172	5.51215	3.54467e-08	2.02262e-06
Gm5152	42.5466	8.80019	1.59628	5.51294	3.52891e-08	2.02262e-06
Nt5dc2	3703.61	1.31918	0.239264	5.51349	3.51794e-08	2.02262e-06
Wdr44	1067.33	-2.1764	0.394827	-5.51229	3.54194e-08	2.02262e-06
Phf11a	4161.81	3.77411	0.685365	5.50672	3.65582e-08	2.08028e-06
Fbxl2	83.8369	2.61867	0.476323	5.49768	3.84827e-08	2.18376e-06
Gm12346	3496.24	-1.86354	0.339079	-5.49589	3.88742e-08	2.19389e-06
Upp1	575.448	2.54266	0.462608	5.49636	3.87703e-08	2.19389e-06
Aldh1b1	587.455	2.78075	0.506167	5.49373	3.93535e-08	2.21487e-06
Ccnf	331.327	1.84003	0.335013	5.49241	3.96493e-08	2.22544e-06
Ifitm2	30065.5	1.35187	0.246324	5.48819	4.06069e-08	2.27299e-06
Numb	3839.35	-1.38102	0.251676	-5.48729	4.08147e-08	2.27844e-06
Rasgrp3	6456.62	-1.73568	0.31648	-5.48433	4.15031e-08	2.3106e-06
Selenow	10717.4	1.66529	0.304356	5.47151	4.46221e-08	2.47755e-06
Zc3h8	802.847	-1.44243	0.263994	-5.46388	4.65833e-08	2.57949e-06
Fgd2	15150	-1.55529	0.285007	-5.45702	4.84193e-08	2.67397e-06
Cox6a2	549.205	1.67904	0.308303	5.44608	5.14933e-08	2.83612e-06
Tgm2	9812.87	2.20586	0.405077	5.44552	5.16534e-08	2.83736e-06
Ndrg1	1456.54	1.33009	0.244375	5.44282	5.24451e-08	2.87318e-06
Ddx39	6719.05	1.43865	0.264439	5.44039	5.31629e-08	2.90478e-06
Pkp3	488.41	1.92946	0.354868	5.43712	5.4149e-08	2.95083e-06
Ifng	97.61	7.54979	1.38971	5.43262	5.55314e-08	3.01024e-06
Nme2	17001.6	1.41591	0.260628	5.43268	5.55134e-08	3.01024e-06
P2ry2	255.77	2.33794	0.430698	5.42824	5.69118e-08	3.06891e-06
Stra6l	102.046	8.60187	1.58497	5.42714	5.72642e-08	3.07985e-06
Cenpi	349.936	2.02048	0.373206	5.41384	6.16866e-08	3.30907e-06
Gm49256	22.6372	-7.28789	1.34636	-5.41302	6.19716e-08	3.31572e-06
Cks1b	2468.28	2.17988	0.402799	5.41184	6.23818e-08	3.32902e-06
Gm28053	23.2936	-7.32961	1.35503	-5.40919	6.33093e-08	3.36979e-06
Ppm1j	286.017	2.46694	0.456287	5.40656	6.42467e-08	3.41087e-06
Acod1	4824.86	3.25982	0.603862	5.39828	6.72836e-08	3.56292e-06
Inpp4b	1765.51	-2.01682	0.374062	-5.39166	6.98099e-08	3.68722e-06
5033406O09Rik	19.7565	7.69279	1.427	5.39087	7.01161e-08	3.69392e-06
Gpr171	1196.67	2.61247	0.484723	5.38962	7.06082e-08	3.71035e-06
Hpgds	17738.7	-1.24121	0.230631	-5.3818	7.37453e-08	3.86534e-06
Cd40	1284.49	2.86867	0.533516	5.37691	7.57744e-08	3.96162e-06
Gm28874	122.456	-1.74342	0.324828	-5.36721	7.99619e-08	4.16996e-06
Spry1	999.71	-1.43424	0.267278	-5.3661	8.04556e-08	4.18511e-06
Clec4e	5166.42	2.51746	0.469304	5.36423	8.12955e-08	4.21815e-06
Oas1g	3644.6	3.26008	0.607806	5.36368	8.15454e-08	4.22048e-06
Smoc2	30.2739	7.58052	1.4148	5.35802	8.41392e-08	4.34382e-06
Gpr31b	124.616	3.9966	0.746851	5.35127	8.73403e-08	4.49781e-06
AI839979	735.987	1.4879	0.278142	5.34942	8.82381e-08	4.53271e-06
1700025N23Rik	25.4668	-7.458	1.39578	-5.34325	9.12923e-08	4.65478e-06
Gm26873	20.9075	-7.17274	1.34223	-5.34389	9.09711e-08	4.65478e-06
Ptger2	185.392	2.55175	0.477529	5.34365	9.10939e-08	4.65478e-06
Ccl9	36091.1	1.05518	0.197624	5.33934	9.3286e-08	4.74469e-06
Gm4832	72.4744	2.7344	0.51252	5.33521	9.54339e-08	4.82262e-06
Lcn2	18351.7	-1.66386	0.311875	-5.33505	9.55205e-08	4.82262e-06
Lpl	2325.38	1.96227	0.367763	5.33569	9.51826e-08	4.82262e-06
Gnb4	448.5	2.50872	0.47031	5.33418	9.59775e-08	4.83384e-06
Plac8	28721.4	3.10545	0.582669	5.3297	9.83749e-08	4.9425e-06
Sowahc	2581.53	-1.21297	0.227646	-5.32833	9.91213e-08	4.96788e-06
Cxcl16	14856.5	1.6565	0.311379	5.31989	1.03828e-07	5.19113e-06
Anxa5	25475.6	1.69702	0.319381	5.31346	1.07563e-07	5.36485e-06
Pkd1l2	122.435	4.10105	0.772136	5.31131	1.08842e-07	5.41553e-06
Sh2d1b1	868.752	1.33261	0.250996	5.30928	1.10057e-07	5.46278e-06
Gm17055	88.5002	3.73569	0.703978	5.30655	1.11719e-07	5.53198e-06
Nufip2	1249.19	-1.42945	0.269469	-5.3047	1.12859e-07	5.57502e-06
Kif2c	353.076	2.06132	0.388659	5.30367	1.135e-07	5.59325e-06
Htra1	321.83	1.8538	0.349841	5.29897	1.1646e-07	5.72546e-06
Cenpm	341.455	2.15232	0.406267	5.2978	1.17203e-07	5.74827e-06
Rab32	9402.14	1.30351	0.246182	5.2949	1.19079e-07	5.82641e-06
Gm9791	115.68	2.006	0.379115	5.29128	1.21463e-07	5.92895e-06
Spc24	526.552	2.0194	0.381752	5.28981	1.2244e-07	5.96253e-06
Chka	4347.38	-1.71264	0.32401	-5.28577	1.2518e-07	6.08158e-06
Mad2l1	1224.81	1.52168	0.288515	5.27418	1.33354e-07	6.46343e-06
Gas2l3	317.675	2.26064	0.429566	5.26263	1.42013e-07	6.86694e-06
Trib3	247.415	2.04886	0.390404	5.24804	1.53728e-07	7.416e-06
Mgat4a	3200.44	-1.44124	0.274824	-5.24422	1.56949e-07	7.55371e-06
Prom2	20.686	-7.15804	1.36521	-5.24319	1.57824e-07	7.57814e-06
Tnfrsf8	107.381	2.43798	0.465138	5.2414	1.59364e-07	7.63428e-06
Card19	12989.3	1.17224	0.223718	5.2398	1.60752e-07	7.68291e-06
Anln	129.636	2.43207	0.464457	5.23636	1.63773e-07	7.80917e-06
Mis18bp1	216.682	1.76363	0.336867	5.23539	1.64641e-07	7.83241e-06
Slc9b2	23.4619	7.20828	1.37728	5.23369	1.66163e-07	7.88663e-06
Scin	29.8139	7.55767	1.4472	5.22227	1.7674e-07	8.36937e-06
Cfap74	1193.28	-1.80857	0.347077	-5.21087	1.87955e-07	8.88001e-06
Mcm2	910.181	1.46686	0.28156	5.20976	1.89088e-07	8.91309e-06
Ifit3b	3920.5	3.63875	0.69971	5.20037	1.9889e-07	9.35374e-06
Gm37494	760.063	-1.3505	0.260419	-5.18589	2.14991e-07	1.00879e-05
Hpcal1	3255.4	1.19337	0.230146	5.18528	2.15691e-07	1.00933e-05
Tlr3	913.321	-2.31273	0.446047	-5.18494	2.16085e-07	1.00933e-05
Cd69	2040.17	2.43578	0.469863	5.18403	2.17147e-07	1.012e-05
AC163635	655.685	2.68737	0.518523	5.18275	2.18641e-07	1.01665e-05
Gm11127	22.5702	-8.0126	1.54616	-5.18224	2.19234e-07	1.01712e-05
5730435O14Rik	20.3814	-7.1366	1.37746	-5.18098	2.20719e-07	1.02171e-05
Tgfbi	19641.8	2.19894	0.42467	5.17799	2.24288e-07	1.0359e-05
Cfh	10559	-1.31665	0.254337	-5.17679	2.25734e-07	1.04025e-05
Fam129b	2190.47	2.07985	0.402725	5.16444	2.41164e-07	1.10887e-05
Bcl2a1d	9552.13	1.39468	0.270301	5.15973	2.47304e-07	1.13457e-05
Cyp4f16	1843.42	1.29753	0.251548	5.15818	2.49361e-07	1.13938e-05
Gm15925	102.016	7.66484	1.48606	5.15781	2.49852e-07	1.13938e-05
Ly6c1	3381.55	1.22376	0.237268	5.15769	2.50013e-07	1.13938e-05
H2-Aa	126468	1.17077	0.22715	5.15418	2.54744e-07	1.15583e-05
Zc3h12d	116.682	2.80645	0.54448	5.15436	2.54494e-07	1.15583e-05
Piwil2	122.548	3.68537	0.715257	5.15252	2.57015e-07	1.16357e-05
Grap	8130.88	-1.06434	0.206597	-5.15177	2.58033e-07	1.16562e-05
Ninj1	12174.1	1.14425	0.222198	5.14972	2.60877e-07	1.17589e-05
Tmcc3	4375.43	-1.53809	0.299229	-5.14016	2.7451e-07	1.23464e-05
Tppp3	1337.44	2.38961	0.465289	5.13576	2.81005e-07	1.26109e-05
C130050O18Rik	1689.53	1.15423	0.224819	5.13402	2.83612e-07	1.27003e-05
Qk	8348.19	-1.61447	0.31454	-5.13281	2.85445e-07	1.27546e-05
Oasl1	1928.44	3.00859	0.58702	5.12519	2.97244e-07	1.32531e-05
Gm26694	96.9753	1.90912	0.372687	5.12259	3.01374e-07	1.34082e-05
Tk1	1208.61	2.33449	0.456131	5.11801	3.08769e-07	1.37076e-05
AC164009	24.8833	-7.42454	1.45081	-5.11751	3.09588e-07	1.37144e-05
Slc7a11	1456.06	2.00484	0.392024	5.11408	3.15275e-07	1.39364e-05
AC154218	483.596	-1.58455	0.309985	-5.11169	3.19292e-07	1.40837e-05
Ung	255.787	2.24832	0.440816	5.10037	3.38998e-07	1.4921e-05
Fam208a	964.892	-1.35031	0.265135	-5.09292	3.5259e-07	1.54861e-05
Fam20a	122.149	2.87172	0.564025	5.09148	3.55282e-07	1.55712e-05
Fscn1	6111.99	-1.37706	0.270897	-5.08333	3.70879e-07	1.62065e-05
Gprc5a	206.34	2.12076	0.417218	5.08309	3.7135e-07	1.62065e-05
Mertk	9974.02	-1.74546	0.343424	-5.0825	3.72492e-07	1.62219e-05
Oip5	122.41	2.319	0.456509	5.07985	3.77734e-07	1.64155e-05
Atp8a2	4117.39	-1.31443	0.258898	-5.07704	3.8337e-07	1.65556e-05
Fam241a	836.286	2.17775	0.42893	5.07716	3.8311e-07	1.65556e-05
Gm49708	182.509	-1.89235	0.372678	-5.07771	3.82006e-07	1.65556e-05
Rnf217	94.9835	2.93531	0.578715	5.07211	3.93435e-07	1.69193e-05
Ctnnd1	1076.54	-1.32234	0.260843	-5.06947	3.98922e-07	1.71196e-05
Ifit3	14072.1	3.30224	0.651627	5.06769	4.02666e-07	1.72443e-05
Rad18	216.882	1.99114	0.393033	5.06608	4.06082e-07	1.73186e-05
Tgfbr2	7875.89	-1.17321	0.231569	-5.06634	4.05527e-07	1.73186e-05
Slfn1	2037.51	3.02686	0.597615	5.0649	4.08612e-07	1.73905e-05
Emp3	10605.7	1.43513	0.283403	5.06392	4.10726e-07	1.74444e-05
Hexim1	2082.44	-1.41428	0.279613	-5.05799	4.23697e-07	1.79583e-05
Gm43793	16.4642	-7.55704	1.49422	-5.05751	4.24758e-07	1.79663e-05
Prkca	1065.56	-1.69955	0.336109	-5.05653	4.26947e-07	1.80219e-05
A230056P14Rik	211.101	-1.62928	0.322343	-5.05449	4.31546e-07	1.81788e-05
Ddx17	2487.62	-1.22678	0.242947	-5.04957	4.42808e-07	1.86151e-05
Itgb7	3743.04	1.38096	0.273723	5.04512	4.53243e-07	1.9015e-05
Pmvk	1962.32	1.16682	0.231583	5.03847	4.69268e-07	1.96472e-05
Prpf40b	366.4	-1.95958	0.389002	-5.03744	4.71795e-07	1.9713e-05
Cxcl14	330.263	1.90699	0.378705	5.03555	4.76488e-07	1.98688e-05
Angptl4	313.069	2.21367	0.439709	5.0344	4.79349e-07	1.99477e-05
Cenpn	320.355	1.40461	0.279091	5.03281	4.83335e-07	2.00326e-05
Eya1	20.2183	6.99588	1.39001	5.03299	4.82901e-07	2.00326e-05
Kmo	880.686	1.9139	0.380605	5.02858	4.94125e-07	2.04387e-05
Slc16a3	7892.92	1.27437	0.253493	5.02725	4.97565e-07	2.05398e-05
Gm13391	132.702	2.58092	0.513682	5.02435	5.05127e-07	2.08102e-05
Lrba	1115.62	-1.49991	0.298555	-5.02391	5.06307e-07	2.08172e-05
Cmpk2	2310.84	3.399	0.676713	5.02281	5.09199e-07	2.08944e-05
Mtdh	12460.6	-1.52969	0.304619	-5.02166	5.12262e-07	2.09783e-05
Gdf3	387.868	2.40871	0.479833	5.01989	5.17007e-07	2.11306e-05
Txn1	10129	1.15476	0.230265	5.01492	5.30559e-07	2.16415e-05
Gm26580	30.8662	7.6061	1.518	5.01061	5.42591e-07	2.20886e-05
Gpr155	2804.32	-1.53018	0.305654	-5.00623	5.55056e-07	2.25071e-05
Kdm3b	1547.45	-1.5601	0.311851	-5.0027	5.65329e-07	2.28337e-05
Asap3	927.464	-1.48243	0.296369	-5.00197	5.6747e-07	2.28754e-05
Gcsh	2548.62	1.27026	0.254095	4.99913	5.75899e-07	2.31698e-05
Gm9733	654.449	1.42361	0.284903	4.99682	5.82831e-07	2.3403e-05
Ifi27l2a	24360.7	2.69293	0.539217	4.99415	5.90968e-07	2.36835e-05
Gm37063	117.641	-2.99623	0.600002	-4.9937	5.92324e-07	2.36918e-05
Gm37199	23.4916	6.49387	1.30149	4.98958	6.05116e-07	2.41565e-05
Hbegf	10087.3	-1.89026	0.379116	-4.98597	6.16528e-07	2.45645e-05
H2-Ab1	183802	1.24107	0.249053	4.98317	6.25517e-07	2.48266e-05
Smad7	1500.14	-1.39631	0.280205	-4.98318	6.25472e-07	2.48266e-05
Sept3	192.069	1.96684	0.394792	4.98197	6.29412e-07	2.49332e-05
Blnk	12353.3	-1.25061	0.251096	-4.9806	6.33889e-07	2.50623e-05
4632427E13Rik	1442.16	-1.39754	0.280634	-4.97994	6.3605e-07	2.50996e-05
Il33	71.1388	2.36082	0.474102	4.97956	6.37274e-07	2.50998e-05
Ube2c	1248.26	1.76072	0.353624	4.97907	6.38915e-07	2.51164e-05
Hs1bp3	937.77	-1.00095	0.201088	-4.9777	6.43457e-07	2.52468e-05
Gm2026	19.3668	-7.79143	1.56729	-4.97128	6.65112e-07	2.60468e-05
Gm10273	1054.64	3.32447	0.668834	4.97055	6.67648e-07	2.60527e-05
Nusap1	480.163	1.76221	0.354534	4.9705	6.6779e-07	2.60527e-05
Dhx57	382.789	-1.07538	0.216482	-4.96752	6.78138e-07	2.64064e-05
Gm19951	703.556	3.7734	0.759701	4.96696	6.80117e-07	2.64335e-05
Iffo1	2835.89	-1.17546	0.236744	-4.96513	6.86554e-07	2.66334e-05
Tmc7	568.584	-1.60278	0.323024	-4.96179	6.98481e-07	2.70451e-05
Ccne1	579.475	1.99612	0.402535	4.95888	7.09021e-07	2.74017e-05
Pkm	62563.1	1.23419	0.248906	4.95846	7.1055e-07	2.74094e-05
Tyms	1836.3	1.47827	0.298273	4.9561	7.19229e-07	2.76923e-05
Gm43359	339.236	-1.91935	0.387324	-4.9554	7.21828e-07	2.77405e-05
Ppic	251.892	2.6099	0.52706	4.95182	7.35243e-07	2.8151e-05
Shld2	448.138	-1.13382	0.229018	-4.95082	7.3901e-07	2.82428e-05
Mirt1	869.027	2.08869	0.421988	4.94963	7.43531e-07	2.83105e-05
Vav2	2264.29	-1.29069	0.26076	-4.94974	7.4311e-07	2.83105e-05
Nme1	11338.6	1.43496	0.290063	4.94707	7.53395e-07	2.86332e-05
Ly6a	7949.54	3.01564	0.609726	4.94589	7.57966e-07	2.87538e-05
Mlkl	520.262	2.88777	0.584119	4.9438	7.66159e-07	2.90112e-05
Hdac9	610.298	-1.37188	0.27764	-4.94122	7.76336e-07	2.92889e-05
Cd164l2	19.8758	-7.09836	1.43681	-4.94035	7.79813e-07	2.93663e-05
Maml3	1051.94	-1.8312	0.370868	-4.93762	7.90823e-07	2.97266e-05
A930001M01Rik	541.484	-2.20046	0.445952	-4.9343	8.04372e-07	3.01808e-05
Il1r2	12594.7	3.00797	0.610268	4.92894	8.26755e-07	3.09642e-05
Map3k4	1393.06	-1.462	0.296911	-4.92404	8.47748e-07	3.16929e-05
Nuf2	417.498	2.2838	0.463885	4.9232	8.51417e-07	3.17723e-05
Nmrk2	19.4708	-7.06821	1.43668	-4.91982	8.66239e-07	3.2267e-05
Dusp7	1253.21	-1.7044	0.346531	-4.91846	8.72273e-07	3.24331e-05
Rtp4	2975.78	2.6053	0.5298	4.91752	8.76471e-07	3.25305e-05
4930471E19Rik	23.2243	7.92755	1.61315	4.91433	8.90868e-07	3.30054e-05
D3Ertd751e	367.521	-1.63443	0.333093	-4.90682	9.25639e-07	3.4232e-05
Zfp346	167.432	-2.30311	0.469609	-4.90432	9.37519e-07	3.46092e-05
H2-Eb2	38.2466	6.58044	1.34192	4.90374	9.4029e-07	3.46494e-05
Ifi205	4370.2	3.72221	0.759439	4.90127	9.52215e-07	3.50262e-05
Tagap	11952.1	-1.09852	0.22425	-4.89863	9.65065e-07	3.54356e-05
Gm45752	23.5956	7.22213	1.47461	4.89765	9.69895e-07	3.55496e-05
Shisa5	32807.2	1.31951	0.269515	4.89589	9.78613e-07	3.58054e-05
Flrt3	376.626	2.27755	0.465428	4.89345	9.90814e-07	3.61875e-05
Mlph	1644.53	-1.52769	0.312247	-4.89258	9.95244e-07	3.6285e-05
Knstrn	742.539	1.86957	0.382212	4.89145	1.00096e-06	3.64291e-05
Epb41l2	9184.89	-1.47331	0.30125	-4.89067	1.00491e-06	3.65081e-05
B3gnt8	1727.19	1.35516	0.277171	4.88926	1.01216e-06	3.66424e-05
Mif	9308.81	1.35647	0.277426	4.8895	1.01091e-06	3.66424e-05
Dennd2c	511.563	-1.37956	0.282324	-4.88644	1.02676e-06	3.70458e-05
Gm43466	21.8335	-7.96359	1.62974	-4.88641	1.0269e-06	3.70458e-05
Gm20406	77.6154	6.38481	1.30754	4.88308	1.0444e-06	3.76113e-05
Gm37498	55.7671	6.39655	1.31016	4.88226	1.04877e-06	3.77027e-05
Gmeb1	926.561	-1.0503	0.215245	-4.87958	1.06314e-06	3.81526e-05
Srpk3	1275.75	-1.40935	0.288907	-4.87821	1.07052e-06	3.83508e-05
Car13	476.934	3.83021	0.785282	4.8775	1.07439e-06	3.84225e-05
Anpep	53.7332	3.42489	0.702439	4.87571	1.08419e-06	3.87056e-05
Pilrb2	1402.93	1.27385	0.261298	4.87509	1.08762e-06	3.87609e-05
Clec2d	177.31	1.9992	0.410336	4.8721	1.10419e-06	3.92835e-05
Plk4	209.264	1.54668	0.317496	4.87151	1.10749e-06	3.93331e-05
Il2ra	93.882	3.53861	0.727438	4.86448	1.14759e-06	4.06871e-05
Ecscr	12164.4	-1.05865	0.217688	-4.86315	1.15532e-06	4.08907e-05
Npm3	678.318	1.5475	0.318383	4.8605	1.17089e-06	4.13707e-05
Bri3bp	2516.49	1.08029	0.222279	4.86006	1.1735e-06	4.13921e-05
Amdhd2	5022.58	1.33579	0.275445	4.84958	1.23722e-06	4.3565e-05
Prc1	462.72	2.01736	0.416023	4.84916	1.23985e-06	4.35832e-05
Gm3755	16.7064	-6.84736	1.41305	-4.84582	1.26091e-06	4.42477e-05
5330438D12Rik	114.307	-1.63223	0.337025	-4.84307	1.27847e-06	4.47116e-05
Zfp69	1375.99	-1.62463	0.335436	-4.84335	1.27668e-06	4.47116e-05
Zfp532	640.846	-1.87401	0.387066	-4.84158	1.28813e-06	4.49733e-05
BC055308	17.8785	-6.94522	1.43479	-4.84056	1.29471e-06	4.49741e-05
Mdh2	18068.4	1.01777	0.210248	4.84079	1.29327e-06	4.49741e-05
Tacc3	850.779	1.2143	0.250839	4.84095	1.2922e-06	4.49741e-05
Ifitm3	67293.2	2.2631	0.468022	4.83546	1.32839e-06	4.60666e-05
Ehd1	7592.77	1.85703	0.384191	4.8336	1.34087e-06	4.64211e-05
Adamts2	20.2631	6.99707	1.44785	4.83273	1.34673e-06	4.65458e-05
Nfil3	6022.85	1.48198	0.306707	4.83192	1.35222e-06	4.66574e-05
Gm38071	128.779	-3.11955	0.645686	-4.83137	1.35595e-06	4.67077e-05
Atf3	55659.2	-1.19342	0.2474	-4.82384	1.40823e-06	4.84275e-05
Fanca	311.872	2.16662	0.4492	4.82329	1.41211e-06	4.84802e-05
AC122453	635.576	1.22795	0.25483	4.81871	1.44493e-06	4.95242e-05
Rapgef5	1804.6	-1.05525	0.219046	-4.81749	1.45374e-06	4.97434e-05
Smim3	8281.02	1.35154	0.280658	4.81561	1.46754e-06	5.01323e-05
Gm10552	167.177	2.87365	0.597232	4.81161	1.49721e-06	5.10615e-05
Ppp1r9a	1162.29	-1.36249	0.283239	-4.81038	1.50642e-06	5.12905e-05
Gm5424	898.709	2.48912	0.517891	4.80626	1.53782e-06	5.22731e-05
Ddit3	8853.18	-1.2434	0.258821	-4.80411	1.55445e-06	5.27513e-05
A830008E24Rik	2440.91	-1.47125	0.306281	-4.80358	1.55853e-06	5.276e-05
Exoc6b	819.935	-1.34117	0.279211	-4.80341	1.55983e-06	5.276e-05
Mblac2	533.21	-1.11926	0.233286	-4.79781	1.60409e-06	5.41683e-05
Zfp583	137.481	-1.64578	0.343101	-4.79678	1.61233e-06	5.43573e-05
Gm9958	27.4845	6.13793	1.28025	4.79433	1.63223e-06	5.4906e-05
Hps4	6209.33	-1.20579	0.251532	-4.79379	1.6366e-06	5.4906e-05
Nfkb1	6012.6	-1.17633	0.245375	-4.79403	1.63465e-06	5.4906e-05
Rpsa	26766.1	1.10844	0.231506	4.78794	1.685e-06	5.64379e-05
Uhrf1	555.56	1.79451	0.374912	4.78648	1.69729e-06	5.67574e-05
Frmd4b	5396.8	-1.72359	0.360226	-4.78476	1.71194e-06	5.69267e-05
Gm10406	18.8861	-7.02603	1.46827	-4.78523	1.7079e-06	5.69267e-05
Prdm11	270.811	-1.35689	0.283558	-4.78524	1.70782e-06	5.69267e-05
Prkab1	4201.28	-1.14858	0.240058	-4.78459	1.71341e-06	5.69267e-05
Gpr18	540.823	1.81253	0.379139	4.78066	1.7472e-06	5.79557e-05
Gm13031	25.0458	-6.6948	1.40218	-4.77457	1.80092e-06	5.96417e-05
Stk19-ps1	41.4979	6.34425	1.32947	4.77201	1.82396e-06	6.0211e-05
Ifi44	467.639	3.94888	0.827797	4.77035	1.83909e-06	6.06136e-05
Gm48768	178.486	-1.55177	0.325658	-4.76502	1.88836e-06	6.2138e-05
Fbxl18	375.947	-1.90692	0.400941	-4.75612	1.97347e-06	6.48348e-05
Dnph1	497.57	1.98249	0.416861	4.75576	1.97699e-06	6.48472e-05
Rnd3	347.434	1.40668	0.295822	4.75516	1.98286e-06	6.49365e-05
Garnl3	1501.2	-1.26075	0.265183	-4.75424	1.99192e-06	6.51294e-05
Kit	110.031	2.44175	0.514003	4.75046	2.02955e-06	6.62545e-05
H2-DMb2	4754.17	1.01082	0.212828	4.74945	2.03971e-06	6.63758e-05
S100a8	262400	-1.47309	0.310145	-4.74969	2.0373e-06	6.63758e-05
Rfc4	1309.85	1.31491	0.277113	4.74503	2.08473e-06	6.7734e-05
Fth1	360358	1.19208	0.251673	4.73663	2.17302e-06	7.04915e-05
Ceacam19	36.7606	6.5643	1.3863	4.73512	2.18929e-06	7.09076e-05
Emb	8149.66	1.36766	0.28893	4.73354	2.2064e-06	7.13496e-05
Pdlim7	785.088	2.23412	0.472372	4.72958	2.24985e-06	7.26405e-05
Maml2	1167.89	-1.34482	0.284399	-4.72863	2.2604e-06	7.2867e-05
Rpl23	11889.2	1.15691	0.244738	4.72714	2.27699e-06	7.32871e-05
Ncr1	95.6297	6.37674	1.34923	4.72621	2.2875e-06	7.35105e-05
Eng	3468.83	-1.4305	0.302906	-4.7226	2.32848e-06	7.47108e-05
4930548H24Rik	16.7584	-6.85069	1.45111	-4.72099	2.34696e-06	7.51867e-05
9930111J21Rik2	986.989	-1.43124	0.303219	-4.72015	2.35674e-06	7.53827e-05
Cenpw	433.522	2.15705	0.457741	4.71238	2.44841e-06	7.81936e-05
Cd209f	1053.39	-2.09383	0.44445	-4.71106	2.46431e-06	7.85795e-05
Slc4a11	92.742	3.80613	0.808052	4.71025	2.47411e-06	7.87701e-05
Gm47428	3308.87	1.23081	0.261545	4.70593	2.5271e-06	8.02091e-05
Pstpip1	2587.47	1.80429	0.383393	4.70612	2.52481e-06	8.02091e-05
4930579G24Rik	319.93	2.06221	0.438319	4.70482	2.54093e-06	8.0524e-05
Hmga2	16.4464	6.69346	1.42308	4.70351	2.55729e-06	8.09181e-05
Snta1	5222.64	-1.13924	0.242234	-4.70306	2.56293e-06	8.0972e-05
Fkbp11	257.949	2.73096	0.581006	4.70039	2.59659e-06	8.19099e-05
Gm19688	15.69	-6.75622	1.4381	-4.69801	2.62703e-06	8.27435e-05
Gm38252	41.4714	-6.37783	1.36071	-4.68714	2.77055e-06	8.71308e-05
Zfp292	2626.49	-1.46501	0.312589	-4.68671	2.77631e-06	8.71788e-05
Gm37660	19.8656	-7.09691	1.51528	-4.68356	2.81934e-06	8.83952e-05
F630040K05Rik	16.4408	7.4249	1.58794	4.6758	2.92805e-06	9.15249e-05
Rps2	40516.4	1.51304	0.323576	4.67601	2.92515e-06	9.15249e-05
Inf2	218.748	2.4361	0.521051	4.67536	2.93439e-06	9.15841e-05
Gm15712	16.8567	-7.59019	1.6237	-4.67461	2.94506e-06	9.17782e-05
Gm2895	57.8735	7.20529	1.54189	4.67303	2.96794e-06	9.23514e-05
Tarm1	746.885	2.67971	0.574388	4.66534	3.08111e-06	9.57281e-05
Trp53bp1	667.785	-1.4918	0.319867	-4.66382	3.10396e-06	9.6293e-05
2610318N02Rik	100.652	2.91389	0.62495	4.66259	3.12254e-06	9.67236e-05
Maged2	1370.92	-1.16859	0.250711	-4.6611	3.14517e-06	9.72783e-05
Gm12922	1068.86	1.68554	0.361665	4.66049	3.15465e-06	9.74253e-05
Gm46430	415.491	-1.05977	0.227465	-4.65907	3.17648e-06	9.79525e-05
Arhgef4	234.621	-1.20194	0.258232	-4.65447	3.24809e-06	0.000100011
Nav2	1553.09	-1.68954	0.363577	-4.64699	3.36812e-06	0.000103552
Bhlhe40	4597.96	2.22974	0.480335	4.64205	3.4497e-06	0.000105811
Il2rg	6613.54	2.17788	0.469177	4.64192	3.45186e-06	0.000105811
Itpr2	6368.02	-1.47168	0.317081	-4.64132	3.4619e-06	0.000105961
Gzma	1104.46	2.8152	0.607253	4.63596	3.55276e-06	0.000108581
Cd44	3840.83	1.66385	0.358952	4.63531	3.56407e-06	0.000108765
Rtn4rl1	3493.47	-1.4591	0.314892	-4.63366	3.59259e-06	0.000109311
Tnfsfm13	1940.8	1.52899	0.329969	4.63374	3.5911e-06	0.000109311
Baalc	16.3927	6.68708	1.44343	4.63277	3.6081e-06	0.000109621
Prg4	76.5602	6.63959	1.43348	4.63181	3.62482e-06	0.000109967
Rock2	3127.87	-1.53438	0.331349	-4.63069	3.64442e-06	0.000110379
Ssc4d	126.199	1.98219	0.42808	4.63043	3.64912e-06	0.000110379
Cd274	843.847	1.89231	0.408746	4.62956	3.66452e-06	0.00011052
Isg20	4462.33	3.59663	0.776837	4.62984	3.65949e-06	0.00011052
Galnt6	868.323	3.01286	0.650945	4.62844	3.68427e-06	0.000110954
Cd63	69857.4	1.38493	0.299472	4.62457	3.75373e-06	0.000112716
Tmem119	176650	-1.39383	0.301395	-4.62459	3.75347e-06	0.000112716
Gm44891	37.0516	-6.28477	1.36028	-4.6202	3.83368e-06	0.000114949
Abcb1a	225.496	1.6937	0.366747	4.61816	3.87153e-06	0.000115915
H2-T22	2933.39	2.04057	0.441988	4.6168	3.89698e-06	0.000116508
Tigar	314.991	1.45506	0.315363	4.61392	3.9515e-06	0.000117966
Msrb1	1074.97	1.42492	0.309375	4.60581	4.1086e-06	0.000122479
Itga9	1078.91	-1.39827	0.303719	-4.60383	4.1479e-06	0.000123472
4930562F07Rik	16.2642	-7.53974	1.63907	-4.60001	4.22478e-06	0.000125477
Man1a2	3579.39	-1.01626	0.220932	-4.59988	4.22744e-06	0.000125477
Gm5451	170.999	1.86399	0.406049	4.59055	4.42073e-06	0.000131025
Kansl1l	1114.34	-1.6428	0.358632	-4.58075	4.63316e-06	0.000137124
Cnrip1	1413.94	-1.27146	0.277734	-4.57799	4.69456e-06	0.000138742
Gm16001	35.0606	2.90845	0.635586	4.576	4.73939e-06	0.000139866
Klri2	60.6573	3.18316	0.69567	4.57568	4.74678e-06	0.000139884
Ggt7	27.076	5.70262	1.247	4.57308	4.80608e-06	0.000141429
Emilin2	3746.82	2.14268	0.468615	4.57238	4.8222e-06	0.000141701
Gm5281	23.2782	-6.58737	1.44106	-4.57118	4.84976e-06	0.000142308
Arhgef6	2364.31	-1.0788	0.236124	-4.56878	4.9058e-06	0.000143748
Fcrlb	103.537	2.68272	0.587267	4.56815	4.92056e-06	0.000143975
Polq	33.1958	6.44286	1.41049	4.56783	4.92805e-06	0.00014399
Atat1	1116.98	-1.0077	0.220759	-4.5647	5.0022e-06	0.000145743
Rap2b	2121.37	1.32526	0.290313	4.56493	4.99657e-06	0.000145743
Usp2	9906.3	-1.45471	0.318781	-4.56333	5.03477e-06	0.000146485
Spc25	737.921	1.48253	0.325044	4.56102	5.09055e-06	0.000147899
Gm43376	15.0419	-6.69332	1.4682	-4.55885	5.14336e-06	0.000149223
Il1b	118427	2.41973	0.53096	4.55728	5.18212e-06	0.000149824
Orc1	45.8081	6.43149	1.41121	4.55743	5.17839e-06	0.000149824
Rgcc	2177.65	1.49031	0.327049	4.55684	5.19283e-06	0.000149824
Zfp715	1342.69	-1.29264	0.283671	-4.55683	5.19319e-06	0.000149824
Eif4ebp1	6953.82	1.2536	0.275271	4.55406	5.26211e-06	0.0001516
Gm11652	158.02	-2.53381	0.556586	-4.55241	5.30352e-06	0.00015258
Gm16638	100.837	-1.66719	0.366308	-4.55134	5.33058e-06	0.000153144
Apod	2614.85	2.1406	0.470414	4.55046	5.35282e-06	0.000153225
Csad	1696.53	-1.11242	0.244475	-4.55023	5.35883e-06	0.000153225
Lrp6	957.38	-1.41666	0.311328	-4.55037	5.35516e-06	0.000153225
Acot7	1774.77	1.05426	0.231986	4.54449	5.50683e-06	0.000156895
Tnfsf13	361.206	2.11641	0.465932	4.54232	5.56378e-06	0.000158299
Plcl1	1107.57	-1.39744	0.307692	-4.54168	5.58066e-06	0.00015856
Cd52	61551.2	1.39541	0.307326	4.54048	5.6125e-06	0.000159245
Fgl2	3347.02	1.96688	0.433234	4.54	5.62534e-06	0.00015939
Apoc1	501.622	2.01393	0.443744	4.53849	5.66588e-06	0.000160318
Rbm3-ps	208.247	1.4296	0.315083	4.53721	5.70023e-06	0.000161069
Tbc1d5	1682.85	-1.49751	0.330286	-4.53396	5.78873e-06	0.000163345
Atp2b4	161.263	1.75814	0.387984	4.53148	5.85731e-06	0.000165054
Ltb	917.934	1.1541	0.254848	4.52857	5.93841e-06	0.000167111
Hltf	915.652	-1.41383	0.312382	-4.52596	6.01231e-06	0.00016896
Mt2	2174.19	1.28583	0.28419	4.52456	6.05222e-06	0.00016985
Akr1a1	66948.7	1.26361	0.279298	4.52422	6.06183e-06	0.000169888
Psen2	2260.09	1.03122	0.228145	4.52001	6.18359e-06	0.000173065
Prdx5	30251.4	1.48194	0.328124	4.5164	6.29005e-06	0.000175806
Dock4	3259.37	-1.68973	0.374268	-4.51478	6.33837e-06	0.000176916
Anxa4	6835.5	1.83519	0.406551	4.51404	6.36033e-06	0.000177289
Tnfsf14	305.228	2.53025	0.560707	4.5126	6.40389e-06	0.000178262
D3Ertd254e	184.229	-1.42777	0.31659	-4.50983	6.48786e-06	0.000180112
Arid3b	1246.4	-1.26301	0.280346	-4.50518	6.6318e-06	0.000183861
Msr1	3158.09	1.72813	0.383821	4.50243	6.71803e-06	0.000185751
Creg2	102.733	2.04274	0.453832	4.5011	6.76014e-06	0.000186387
Gm11223	612.796	1.06769	0.237218	4.50085	6.76815e-06	0.000186387
Asrgl1	583.566	1.30439	0.289875	4.49984	6.80039e-06	0.000187024
Ano3	18.9985	6.90352	1.53468	4.49833	6.8488e-06	0.000188105
Slc16a6	6837.18	-1.20062	0.266941	-4.49768	6.86976e-06	0.000188429
Ryr1	393.429	1.54653	0.344276	4.49212	7.05186e-06	0.000193167
Entpd1	18109	-1.25975	0.280696	-4.48795	7.19127e-06	0.000196724
Dock10	5076.84	-1.81538	0.404541	-4.4875	7.20646e-06	0.000196878
Lilrb4a	15301.5	1.99872	0.445687	4.48458	7.3058e-06	0.000199327
Csf3	223.507	2.98595	0.666642	4.47909	7.49624e-06	0.000204253
Gm21188	3509.45	2.03796	0.455233	4.47673	7.57933e-06	0.000206244
AC140073	14.3702	-6.62735	1.48065	-4.47596	7.60673e-06	0.000206716
Gm43518	39.2675	-6.46532	1.44636	-4.47006	7.81973e-06	0.000212132
Klre1	52.083	6.66252	1.49054	4.46987	7.8266e-06	0.000212132
mt-Nd6	6739.07	-1.21241	0.27138	-4.46756	7.91179e-06	0.000214159
Ska1	235.085	2.0093	0.450023	4.46488	8.01134e-06	0.000216569
Pgk1	11637.3	1.26583	0.283708	4.46176	8.12902e-06	0.000219175
Aplnr	377.23	4.20276	0.942176	4.46069	8.16943e-06	0.000219977
Chil3	89898.3	1.42318	0.319165	4.45907	8.23169e-06	0.000221075
Dnase1l1	1111.6	1.13241	0.253977	4.4587	8.24588e-06	0.000221168
Cd200r4	416.663	2.42646	0.544257	4.45829	8.26145e-06	0.000221297
Myo1b	1328.41	-1.37744	0.309004	-4.45769	8.28459e-06	0.000221629
Tktl1	14.9011	-6.68014	1.49908	-4.45615	8.3443e-06	0.000222937
Hmgb3	249.255	1.71558	0.385052	4.45545	8.37162e-06	0.000223377
Mmd	1592.42	1.40483	0.315428	4.45372	8.43953e-06	0.000224898
Smad3	1621.9	-1.15731	0.259918	-4.45258	8.48451e-06	0.000225804
Zfp446	189.802	-1.41245	0.317431	-4.44963	8.60172e-06	0.000228628
Ttc28	579.972	-1.87831	0.422325	-4.44755	8.68565e-06	0.000230561
Prox1	582.194	-1.68809	0.379704	-4.4458	8.75652e-06	0.000232144
Gm43167	14.4975	-6.64062	1.4941	-4.44455	8.80757e-06	0.000233197
Abtb2	195.166	3.61738	0.814798	4.4396	9.01258e-06	0.000238318
Hspa2	1918.98	-1.68031	0.378541	-4.4389	9.04194e-06	0.000238788
Ifit1bl1	2097.03	5.98851	1.35105	4.43249	9.3151e-06	0.000245373
Aph1c	1840.55	1.25544	0.283354	4.43064	9.3955e-06	0.000247175
Pqlc3	1519.84	1.22137	0.275734	4.42953	9.44376e-06	0.000248128
Got1	5348.69	1.10721	0.250063	4.42774	9.52275e-06	0.000249884
Zmym6	656.124	-1.42212	0.321208	-4.42742	9.53685e-06	0.000249936
Il18bp	1306.76	2.94774	0.665911	4.42663	9.5718e-06	0.000250533
Acrbp	307.502	-1.98284	0.448034	-4.42566	9.61487e-06	0.000251341
Hnrnph1	5426.62	-1.29492	0.292735	-4.42351	9.711e-06	0.000253532
Dnah2	176.789	1.30251	0.294479	4.42308	9.73027e-06	0.000253714
Gm16315	35.3821	3.07905	0.696313	4.42193	9.78214e-06	0.000254744
Mrpl30	5628.77	1.13492	0.256771	4.41998	9.87098e-06	0.000256733
Hcar2	15862	1.97882	0.447758	4.41939	9.89783e-06	0.000257106
Gm43029	64.5898	-3.79075	0.857838	-4.41895	9.91812e-06	0.000257309
Gm6560	873.67	1.3598	0.308121	4.4132	1.01852e-05	0.000263905
Arrdc4	2288.92	1.2081	0.274019	4.40879	1.03948e-05	0.000268998
Pcf11	5498.83	-1.46344	0.331958	-4.40851	1.04084e-05	0.000269012
Dut	1770.5	1.62397	0.368419	4.40794	1.04357e-05	0.00026938
Gm44283	15.6654	-6.75232	1.53215	-4.40708	1.04774e-05	0.000270119
March4	19.8823	7.6992	1.74824	4.40397	1.06288e-05	0.000273336
Pclaf	1512.05	1.52523	0.346324	4.40407	1.06241e-05	0.000273336
Mxd1	6479.39	1.68477	0.382782	4.40138	1.07563e-05	0.000275927
Mif4gd	3997.29	1.22874	0.279455	4.3969	1.09808e-05	0.000281156
Bmp2k	7498.38	-1.2007	0.273124	-4.39617	1.10178e-05	0.000281233
Gm3164	205.593	-3.49148	0.794195	-4.39625	1.10139e-05	0.000281233
Zfp729b	286.324	-1.6773	0.381828	-4.39281	1.11893e-05	0.000285257
Shcbp1	315.765	1.8166	0.413728	4.39081	1.12932e-05	0.00028755
Pkdcc	239.382	-1.18915	0.270955	-4.38874	1.14007e-05	0.00028993
Zkscan8	186.022	-1.37838	0.314469	-4.38321	1.16942e-05	0.000296662
4930458D05Rik	25.2575	6.55963	1.49913	4.37561	1.21091e-05	0.000306808
Gcat	879.292	1.36541	0.312162	4.37406	1.21956e-05	0.00030862
Acvr2b	859.622	-1.70519	0.389899	-4.37342	1.22317e-05	0.000309155
Lrrc8c	481.363	1.81958	0.416389	4.3699	1.24305e-05	0.000313795
Areg	412.458	2.98975	0.684283	4.36917	1.24717e-05	0.000314449
Gm12286	138.435	1.47038	0.3367	4.36705	1.25938e-05	0.000317138
Aqp4	189.879	2.39154	0.547717	4.36638	1.26323e-05	0.00031772
Ect2	112.994	3.51613	0.80544	4.36548	1.26843e-05	0.000318392
Nr3c2	1197.27	-1.46079	0.33463	-4.36538	1.26899e-05	0.000318392
Gm44851	327.128	2.09906	0.481454	4.35983	1.30164e-05	0.000325939
Pcm1	744.05	-1.35649	0.31114	-4.35973	1.30224e-05	0.000325939
Mycbp2	3965.47	-1.41002	0.32344	-4.35945	1.30389e-05	0.000325957
Asah2	127.78	-1.44729	0.332074	-4.35833	1.3106e-05	0.000327236
Cd24a	5914.01	1.78119	0.408993	4.35506	1.33029e-05	0.000331351
Slc5a3	1740.89	-2.06115	0.473343	-4.35445	1.33401e-05	0.000331874
Cdca2	240.458	2.13005	0.489458	4.35184	1.34997e-05	0.00033544
Gm12691	45.2147	-2.53546	0.582883	-4.34987	1.36217e-05	0.000337658
Gm32591	168.827	-1.33262	0.30639	-4.34942	1.36497e-05	0.000337946
Gm9866	17.1647	7.48855	1.72319	4.34574	1.38807e-05	0.000342939
Trim5	538.745	-1.13518	0.261292	-4.34448	1.39603e-05	0.000344394
Dpys	60.5778	3.7368	0.861388	4.33811	1.43712e-05	0.000354106
Zfp111	231.32	-1.20751	0.278375	-4.33771	1.43972e-05	0.000354322
Rab8a	13445.4	1.17919	0.271898	4.33689	1.44516e-05	0.000355236
Gm47168	46.2432	-6.3874	1.47296	-4.33645	1.44802e-05	0.000355517
Nrip1	4985.09	-1.53657	0.35439	-4.3358	1.45228e-05	0.000356137
Bcl9l	430.706	-2.01753	0.465411	-4.33494	1.45803e-05	0.000357121
Gm44562	17.8755	5.54888	1.28045	4.33353	1.46735e-05	0.000358551
Ms4a6c	15355.6	1.47613	0.340715	4.33244	1.47465e-05	0.00035991
9330175E14Rik	140.567	2.73271	0.63093	4.33123	1.48276e-05	0.00036146
Fam71f2	69.9891	7.06702	1.63291	4.32786	1.50563e-05	0.000366169
Pgam1-ps2	1118.97	1.03644	0.239514	4.32726	1.50974e-05	0.000366735
Sphk1	277.242	3.81426	0.881503	4.327	1.51156e-05	0.000366745
Gm3411	37.2665	-4.57768	1.05811	-4.32629	1.51641e-05	0.00036749
Gm47731	12.0381	-7.10497	1.64508	-4.31893	1.56786e-05	0.000379065
Nop56	8120.76	-1.25637	0.290893	-4.31901	1.56728e-05	0.000379065
Zc3h4	942.077	-1.42584	0.330346	-4.3162	1.58739e-05	0.000383337
Leng1	1600.5	-1.14999	0.266681	-4.31223	1.61616e-05	0.000389373
Macf1	4389.5	-1.63543	0.379243	-4.31234	1.61533e-05	0.000389373
Gm19412	71.5241	6.30883	1.46414	4.30891	1.64062e-05	0.000394802
Gm42869	13.3666	-6.52279	1.5144	-4.30719	1.65342e-05	0.000397417
Znrd1as	179.527	-1.73614	0.403104	-4.30693	1.65534e-05	0.000397417
AC109261	26.5013	-6.77086	1.57247	-4.30587	1.66333e-05	0.000398406
Smo	610.667	-1.15851	0.269089	-4.30529	1.66765e-05	0.000398976
Tcim	413.905	-1.4294	0.332273	-4.30189	1.69347e-05	0.000404595
Crip1	25261.5	1.18761	0.276522	4.29482	1.74837e-05	0.000416837
H2-T10	117.365	2.7282	0.635495	4.29303	1.76254e-05	0.00041973
Rasa1	2123.62	-1.10135	0.2566	-4.2921	1.7699e-05	0.000420994
Acsbg1	80.9483	1.74464	0.406514	4.29172	1.77296e-05	0.000421021
Mocos	391.562	1.42477	0.331992	4.29158	1.7741e-05	0.000421021
Bub1b	290.262	1.97681	0.461032	4.2878	1.80453e-05	0.000427258
Gm36161	3582.07	2.19959	0.51315	4.28645	1.81552e-05	0.000429368
Cdh23	995.511	-1.17368	0.2739	-4.28505	1.827e-05	0.000431093
St8sia1	247.252	2.28701	0.533822	4.28421	1.83391e-05	0.000432228
8030474K03Rik	12.6207	-6.44007	1.50415	-4.28153	1.85616e-05	0.000436473
Il2rb	176.657	3.27279	0.764382	4.28161	1.85545e-05	0.000436473
Gpr35	1682.13	1.55822	0.36403	4.28048	1.86494e-05	0.000438038
4632415L05Rik	291.767	-1.08353	0.253172	-4.27981	1.87054e-05	0.000438852
Trpc4	16.5343	6.70571	1.56702	4.27927	1.87506e-05	0.000439412
Polr2a	3252.21	-1.92569	0.450188	-4.27753	1.88976e-05	0.000442353
Trmt1l	2423.36	-1.14969	0.268923	-4.27517	1.90989e-05	0.000446532
Tspan18	850.527	-1.5868	0.371186	-4.27493	1.91194e-05	0.000446532
Gm12940	351.547	-1.4416	0.337277	-4.27423	1.91799e-05	0.000447438
Parl	3271.78	1.19302	0.279178	4.27335	1.92558e-05	0.0004487
Elmo1	10194.4	-1.25915	0.294746	-4.272	1.93731e-05	0.000450924
Apol8	25.4387	-6.78989	1.58984	-4.2708	1.94776e-05	0.000452527
Nutf2-ps1	825.314	1.69007	0.395737	4.2707	1.9486e-05	0.000452527
Zfp286	188.147	-1.47784	0.346146	-4.26942	1.95981e-05	0.000454618
Rfc5	1657.8	1.26905	0.297265	4.26908	1.96277e-05	0.000454794
Tpi1	19255.3	1.09789	0.257212	4.26844	1.96844e-05	0.000455595
Tlr2	29382.1	1.02575	0.240565	4.26393	2.00861e-05	0.000464369
Mafb	32793.3	-1.49094	0.349799	-4.26227	2.02359e-05	0.00046731
1500009C09Rik	14.3076	6.48795	1.52517	4.25391	2.10069e-05	0.00048437
Kmt5c	1145.82	-1.23603	0.290588	-4.25354	2.10419e-05	0.00048437
Rmnd1	1460.14	-1.00095	0.235367	-4.25273	2.1118e-05	0.000485503
Hnmt	1447.24	-1.50279	0.353441	-4.2519	2.11962e-05	0.000486757
Zmynd15	672.025	1.71423	0.403408	4.24938	2.14363e-05	0.000491176
Adra2a	60.7442	-2.38363	0.560991	-4.24895	2.14772e-05	0.000491565
Gm37730	107.316	-3.19546	0.752333	-4.2474	2.16264e-05	0.00049443
Aprt	5235.6	1.10796	0.261009	4.2449	2.18691e-05	0.000499425
Glrx	6017.03	1.18664	0.279656	4.24321	2.20347e-05	0.00050265
Cdkn2d	5122.88	1.02447	0.241481	4.24246	2.21081e-05	0.000503494
Slain1	84.1416	2.63052	0.620065	4.24234	2.21206e-05	0.000503494
Gm10790	4984.81	-1.28498	0.302951	-4.24154	2.21996e-05	0.000504735
Sbf2	1967.06	-1.52705	0.360156	-4.23998	2.23543e-05	0.000507692
Ccdc162	444.853	-1.62771	0.384703	-4.23109	2.32565e-05	0.000527599
Slc1a3	3647.77	-1.34624	0.31826	-4.23	2.33692e-05	0.000529572
Sh3d21	159.798	-1.37277	0.32473	-4.22741	2.36398e-05	0.000535116
Gm38157	103.188	-2.65539	0.628296	-4.22634	2.37518e-05	0.000537063
Spon1	498.869	3.77061	0.892585	4.22438	2.39604e-05	0.000541186
Timeless	269.268	1.51015	0.35759	4.22314	2.40925e-05	0.000543378
Gpr31a	25.1504	4.37583	1.03766	4.21701	2.4756e-05	0.000556714
Gfm2	2043.93	-1.07885	0.255893	-4.21601	2.48661e-05	0.00055858
Peli3	132.051	-1.29391	0.307228	-4.21157	2.53604e-05	0.000569062
Mga	1259	-1.33853	0.318148	-4.20727	2.58477e-05	0.000579366
Bend4	129.394	1.64276	0.390653	4.20517	2.60883e-05	0.000584124
Fundc2	2021.58	1.19054	0.283528	4.19902	2.68072e-05	0.000598918
Gsn	7242.08	1.45672	0.347042	4.19753	2.69847e-05	0.000602094
Usb1	2993.53	1.38336	0.329582	4.19733	2.70079e-05	0.000602094
Fam78b	82.2058	2.00274	0.477307	4.19592	2.71764e-05	0.000604972
Ms4a6d	27992.2	1.5304	0.364749	4.19576	2.71957e-05	0.000604972
Ccl7	33254.3	-1.2062	0.28754	-4.19488	2.73016e-05	0.000606673
Ccr1	8043.79	1.5982	0.381135	4.19327	2.74966e-05	0.000610348
Chst2	151.439	1.61644	0.385529	4.19277	2.75564e-05	0.000611018
Fabp3	1103.3	2.41475	0.576321	4.18995	2.79017e-05	0.000618008
Peg10	85.2495	-3.44467	0.822538	-4.18785	2.81604e-05	0.000623067
Gm13807	13.2227	-6.50621	1.5537	-4.18756	2.81966e-05	0.0006232
Rsrc2	5922.21	-1.31581	0.31443	-4.18473	2.85502e-05	0.000630221
Tob1	1231.57	-1.43015	0.341772	-4.18453	2.85755e-05	0.000630221
Aqp11	157.039	1.60576	0.384009	4.18157	2.89504e-05	0.000637806
Pifo	97.2143	6.07527	1.45328	4.18038	2.91019e-05	0.00064046
Acad12	400.188	-1.16641	0.279229	-4.17725	2.95057e-05	0.000648653
Afm	22.4514	-6.57127	1.57389	-4.17519	2.97735e-05	0.000653147
Pglyrp1	6153.52	-1.2641	0.30276	-4.17524	2.97676e-05	0.000653147
Cdkn2c	1326.58	1.24992	0.299549	4.17266	3.01061e-05	0.000659739
Gm15907	11.0027	-6.97468	1.6722	-4.17096	3.03318e-05	0.00066398
Gm10420	596.843	1.71626	0.411505	4.17069	3.03684e-05	0.000664075
Ldha-ps2	192.689	1.37588	0.329989	4.16947	3.05309e-05	0.000666214
Phlda3	267.702	1.48014	0.354988	4.16955	3.05207e-05	0.000666214
Ercc5	896.072	-1.16674	0.279899	-4.16843	3.06709e-05	0.000668561
Npy	83.0268	2.34965	0.564478	4.16252	3.1475e-05	0.00068464
BC106175	181.965	-3.69332	0.887933	-4.15946	3.19003e-05	0.000693159
Acer2	343.982	1.23477	0.296906	4.15879	3.19935e-05	0.00069445
Lrr1	187.828	1.98595	0.477614	4.15807	3.20947e-05	0.000695914
Gm37899	59.3014	2.35895	0.567417	4.15735	3.21962e-05	0.000697203
Cd93	1101.06	1.22092	0.294119	4.15111	3.3086e-05	0.000714402
Lilr4b	6528.57	2.19515	0.528883	4.15053	3.31703e-05	0.000715471
Zbtb10	145.804	-1.99013	0.479568	-4.14984	3.32713e-05	0.0007169
Stx3	1131.75	1.50471	0.362748	4.14808	3.35269e-05	0.000720899
Gm21370	39.5702	2.49274	0.601006	4.1476	3.35975e-05	0.000721663
Anks3	1548.44	-1.3774	0.332145	-4.14699	3.36877e-05	0.000722847
Srgn	73233.9	1.26171	0.304289	4.14641	3.37724e-05	0.00072391
Rfx5	436.92	-1.01697	0.245376	-4.14453	3.40514e-05	0.000728375
Gm26518	64.9507	-4.67313	1.12776	-4.14373	3.41701e-05	0.000730155
Angpt2	112.22	2.22766	0.537704	4.14292	3.42908e-05	0.000731976
Ganc	732.432	-1.13143	0.273156	-4.14206	3.44198e-05	0.000733968
Dnajb13	419.442	-1.95934	0.473152	-4.14104	3.45728e-05	0.000736469
Gm49338	168.024	-2.30329	0.556447	-4.13927	3.4841e-05	0.000740649
A530064D06Rik	1812.43	2.37996	0.575036	4.1388	3.49132e-05	0.000741419
Gm38042	403.76	-2.66715	0.644676	-4.13719	3.51583e-05	0.000745855
Gm48840	16.9564	6.73532	1.62818	4.13672	3.52305e-05	0.000746618
Msl1	932.111	-1.59388	0.385538	-4.13416	3.56257e-05	0.000754217
Pitpnc1	1191.58	-1.11807	0.270696	-4.13035	3.62219e-05	0.000765457
Spire1	1858.62	-1.23845	0.299846	-4.13029	3.6231e-05	0.000765457
Evi5	3220.92	-1.29173	0.312877	-4.12856	3.6505e-05	0.000769669
Sept5	75.5985	-3.3702	0.816509	-4.12757	3.66615e-05	0.000772177
Pde2a	565.861	1.61106	0.391055	4.11979	3.79221e-05	0.000797914
Plxdc2	19840	-1.47223	0.357379	-4.11951	3.79685e-05	0.000798074
Gm45266	64.6203	6.35237	1.5425	4.11824	3.8177e-05	0.000801639
9130015A21Rik	31.4188	6.87163	1.6691	4.11698	3.83874e-05	0.000805236
Phxr4	224.789	-2.22088	0.539492	-4.11662	3.84476e-05	0.000805678
Ahcy	856.655	1.04699	0.25441	4.11538	3.86549e-05	0.000809201
Gm49579	11.0945	-6.25178	1.52151	-4.10894	3.97481e-05	0.000828716
Serpina3g	568.981	2.92748	0.712414	4.10925	3.96954e-05	0.000828716
Trpc3	21.2089	6.34737	1.54471	4.10909	3.97216e-05	0.000828716
Dock9	560.256	-1.0476	0.254973	-4.10865	3.97972e-05	0.0008289
Gm6311	1541.39	1.52961	0.372331	4.1082	3.98762e-05	0.000829707
Cyp4f17	40.8118	2.66161	0.647971	4.10761	3.99771e-05	0.000830968
Klrd1	1517.24	1.16859	0.284858	4.10237	4.08944e-05	0.000849176
Hebp1	2853.07	1.06564	0.259833	4.10126	4.10914e-05	0.000852409
Fabp4	214.072	1.74991	0.426841	4.09967	4.13736e-05	0.000855679
Zik1	159.357	-1.76969	0.431692	-4.09942	4.14181e-05	0.000855739
1700017B05Rik	19185.8	-1.23079	0.300303	-4.0985	4.15844e-05	0.000858313
Gm13339	394.593	-1.25798	0.307089	-4.09648	4.19489e-05	0.000864969
Arpin	189.118	2.08812	0.509872	4.09538	4.21482e-05	0.000867344
Hsp90aa1	53319.7	-1.24433	0.304025	-4.09284	4.26115e-05	0.000876001
Naa16	1049.87	-1.09968	0.268751	-4.09183	4.2799e-05	0.00087898
Map1b	662.131	1.42514	0.348646	4.08765	4.35766e-05	0.000891394
Mapk4	161.235	-1.35049	0.330376	-4.08772	4.35632e-05	0.000891394
Prdx1	80938.3	1.41987	0.347332	4.08794	4.35221e-05	0.000891394
Ulk2	2386.38	-1.53368	0.375482	-4.08456	4.41609e-05	0.00090245
Hsh2d	111.525	2.43646	0.596546	4.08429	4.42126e-05	0.000902611
Tctex1d2	3743.8	1.16273	0.284806	4.08255	4.45433e-05	0.000908462
S1pr2	1403.93	1.25349	0.307061	4.08222	4.46074e-05	0.000908869
Cdkn1a	27321.8	1.05102	0.257685	4.07868	4.52913e-05	0.000920074
Gm43302	67.953	6.44064	1.57909	4.07871	4.52855e-05	0.000920074
Phf11b	16511.8	2.58984	0.63521	4.07715	4.55918e-05	0.000924356
Gins1	834.899	1.38933	0.340843	4.07617	4.57841e-05	0.000927341
Zfp974	144.424	-1.35723	0.333038	-4.07531	4.59523e-05	0.000929834
Mefv	639.586	2.72189	0.667994	4.07472	4.60694e-05	0.000931289
Fn1	3586.22	2.52432	0.619575	4.07428	4.61573e-05	0.000932151
Gm9465	19.0267	-6.3292	1.55383	-4.07329	4.63538e-05	0.000935203
Gm37953	14.5897	-5.93324	1.45728	-4.07144	4.6724e-05	0.000939911
Fxn	713.476	1.24669	0.30624	4.07095	4.68216e-05	0.000940955
Lyz1	1271.69	1.0423	0.256066	4.07042	4.6928e-05	0.000942173
A330076H08Rik	19.8303	6.24629	1.53476	4.06987	4.70392e-05	0.000942568
Adamtsl4	597.385	2.94495	0.723585	4.06995	4.70237e-05	0.000942568
Jmjd1c	10530.6	-1.19158	0.292833	-4.06915	4.71843e-05	0.000944557
Hint1	18337.2	1.06384	0.261528	4.06778	4.74628e-05	0.00094921
Nceh1	2768.53	1.3586	0.334022	4.0674	4.75402e-05	0.000949836
Spdl1	140.438	2.49224	0.61342	4.06286	4.8476e-05	0.000967593
AI662270	2627.79	1.61937	0.398853	4.06007	4.90584e-05	0.000978271
Cd209g	382.931	-2.23463	0.550686	-4.05791	4.95142e-05	0.000986405
Nhp2	6730.96	1.16204	0.286405	4.05734	4.96355e-05	0.000987867
Csf1r	191428	-1.06828	0.263398	-4.05575	4.99742e-05	0.000993647
Olfr433	61.0865	5.55634	1.37051	4.05421	5.03033e-05	0.000999227
Oasl2	4172.34	2.11852	0.52274	4.05272	5.06266e-05	0.00100468
Fnip1	1098.24	-1.22193	0.301731	-4.04974	5.1275e-05	0.00101657
6720475M21Rik	13.2497	-6.51158	1.60802	-4.04944	5.13411e-05	0.00101663
Cwf19l2	1770.93	-1.31336	0.324345	-4.04927	5.13771e-05	0.00101663
A930024E05Rik	153.047	-1.5306	0.378058	-4.04857	5.15311e-05	0.0010187
Cebpz	3672.51	-1.1257	0.278297	-4.04496	5.23313e-05	0.00103254
Trim26	3020.12	-1.01788	0.251767	-4.04296	5.27817e-05	0.00104043
Lrif1	1320.33	-1.35022	0.334098	-4.04138	5.31379e-05	0.00104645
Gm13093	13.9163	-7.31302	1.81064	-4.03891	5.37001e-05	0.0010555
Ppcdc	5639.21	-1.00482	0.248774	-4.03907	5.36629e-05	0.0010555
Gpr37l1	130.093	1.76938	0.438446	4.03557	5.44705e-05	0.00106963
Arc	1434.59	-1.9189	0.475716	-4.03371	5.4903e-05	0.00107709
Pmf1	1762.54	1.05411	0.261587	4.02965	5.58588e-05	0.0010948
Arap3	1896.79	-1.60644	0.398693	-4.02926	5.5953e-05	0.0010956
Gm10123	16678.1	1.54713	0.384235	4.02653	5.66062e-05	0.00110734
Gja1	167.728	1.25547	0.311938	4.02472	5.70422e-05	0.00111481
Ran	20370.9	1.34876	0.335166	4.02415	5.71812e-05	0.00111647
Gm13423	23.371	-5.41577	1.34661	-4.02178	5.77598e-05	0.0011267
Zfp93	93.5403	-2.19429	0.545925	-4.01941	5.83446e-05	0.00113596
Prcc	185.23	-1.49785	0.372696	-4.01897	5.84539e-05	0.00113701
Gm43051	13.1759	-6.5024	1.61901	-4.01627	5.91258e-05	0.00114899
Ifi47	3820.87	2.45541	0.611407	4.016	5.91945e-05	0.00114924
Tnfaip8l1	275.646	1.43578	0.357798	4.01283	5.99943e-05	0.00116368
Phf11c	320.826	2.46207	0.613715	4.01175	6.02714e-05	0.00116795
Eif6	14681.3	1.08433	0.270468	4.00908	6.09568e-05	0.00117901
Rps12-ps4	298.25	1.97191	0.492061	4.00744	6.13798e-05	0.00118386
Zfp59	222.343	-1.12752	0.281459	-4.00598	6.17597e-05	0.00119007
Soat1	4074.73	1.18425	0.295648	4.00562	6.1855e-05	0.0011908
Cd209e	41.2312	6.09233	1.52181	4.00335	6.24512e-05	0.00119905
Gm37488	11.9068	-6.35361	1.58708	-4.00332	6.24586e-05	0.00119905
Usf2	1641.13	-1.13974	0.284694	-4.00338	6.24445e-05	0.00119905
Ckap2	196.975	1.96611	0.491327	4.00163	6.29071e-05	0.00120654
Cercam	212.97	1.32109	0.33018	4.00111	6.30464e-05	0.00120809
Nubp1	4284.67	1.00236	0.25054	4.00082	6.31246e-05	0.00120846
Arhgef40	1510.13	-1.37817	0.344577	-3.9996	6.34496e-05	0.00121356
Tspan17	862.448	1.53121	0.382881	3.99918	6.35625e-05	0.00121388
Vim	5802.07	1.3761	0.344231	3.9976	6.39887e-05	0.00122047
Smt3h2-ps4	445.163	1.81776	0.454837	3.99652	6.42817e-05	0.00122492
Ppp1r42	73.7206	-5.18754	1.29845	-3.99519	6.46428e-05	0.00123066
Fzd4	394.571	-1.22755	0.307301	-3.99464	6.47936e-05	0.0012324
AC115631	293.299	-1.828	0.458227	-3.9893	6.62683e-05	0.00125735
Tpd52	16089.2	1.32371	0.331822	3.98923	6.62887e-05	0.00125735
Arhgef26	29.5982	6.22741	1.56121	3.98885	6.63958e-05	0.00125739
Gm6209	12.3174	7.00948	1.7573	3.98878	6.6413e-05	0.00125739
Atp6v0e	32077.7	1.41204	0.354081	3.98791	6.66585e-05	0.00125972
Plxdc1	2920.05	-1.06482	0.266999	-3.9881	6.66038e-05	0.00125972
Trio	1033.86	-1.25166	0.313925	-3.98714	6.6874e-05	0.00126264
Lck	169.163	3.03745	0.762049	3.98591	6.72231e-05	0.00126632
Sdc1	1006.39	6.6767	1.6751	3.98585	6.72389e-05	0.00126632
Zfp955a	171.014	-1.6354	0.410306	-3.9858	6.72534e-05	0.00126632
Rpl35a-ps6	2760.17	1.40518	0.352787	3.98309	6.80251e-05	0.00127968
Tmem106a	5521.67	1.33303	0.334796	3.98161	6.84486e-05	0.00128647
Adgre5	1765.01	1.14703	0.288242	3.97938	6.90945e-05	0.00129743
Bend5	270.49	-1.88481	0.473708	-3.97884	6.92518e-05	0.0012992
Gm37310	31.2826	-5.59494	1.4064	-3.9782	6.94383e-05	0.00130151
Rps5	32535.8	1.3152	0.330816	3.97563	7.01933e-05	0.00131446
Pik3r1	5045.01	-1.41935	0.357075	-3.97493	7.04007e-05	0.00131715
Aif1l	69.0483	2.19295	0.551758	3.97447	7.05349e-05	0.00131846
Gm47308	108.321	-4.39961	1.10707	-3.9741	7.06473e-05	0.00131937
Adamts16	350.949	-1.23423	0.310779	-3.97142	7.1445e-05	0.00133306
Hells	359.343	1.65675	0.41733	3.96988	7.19092e-05	0.0013405
Wfdc18	75.0178	2.47525	0.624146	3.96582	7.31426e-05	0.00135981
Gm5244	13.5861	-7.27995	1.83686	-3.96326	7.39336e-05	0.00137327
Mid1ip1	6444.6	-1.36753	0.345082	-3.96292	7.40395e-05	0.001374
Rpl10a-ps1	1512.66	1.51656	0.382924	3.96048	7.47998e-05	0.00138686
Nr3c1	5274.86	-1.17736	0.297355	-3.95943	7.51295e-05	0.00139172
mt-Nd2	23213	-1.09869	0.277552	-3.9585	7.54207e-05	0.00139554
Plcg1	692.293	-1.1816	0.298526	-3.95813	7.55391e-05	0.00139554
Adam8	3156.81	2.33749	0.591	3.95513	7.64918e-05	0.00141188
Gm15922	511.195	1.81189	0.458345	3.95312	7.71391e-05	0.00142001
Gm47079	97.1755	-1.92573	0.487531	-3.94996	7.81639e-05	0.00143759
Phf12	547.183	-1.64213	0.416101	-3.94646	7.93149e-05	0.00145746
Sec61b	8494.24	1.0836	0.27459	3.94625	7.93859e-05	0.00145746
Eif5a	51355.6	1.12515	0.285576	3.93992	8.15072e-05	0.00149374
Ccdc69	364.239	1.22386	0.31078	3.93804	8.21495e-05	0.00150418
Bst1	2020.28	2.26142	0.574894	3.93363	8.36738e-05	0.00153073
Gm26797	50.2909	6.00463	1.52737	3.93136	8.44654e-05	0.00154247
Il3ra	237.701	1.93879	0.493776	3.92646	8.62046e-05	0.00157005
Tbx19	17.1585	-6.17922	1.57511	-3.92304	8.74397e-05	0.00159114
Fam83g	48.7509	-4.32553	1.10282	-3.92224	8.77283e-05	0.00159498
Prex1	3926.74	-1.36234	0.347426	-3.92123	8.80976e-05	0.00160029
2810006K23Rik	1445	-1.02322	0.261088	-3.91907	8.8892e-05	0.00161329
N4bp2l2	1504.89	-1.66162	0.424031	-3.91862	8.90579e-05	0.00161488
Gm20708	235.255	-2.0089	0.513055	-3.91556	9.01933e-05	0.00163403
BC055324	240.239	1.32987	0.339702	3.91482	9.04699e-05	0.00163578
Cytip	3942.74	1.18904	0.303739	3.91467	9.05282e-05	0.00163578
Gm4610	13.0847	5.04335	1.28841	3.91439	9.06318e-05	0.00163622
Gimap4	136.646	2.88801	0.737884	3.91391	9.08131e-05	0.00163662
Gm12551	226.051	4.31204	1.10169	3.91404	9.07653e-05	0.00163662
Phf3	1138.89	-1.05267	0.269289	-3.90907	9.26516e-05	0.00166829
S100a6	16058.5	1.35843	0.347749	3.90637	9.36948e-05	0.00168267
Zfp729a	264.675	-2.02906	0.5194	-3.90654	9.36269e-05	0.00168267
Liph	2721.84	-1.10947	0.284214	-3.90362	9.47637e-05	0.0016989
Cops6	6501.11	1.01752	0.260684	3.90329	9.4895e-05	0.00169978
Gm13986	56.228	2.48184	0.635917	3.90278	9.50941e-05	0.00170186
Neurl1a	1911.26	-1.17108	0.30025	-3.90035	9.60542e-05	0.00171755
Zfp605	92.7534	-1.39803	0.358488	-3.8998	9.62739e-05	0.00171999
Troap	181.689	2.42732	0.622496	3.89933	9.64582e-05	0.00172179
Ice1	539.219	-1.25385	0.321653	-3.89813	9.69397e-05	0.00172781
Rpl36a-ps3	518.024	1.84845	0.474196	3.89807	9.69635e-05	0.00172781
Afp	640.545	1.89058	0.485598	3.8933	9.88893e-05	0.00175909
Gm31410	144.137	-1.40217	0.360219	-3.89253	9.92025e-05	0.00176313
Timm8a1	2112.61	1.29001	0.331621	3.89	0.000100242	0.00178008
Pwwp2a	1693.67	-1.38477	0.356038	-3.88937	0.000100504	0.00178318
Tab2	1716.55	-1.39419	0.3585	-3.88896	0.000100676	0.00178471
Dner	119.801	1.98363	0.510148	3.88833	0.000100934	0.00178774
Gm42759	138.923	1.78951	0.460334	3.88742	0.000101317	0.00179298
6720489N17Rik	101.488	-1.38299	0.355925	-3.88562	0.000102068	0.00180473
Kansl1	1484.97	-1.49984	0.386238	-3.88319	0.000103094	0.00182129
Ofd1	755.929	-1.26856	0.326856	-3.8811	0.000103985	0.00183547
Dcstamp	122.591	2.73628	0.705279	3.87972	0.000104578	0.00184434
Fcnb	1311.43	-2.34084	0.603389	-3.87948	0.00010468	0.00184456
Cep152	1155.76	-1.39939	0.361121	-3.87512	0.000106571	0.00187199
Chtf18	149.496	2.47558	0.638879	3.87488	0.000106677	0.00187199
Fam89b	1236.56	1.07725	0.277969	3.87542	0.000106442	0.00187199
Pcdhga12	162.699	-1.47588	0.380887	-3.87485	0.000106691	0.00187199
BC147527	1830.77	2.5549	0.659594	3.87344	0.000107312	0.00188129
Thbs1	7092.47	2.16461	0.560105	3.86465	0.00011125	0.00194867
Zmym4	507.973	-1.13265	0.293222	-3.86276	0.000112112	0.00195904
Odr4	1411.39	-1.02166	0.264646	-3.86046	0.000113175	0.00197567
Gm12989	571.881	1.46369	0.379335	3.85857	0.000114051	0.00198928
BC002059	283.747	-1.08959	0.282414	-3.85812	0.000114262	0.00199128
Tspyl5	38.9562	6.31015	1.63625	3.85648	0.000115033	0.00200301
Gm14328	24.4981	3.16903	0.822179	3.85442	0.000116003	0.00201649
Ist1	6968.76	1.0157	0.263541	3.85403	0.000116187	0.00201677
Platr17	172.065	1.6968	0.440308	3.85365	0.000116369	0.00201774
Prdm15	268.997	-1.19063	0.309006	-3.8531	0.000116633	0.00202063
Epha2	1714.51	-1.20851	0.313701	-3.85242	0.000116957	0.00202372
Gm37101	177.891	-2.38614	0.619405	-3.85231	0.000117008	0.00202372
Pde1b	922.063	-1.48147	0.384648	-3.8515	0.000117396	0.00202872
Vstm4	162.345	1.62098	0.42109	3.84949	0.000118364	0.00204203
Slc39a14	322	1.63011	0.423525	3.8489	0.000118648	0.00204522
Gm13283	150.82	-1.63395	0.424693	-3.84737	0.000119395	0.00205636
Pou3f1	328.896	-1.64249	0.427172	-3.84503	0.000120535	0.00207254
Gm14023	2042.53	-1.60918	0.418612	-3.84409	0.000121001	0.00207786
1700001C19Rik	234.348	-1.19091	0.309966	-3.84207	0.000121999	0.00209073
Upk1b	3241.65	-1.50751	0.392543	-3.84038	0.000122846	0.0021035
Creb3l2	810.401	-1.45022	0.377664	-3.83998	0.000123045	0.00210516
Mgme1	1397.08	-1.139	0.29671	-3.83876	0.000123656	0.00211386
Ifit1	1493.53	2.91621	0.760247	3.83587	0.00012512	0.00213533
Cped1	96.7535	2.11722	0.552353	3.8331	0.000126541	0.00215245
Tnrc6c	1120.45	-1.48286	0.387017	-3.8315	0.000127365	0.00216467
2310031A07Rik	169.953	4.57736	1.19511	3.83006	0.000128112	0.00217557
Gm11212	10.8937	-6.96011	1.8176	-3.82929	0.000128515	0.00218063
Hook3	1870.55	-1.17333	0.30643	-3.82903	0.000128652	0.00218115
Gm44776	32.0429	5.13452	1.34129	3.82804	0.000129166	0.00218807
Gimap7	37.8963	6.22168	1.62568	3.82713	0.000129644	0.00219436
Helz	784.314	-1.19001	0.311349	-3.82209	0.000132326	0.00223792
Ddx4	171.35	4.00579	1.04836	3.82101	0.000132906	0.00224589
Asb1	194.03	1.29422	0.338897	3.81891	0.000134043	0.00226138
Heca	551.128	-1.49548	0.391588	-3.81901	0.000133991	0.00226138
Rgmb	2373.51	-1.00806	0.26402	-3.81813	0.000134467	0.00226483
Lamb3	62.5817	5.75862	1.50838	3.81775	0.000134672	0.00226643
Gm44996	9.93658	-6.09165	1.59654	-3.81553	0.000135892	0.00228509
Gm26886	9.49946	-6.02419	1.57971	-3.81347	0.000137029	0.00230233
Gm11808	2463.2	1.12842	0.295951	3.81286	0.000137369	0.00230448
Pcmtd1	847.623	-1.51637	0.397781	-3.81207	0.00013781	0.00230981
Ppa1	2055.6	1.43906	0.377649	3.81058	0.000138643	0.00232188
Gm43811	9.76301	-6.06491	1.59246	-3.80852	0.000139798	0.00233932
Tceal1	900.04	-1.55043	0.407289	-3.8067	0.000140831	0.00235469
Map3k12	557.418	-1.22264	0.321674	-3.80086	0.000144194	0.00240507
Psmd13	5971.14	1.03114	0.27136	3.7999	0.000144752	0.00241047
Cdc7	153.893	1.42235	0.374376	3.79925	0.000145135	0.00241118
Cited2	33254.5	-1.17205	0.308471	-3.79954	0.000144966	0.00241118
Gm7363	105.329	-1.8829	0.495599	-3.79923	0.000145146	0.00241118
Mpzl3	205.022	2.15842	0.568501	3.79669	0.000146638	0.00243401
Rundc3b	32.5713	4.25907	1.12326	3.79172	0.000149609	0.00247932
Rasal3	4938.22	-1.06089	0.279962	-3.78941	0.000151007	0.00249847
2900060B14Rik	1168.33	-1.39705	0.368806	-3.78804	0.000151843	0.00251028
St3gal1	765.196	1.57795	0.416608	3.7876	0.000152109	0.00251266
Pirb	5857.67	1.23714	0.326721	3.78654	0.000152758	0.00252136
Myof	200.897	1.20553	0.31847	3.7854	0.000153461	0.00253094
Gm45501	23.8778	-5.61801	1.48435	-3.78483	0.000153817	0.00253478
Apoc4	95.6336	2.94582	0.77878	3.78261	0.000155192	0.00255539
1700066B19Rik	152.226	-1.6452	0.435039	-3.78173	0.00015574	0.00256032
Vill	1104.41	1.57865	0.417438	3.78176	0.000155722	0.00256032
Mrpl14	1997.44	1.19577	0.316511	3.77798	0.000158108	0.00259718
Sh3gl2	148.647	2.02221	0.535319	3.77758	0.000158357	0.00259921
Selenoh	3187.78	1.4175	0.375313	3.77685	0.000158823	0.0026027
Selenop	95078.2	-1.30836	0.346409	-3.77693	0.000158776	0.0026027
Cdk19	1009.95	-1.14357	0.303228	-3.7713	0.000162399	0.00265496
Gm26536	10.4459	-6.1628	1.63495	-3.76941	0.000163633	0.00266878
AI427809	59.4618	2.92606	0.776688	3.76736	0.000164986	0.00268872
Psmb6	28828.6	1.21428	0.322461	3.76567	0.000166103	0.00270266
Limd1	684.324	1.15183	0.305919	3.76514	0.000166457	0.00270627
Ly6c2	21689.9	2.51033	0.667221	3.76236	0.000168319	0.00273009
Gm3526	9.2008	-5.97777	1.58924	-3.76139	0.000168972	0.00273852
Gm35135	32.4884	-5.76851	1.53377	-3.761	0.000169237	0.00274065
Papss2	130.337	1.79253	0.476688	3.76038	0.000169655	0.00274527
Papln	10.0485	-6.10685	1.62478	-3.75857	0.000170891	0.00276309
D230017M19Rik	125.298	-1.78917	0.476302	-3.75638	0.000172387	0.00278291
Prdx4	7376.9	1.28342	0.341744	3.75548	0.000173007	0.00279045
E130308A19Rik	434.55	-1.06967	0.284978	-3.75353	0.000174363	0.00280601
Spata21	9.26703	-5.98863	1.59547	-3.75353	0.000174362	0.00280601
Caln1	98.2299	1.91101	0.509195	3.75301	0.000174725	0.00280965
Esd-ps	45.4328	2.14154	0.570742	3.75221	0.000175284	0.00281357
Gm5425	255.626	1.27906	0.340971	3.75123	0.000175968	0.00281863
Bbs9	3435.53	-1.05219	0.280587	-3.74994	0.000176873	0.00282874
Nos2	43.2849	6.90385	1.84102	3.75001	0.000176826	0.00282874
Gm20457	9.19989	-5.97762	1.59488	-3.74802	0.000178237	0.00284442
Ifit2	2464.64	3.84415	1.02566	3.74797	0.000178268	0.00284442
Cep85l	584.541	-1.52261	0.406451	-3.74612	0.000179593	0.00286334
Rpl38	8998.49	1.02524	0.273784	3.74471	0.000180606	0.00287726
Gm45894	49.4196	2.54965	0.681161	3.7431	0.000181766	0.0028935
Cables1	2878.65	-1.16997	0.3127	-3.74152	0.000182908	0.00289831
Cul9	600.231	-1.50631	0.40256	-3.74184	0.000182681	0.00289831
Gimap6	3473.31	-1.50677	0.402737	-3.74133	0.000183052	0.00289831
Mvb12a	4692.97	1.1502	0.307348	3.74235	0.000182305	0.00289831
Zfp651	132.575	-1.25225	0.334786	-3.74044	0.000183696	0.00290627
Cxcl3	462.077	4.73297	1.26542	3.74023	0.000183849	0.00290645
Ppih	881.989	2.03917	0.545272	3.73972	0.000184222	0.00291011
Dna2	575.587	1.45334	0.388678	3.73919	0.000184615	0.00291071
Mbnl1	6800.7	-1.16826	0.312444	-3.7391	0.000184683	0.00291071
Vamp1	348.026	-1.25475	0.335549	-3.73939	0.000184464	0.00291071
Slc12a6	1738.28	-1.01775	0.272239	-3.73844	0.000185163	0.00291604
Rnase4	64537.8	-1.2885	0.344796	-3.737	0.000186226	0.00293053
Rgl3	400.731	-1.63993	0.438891	-3.73652	0.000186582	0.00293165
Gm38257	35.1391	-2.21593	0.593092	-3.73623	0.0001868	0.00293285
Gpr34	51504.9	-1.22529	0.328019	-3.73542	0.000187399	0.00293776
St3gal6	11445.2	-1.12948	0.302357	-3.73557	0.000187291	0.00293776
Itsn2	3020.56	-1.35967	0.364012	-3.73522	0.000187549	0.00293789
Erh	14340	1.23118	0.329713	3.73411	0.000188379	0.00294865
Rsad2	3995.67	4.0356	1.08117	3.73263	0.000189488	0.00296375
Gcnt2	1310.08	1.39967	0.375084	3.73163	0.000190245	0.00297334
Gm13690	954.856	1.19824	0.32121	3.7304	0.000191176	0.00298426
Zbtb38	1016.43	-1.04328	0.279675	-3.73032	0.000191233	0.00298426
Haus8	2673.68	1.37082	0.367556	3.72957	0.000191805	0.00299091
Gm37717	11.3196	6.88815	1.84724	3.72888	0.000192329	0.00299681
Gm48726	15.7439	-6.09255	1.63399	-3.72864	0.000192512	0.0029974
Spib	211.296	1.95959	0.525706	3.72753	0.000193363	0.00300611
Dck	2862.57	1.80273	0.48387	3.72565	0.00019481	0.00302403
Glrb	107.306	2.31894	0.622478	3.72534	0.000195051	0.00302549
Gm25703	19.9945	5.73159	1.5388	3.72471	0.000195542	0.00303083
Vwf	505.061	2.27935	0.61221	3.72316	0.000196748	0.00304723
Gm20682	80.4983	-4.45917	1.1981	-3.72188	0.000197746	0.00305681
Kcnq1ot1	1196.64	-1.44956	0.38948	-3.72179	0.000197812	0.00305681
Arhgef18	436.991	-1.33793	0.35953	-3.72132	0.000198184	0.00305978
Gm8783	174.341	2.90492	0.780647	3.72117	0.000198301	0.00305978
Hmgcs2	169.4	2.11932	0.569801	3.7194	0.000199693	0.003075
Rgs2	76948.4	-1.28444	0.345339	-3.71935	0.000199735	0.003075
Gm49339	3560.69	1.85441	0.498733	3.71824	0.000200615	0.00308393
Nek3	285.218	-1.76635	0.475138	-3.71755	0.000201168	0.00308782
Hpcal4	143.335	1.84301	0.495926	3.71631	0.000202156	0.00310067
Zcchc14	305.66	-1.16504	0.31357	-3.7154	0.000202886	0.00310956
Zfp942	486.594	-1.17054	0.315068	-3.7152	0.000203042	0.00310964
Gm10233	241.301	1.78964	0.482141	3.71186	0.000205739	0.00314393
Smurf2	865.657	-1.56451	0.42147	-3.71203	0.000205606	0.00314393
Plekhf1	170.739	2.49699	0.672766	3.71153	0.000206008	0.0031457
Rps19-ps6	2446.09	1.16945	0.315221	3.70992	0.000207321	0.00316341
Eif3k	17775.7	1.05007	0.283209	3.70774	0.000209116	0.00318607
Gm47798	14.9234	-5.97017	1.61041	-3.70723	0.000209541	0.0031902
1700010I14Rik	361.065	-1.36886	0.369543	-3.7042	0.000212056	0.00322134
B3gat1	15.3541	5.88086	1.58779	3.7038	0.000212396	0.00322414
Igf2	60.8308	-4.48754	1.21181	-3.70316	0.000212934	0.00322991
Tmem192	2749.97	1.0375	0.280219	3.70247	0.000213508	0.00323386
Gm6054	317.242	-1.08055	0.2919	-3.7018	0.000214073	0.00324004
Gm3005	154.014	-4.2501	1.14818	-3.70159	0.000214256	0.00324042
Trim24	244.452	-1.5618	0.422036	-3.70062	0.000215073	0.00325039
Tmod1	432.849	-1.40388	0.379455	-3.69972	0.000215835	0.00325952
Layn	521.411	-1.0115	0.273532	-3.69792	0.00021737	0.0032803
Tmem242	2799.22	1.02802	0.278022	3.69764	0.000217617	0.00328162
Gng13	35.0833	4.9646	1.34322	3.69605	0.000218984	0.00329982
Asprv1	1819.73	2.36315	0.63961	3.69467	0.000220169	0.00331525
Gm3739	443.726	-3.19007	0.86397	-3.69234	0.000222201	0.00334341
Cbx4	5645.86	-1.34568	0.364494	-3.6919	0.000222585	0.00334429
Fmnl3	4973.61	-1.17909	0.319359	-3.69207	0.00022244	0.00334429
March9	37.6857	5.81905	1.57647	3.6912	0.000223199	0.00335108
Aspm	55.0136	2.7235	0.738055	3.6901	0.000224164	0.00336312
Ubash3b	5696.19	-1.23297	0.334245	-3.68883	0.000225291	0.00337755
Snrnp25	1532.97	1.35051	0.366264	3.68726	0.000226684	0.00339597
Zfp182	213.417	-1.32959	0.360634	-3.6868	0.000227087	0.00339954
Egr1	181254	-1.26265	0.342497	-3.68659	0.000227283	0.0034
Gm11353	317.576	1.1769	0.319262	3.68632	0.000227524	0.00340113
Prss30	81.4935	4.21138	1.14265	3.68562	0.000228144	0.00340681
Stc2	11.3298	6.14715	1.66792	3.68552	0.000228234	0.00340681
Ano8	267.513	-1.78909	0.485645	-3.68395	0.000229644	0.00342537
Jup	1901.88	-1.17758	0.319758	-3.68273	0.000230748	0.00343935
Slc26a9	12.0054	6.23725	1.69411	3.68173	0.000231659	0.00344793
Ms4a4b	1032.27	2.65848	0.722236	3.6809	0.000232415	0.00345171
Pabpc4	306.582	-1.0329	0.280599	-3.68104	0.000232284	0.00345171
Zfp369	179.749	-1.66266	0.451657	-3.68124	0.000232102	0.00345171
Mrc1	4268.75	-1.39557	0.379204	-3.68026	0.000232995	0.00345783
Cecr2	84.5581	-1.86972	0.508155	-3.67942	0.000233761	0.0034667
Flt3	1906.32	1.83469	0.498703	3.67892	0.000234224	0.00347107
Aifm2	338.432	1.63862	0.44545	3.67857	0.000234541	0.00347327
Psmb4	18791.1	1.12718	0.30651	3.67747	0.000235555	0.00348328
Snx22	1119.32	1.04976	0.285564	3.67609	0.00023684	0.00349977
Sumo2	8449.33	1.73514	0.472078	3.67554	0.000237348	0.00350475
Gm15567	9.3583	-6.74149	1.83466	-3.67452	0.000238297	0.00351608
Olr1	261.055	2.66079	0.724153	3.67435	0.000238456	0.00351608
Fam13b	874.511	-1.44544	0.393609	-3.67227	0.000240406	0.00353983
Spryd7	1070.19	1.0543	0.287163	3.67142	0.00024121	0.00354653
Zmat1	563.897	-1.45911	0.397523	-3.6705	0.000242076	0.00355672
Igfbp5	121.813	1.82807	0.49811	3.67	0.000242549	0.00356113
BC024978	1148.25	-1.21752	0.332137	-3.66573	0.000246637	0.00361857
Gm13349	9.31616	-5.99541	1.63595	-3.66479	0.000247543	0.0036267
Rack1	24758.1	1.08053	0.294869	3.66442	0.000247898	0.00362932
Fam210a	1149.52	-1.26902	0.346472	-3.6627	0.000249576	0.00364869
Gm47087	244.241	-2.03274	0.554962	-3.66285	0.000249425	0.00364869
Siva1	1997.16	1.35356	0.369754	3.66071	0.000251515	0.00367444
Rilpl2	3790.67	1.05251	0.287722	3.65806	0.000254128	0.00370999
Stx11	1418.38	1.39781	0.382398	3.65538	0.000256802	0.00373842
Gpld1	22.8919	5.02772	1.37588	3.65418	0.000258009	0.00375334
Gm42640	8.91632	6.54329	1.7916	3.65221	0.000259997	0.00377161
Rnf149	6171.59	1.30674	0.357776	3.65238	0.000259819	0.00377161
Rsf1os2	11.6501	-5.00243	1.36958	-3.65253	0.000259673	0.00377161
Gale	709.684	1.08462	0.296994	3.65197	0.000260234	0.00377238
Smg1	1400.69	-1.29387	0.354319	-3.65171	0.000260499	0.00377358
Syce2	948.496	1.13959	0.312281	3.64926	0.000263	0.00380712
Gm26680	8.88984	-5.92788	1.62589	-3.64594	0.000266417	0.00384848
BC043934	202.962	-1.30957	0.359309	-3.6447	0.000267702	0.00386161
Plbd1	8871.82	1.29053	0.354119	3.64434	0.000268083	0.00386441
Dtymk	2226.62	1.1786	0.32359	3.64225	0.000270262	0.0038931
Gm5834	9.76633	-6.8022	1.86777	-3.64189	0.000270648	0.00389593
Acot1	389.353	1.63181	0.448307	3.63993	0.000272709	0.00391738
Gm43573	16.6179	-5.02882	1.38221	-3.63824	0.000274512	0.00394054
Gm10441	9.87343	-6.81891	1.87518	-3.6364	0.00027648	0.00396602
Sox1	8.49787	6.47338	1.78028	3.63616	0.000276736	0.00396694
Spag5	106.58	2.02439	0.556952	3.63477	0.000278229	0.00398557
Pcdhgb4	227.279	-1.87847	0.516984	-3.63352	0.000279577	0.00399931
Ppp2r3a	272.362	-1.47057	0.404764	-3.63317	0.000279965	0.00400209
Arpc3	14882.2	1.1494	0.316426	3.63244	0.000280752	0.00401055
Zeb1	859.861	-1.16713	0.321399	-3.63141	0.000281876	0.00401759
Ccr2	3640.23	1.13041	0.311317	3.63106	0.000282256	0.0040181
Plp2	3142.1	1.03207	0.284309	3.63011	0.000283304	0.00403024
Brsk1	21.7248	5.7744	1.59137	3.62859	0.000284978	0.00405126
Kif20a	375.525	2.21721	0.611117	3.62813	0.000285481	0.00405561
AC114990	502.769	1.28816	0.355131	3.62727	0.000286432	0.00406631
Scarb1	3681.73	1.06119	0.292644	3.62621	0.000287613	0.00407745
Psmc3ip	314.281	1.0455	0.288354	3.62573	0.000288146	0.00408221
Arf5	10543.2	1.14424	0.315635	3.62521	0.000288727	0.00408481
Gm10275	1173.59	1.11026	0.306307	3.62466	0.000289345	0.00408936
Tmem143	160.77	-1.33312	0.367802	-3.62457	0.000289445	0.00408936
Ankrd44	3117.04	-1.59839	0.441282	-3.62216	0.000292156	0.004122
Tpm4	8896.44	1.41825	0.391769	3.62013	0.000294455	0.00415159
Klhl10	14.7086	-5.91279	1.63419	-3.61819	0.000296672	0.00417998
Rnf216	2713.44	-1.19402	0.330099	-3.61716	0.00029785	0.00419085
Sgo1	143.422	1.61644	0.446873	3.61723	0.000297776	0.00419085
Bcl2l15	136.966	8.13337	2.24962	3.61544	0.000299838	0.00421595
Cxcl2	91351.3	1.77496	0.491016	3.61488	0.000300489	0.00421935
Sqle	551.015	1.07609	0.297678	3.61494	0.000300412	0.00421935
Tshz2	38.2808	2.46171	0.681047	3.61459	0.000300824	0.00422117
Ddx3y	1966.7	-1.16102	0.321343	-3.61303	0.000302643	0.0042438
Psmb5	12901.1	1.18955	0.329259	3.61282	0.000302887	0.00424433
Abcb4	747.996	-1.47719	0.409264	-3.60938	0.000306926	0.00428731
Ifi209	2779.28	2.38111	0.659735	3.60919	0.000307154	0.00428731
Itgax	1131.74	1.43293	0.397008	3.60932	0.000307004	0.00428731
Mtch2	9687.99	1.09934	0.304575	3.60941	0.000306895	0.00428731
Noxo1	138.515	-1.70497	0.472403	-3.60915	0.000307203	0.00428731
Sell	4520.42	1.83302	0.507766	3.60998	0.000306222	0.00428731
Nudt21	3084.93	1.2963	0.359194	3.60891	0.000307484	0.00428833
AC154187	180.325	-1.44662	0.400995	-3.60759	0.000309054	0.00430731
Cacnb3	315.583	1.68688	0.46765	3.60714	0.000309591	0.00431188
Adora2a	169.239	1.40608	0.390147	3.60398	0.000313387	0.0043618
Tmem205	1765.51	1.26906	0.35218	3.60343	0.000314042	0.00436796
Cox4i1	55041.3	1.1864	0.329296	3.60285	0.000314753	0.00437489
Bcas1	92.1102	1.98802	0.552176	3.60035	0.000317795	0.00441122
Gm42963	18.8972	-4.69459	1.30409	-3.5999	0.000318344	0.00441587
Pgf	214.231	1.6071	0.446564	3.59881	0.00031968	0.00443142
Psma2	19585.5	1.06015	0.294638	3.59817	0.00032047	0.00443938
Lgals3bp	20713.8	1.59763	0.444107	3.5974	0.000321414	0.00444947
8030442B05Rik	157.886	-1.79899	0.500123	-3.59709	0.000321801	0.00445184
Gm26788	21.4479	-4.24833	1.18124	-3.5965	0.000322526	0.00445887
Gm14010	31.3969	5.23724	1.45719	3.59407	0.000325549	0.00449764
Gm10640	38.5035	-2.91066	0.809945	-3.59365	0.000326074	0.00450187
Lmnb1	1455.52	1.67913	0.467319	3.5931	0.000326764	0.00450536
9130401M01Rik	1583.74	1.11569	0.3107	3.59088	0.000329561	0.00453785
Fosb	4767.75	-1.28245	0.357139	-3.59091	0.000329525	0.00453785
Psma5	8383.28	1.24331	0.346378	3.58945	0.00033137	0.00455972
Vps9d1	1551.72	-1.05863	0.295101	-3.58734	0.000334067	0.00459375
Gmppb	2295.81	1.17685	0.328302	3.58466	0.000337522	0.00463505
Dnmt3a	1928.33	-1.27682	0.356237	-3.5842	0.000338117	0.00463707
Gpr55	29.2439	5.82662	1.62603	3.58335	0.00033922	0.00464601
Gm45855	3065.91	1.56061	0.43573	3.5816	0.000341502	0.00467105
Sema6d	311.839	-1.09149	0.304747	-3.58164	0.000341449	0.00467105
Dnase1l3	265.223	3.55953	0.994373	3.57967	0.000344022	0.00470239
Chp1	860.873	1.0099	0.282153	3.57927	0.000344558	0.00470659
Cldn11	138.991	3.08902	0.863274	3.57826	0.000345891	0.00472168
Ifi204	4433.9	2.12741	0.594862	3.5763	0.000348486	0.00475081
Coro1c	4998.7	1.06368	0.297612	3.57404	0.000351522	0.00478585
Uqcrq	12321.6	1.09245	0.305678	3.57386	0.000351755	0.00478586
Mtus1	8581.71	-1.18524	0.331702	-3.57319	0.00035266	0.00479192
Sh3bp4	221.393	1.38882	0.388679	3.57319	0.000352665	0.00479192
5830416I19Rik	29.0173	5.30015	1.48391	3.57174	0.000354621	0.00481532
Dip2c	162.345	-1.33868	0.375023	-3.5696	0.000357528	0.00485159
Vpreb3	21.2521	-5.14006	1.44036	-3.5686	0.000358889	0.00486486
Zfand4	100.975	1.55359	0.435357	3.56854	0.000358978	0.00486486
Nfix	641.745	-1.79902	0.50439	-3.56671	0.000361485	0.00488919
Bicdl1	174.904	-1.38308	0.387941	-3.56518	0.000363601	0.00491457
Calcrl	335.732	-1.52151	0.426817	-3.56477	0.000364177	0.00491913
Brd9	2373.02	-1.00771	0.282842	-3.5628	0.000366915	0.00495288
Parp12	4210.2	1.40817	0.395466	3.56079	0.000369738	0.00498444
Gm3591	533.611	-3.13176	0.879916	-3.55915	0.000372054	0.00500911
Zfp467	2192.56	-1.04079	0.29262	-3.55678	0.000375423	0.00504788
Mrpl20	6554.28	1.19188	0.335205	3.55569	0.000376989	0.00506562
Gm10029	148.036	2.21368	0.622642	3.55531	0.000377539	0.0050697
Eya4	426.334	-1.35931	0.382386	-3.55481	0.000378257	0.00507604
Tnfsf9	13074.4	1.76491	0.496517	3.55458	0.000378581	0.00507708
Gm37967	29.9219	-4.39235	1.23647	-3.55233	0.00038183	0.00511398
Rps16-ps2	3360.62	1.14034	0.321368	3.54839	0.000387594	0.00517437
Huwe1	1628	-1.04797	0.295606	-3.54517	0.000392354	0.00523452
Efna1	294.271	1.09419	0.308672	3.54482	0.000392879	0.00523813
Zfp862-ps	428.892	-1.28279	0.362152	-3.54214	0.0003969	0.00528832
Dmtn	373.058	-1.17595	0.33222	-3.53969	0.000400599	0.00533415
Sgce	4296.75	-1.1365	0.321155	-3.53879	0.000401966	0.0053489
Nt5c	2746.37	1.08748	0.307366	3.53807	0.000403058	0.00535997
Gramd3	759.936	1.84272	0.521356	3.53447	0.000408599	0.00542665
Cpsf7	851.529	-1.01662	0.287659	-3.5341	0.000409172	0.00543076
Arvcf	912.237	-1.40207	0.396858	-3.53293	0.000410974	0.00544765
Gm21399	701.72	1.26597	0.358373	3.53255	0.000411573	0.00545208
2200002J24Rik	7.91082	6.37296	1.80493	3.53086	0.000414216	0.00548005
Dmxl1	763.454	-1.33981	0.379508	-3.5304	0.000414937	0.00548255
Hba-a2	3415.85	8.49299	2.40567	3.5304	0.00041493	0.00548255
Gbp2	2747.57	2.31656	0.656801	3.52704	0.00042023	0.00554537
Cd300ld	2618.51	1.06156	0.301048	3.5262	0.000421569	0.00555947
Chst8	933.04	-1.39799	0.396544	-3.52544	0.000422775	0.00557181
Ifi35	14606.5	1.45114	0.411728	3.52451	0.000424272	0.0055844
Ctbp2	1136.08	-1.35503	0.384781	-3.52157	0.000429007	0.00564312
Pcgf5	1091.31	1.3349	0.379162	3.52065	0.000430483	0.00565891
Rab5if	14244	1.19599	0.339899	3.51868	0.000433703	0.00569397
Yes1	321.442	-1.72952	0.491626	-3.51796	0.000434878	0.00570577
Itga5	2508.31	1.58101	0.449511	3.51717	0.00043617	0.00571543
Pde7b	64.2517	3.20105	0.910463	3.51584	0.000438358	0.00574045
Gpx7	140.144	1.27283	0.362066	3.51547	0.000438972	0.0057412
Gm8463	200.647	-1.97622	0.562177	-3.5153	0.000439262	0.00574135
Gm10076	4500.67	1.00709	0.286547	3.51456	0.000440488	0.00575007
Cst3	1.43494e+06	-1.2826	0.365044	-3.51354	0.00044218	0.0057685
Pou2f1	488.699	-1.36312	0.388085	-3.51244	0.000444019	0.00578711
Trim59	264.298	1.08677	0.309414	3.51235	0.000444168	0.00578711
1700013F07Rik	63.3483	-1.97017	0.561036	-3.51167	0.000445306	0.00579827
Bach2	711.659	-1.28683	0.36671	-3.50913	0.000449568	0.00583579
Ppp1ca	38260.6	1.0931	0.311507	3.50908	0.000449667	0.00583579
Psmb8	24983.9	1.09992	0.313478	3.50878	0.000450171	0.00583579
Eva1a	1295.47	-1.20249	0.342874	-3.5071	0.000453024	0.00586539
Naip6	506.416	-1.11806	0.318966	-3.50526	0.000456169	0.00589869
Fcho1	125.605	2.335	0.666281	3.50453	0.000457418	0.00591114
Cp	691.531	-1.10569	0.31584	-3.50078	0.000463905	0.00598745
Ndufa11	3366.93	1.08907	0.311184	3.49974	0.000465707	0.00600695
Gm44027	9.51462	-6.76541	1.93442	-3.49738	0.000469853	0.00605663
Trem1	3959.44	1.80281	0.515528	3.49701	0.000470502	0.00605742
Gm14326	222.114	1.46629	0.419363	3.49647	0.000471455	0.0060659
Oas3	792.661	1.78615	0.510961	3.49567	0.000472866	0.00607733
Ceacam16	14.7474	5.85393	1.67509	3.49468	0.000474622	0.00608399
Gm37248	10.3062	-5.43026	1.55387	-3.49468	0.000474634	0.00608399
Gm47003	8.0836	-6.52932	1.86887	-3.49373	0.00047633	0.00610194
Fas	768.831	1.20375	0.344722	3.49195	0.000479509	0.00613884
Gm3571	270.67	1.09301	0.313221	3.48957	0.000483799	0.00618608
Gpr85	92.6712	2.21822	0.635987	3.48783	0.000486954	0.00622256
Gm37292	30.9172	-3.09823	0.888679	-3.48633	0.000489699	0.00625376
Slc25a37	1595.61	-1.23539	0.354532	-3.48456	0.000492941	0.00629126
Gzmb	461.214	2.80004	0.803641	3.48419	0.00049363	0.00629615
Rhobtb1	3512.34	-1.27581	0.366246	-3.48348	0.000494946	0.00630699
Gm49478	9.98392	-5.38351	1.54599	-3.48223	0.000497251	0.00633058
Col1a2	68.2223	1.84802	0.53073	3.48204	0.000497612	0.00633125
Gm8394	748.31	1.14503	0.328996	3.48039	0.000500691	0.00635518
Snord68	14.4115	-3.83313	1.10128	-3.48061	0.000500278	0.00635518
Gm44664	20.8977	-5.95587	1.71138	-3.48016	0.00050112	0.00635626
Clic4	4454.32	1.11819	0.321434	3.47874	0.00050377	0.00638595
B230217J21Rik	12.2641	-5.72689	1.6464	-3.47842	0.000504373	0.00638966
Bex6	79.891	2.94404	0.846717	3.47701	0.000507043	0.00641658
Etaa1	433.756	-1.14812	0.330271	-3.4763	0.000508384	0.00642601
Gda	1939.47	1.70795	0.49132	3.47624	0.000508491	0.00642601
Slpi	10730.8	1.50728	0.433734	3.47514	0.000510593	0.00644862
Sos1	337.425	-1.37222	0.394991	-3.47406	0.000512652	0.00647066
Tedc1	194.063	1.73148	0.498451	3.47371	0.000513309	0.00647499
Ttk	79.4342	4.07547	1.1734	3.4732	0.000514294	0.00647947
1110002L01Rik	229.598	-1.09414	0.315434	-3.46869	0.000522995	0.00658507
5430425K12Rik	83.2658	3.28907	0.948908	3.46616	0.000527947	0.00663525
Gm10131	4789.78	1.13474	0.327396	3.46597	0.00052833	0.00663601
B3gnt3	209.202	1.56202	0.450907	3.46416	0.000531886	0.00667661
Ube2t	352.444	1.69794	0.490374	3.46255	0.000535081	0.00671263
5430437J10Rik	94.9717	1.90775	0.55104	3.46209	0.000536001	0.00671599
Mipol1	155.044	-1.13726	0.328566	-3.46129	0.000537585	0.00673174
Tpi-rs11	166.915	1.0098	0.29188	3.45966	0.000540864	0.00676047
4921536K21Rik	16.7197	-6.09437	1.76354	-3.45576	0.000548741	0.00684647
S100a1	4538.26	1.14893	0.332947	3.45079	0.000558953	0.00696544
Zmym5	1845.77	-1.21064	0.350857	-3.45053	0.000559486	0.00696787
Gm13286	8.42758	-5.85164	1.6961	-3.45006	0.000560461	0.0069758
Tjp3	51.4105	1.83507	0.532127	3.44856	0.000563575	0.00701032
Sct	214.121	9.01222	2.61622	3.44474	0.000571603	0.00709731
Capn3	6059.87	-1.04204	0.302594	-3.44369	0.000573824	0.0071206
Atp5o	14054.6	1.0421	0.302656	3.4432	0.000574878	0.00712938
Ramp2	618.202	1.19422	0.346911	3.44244	0.000576482	0.00714498
9630050E16Rik	7.82543	-6.4849	1.88504	-3.44018	0.000581317	0.00719227
Gm39041	8.81699	-6.65516	1.93463	-3.44001	0.000581695	0.00719227
Rps18	38378.6	1.14357	0.332432	3.44001	0.000581683	0.00719227
Tep1	5175.82	1.03911	0.302209	3.43839	0.000585184	0.00723108
Cd63-ps	8991.52	1.75357	0.510024	3.43822	0.000585552	0.00723128
Snora24	98.0558	-1.45941	0.424575	-3.43736	0.000587424	0.0072479
Nol4l	390.019	-1.19369	0.347728	-3.43282	0.000597335	0.00735915
Ifi208	535.511	2.82377	0.823108	3.43062	0.0006022	0.00741465
Cxcl10	21952	2.12195	0.618574	3.4304	0.000602701	0.007415
C030015A19Rik	40.0616	-4.09383	1.19403	-3.42857	0.000606767	0.00745752
Eme1	88.7369	1.74864	0.51016	3.42764	0.000608852	0.00746977
Gm37893	54.4929	-3.16027	0.921976	-3.42772	0.000608684	0.00746977
Tmem206	6112.59	-1.08004	0.315079	-3.42783	0.000608423	0.00746977
Rpl27-ps3	469.985	1.59685	0.46612	3.42584	0.000612895	0.00750596
Mfhas1	1219.81	-1.45161	0.423923	-3.42422	0.000616561	0.00754021
Wrn	430.409	-1.12325	0.328022	-3.42432	0.000616345	0.00754021
Osm	7482.87	1.12021	0.32726	3.423	0.000619331	0.0075623
2010008C14Rik	149.309	-1.31129	0.383184	-3.42209	0.000621429	0.00758342
Gm32633	95.3143	1.95023	0.570546	3.41818	0.000630406	0.00768341
Pmepa1	5986.77	-1.28481	0.375891	-3.41804	0.000630742	0.00768341
Rps16	36560.1	1.11619	0.32655	3.41812	0.000630564	0.00768341
Gm45778	38.9767	-1.82673	0.534605	-3.41697	0.00063322	0.00770448
D630023F18Rik	44.0795	5.16883	1.51314	3.41595	0.00063559	0.0077242
Nipsnap3b	5070.9	1.00274	0.293547	3.41596	0.000635575	0.0077242
Gm47917	184.884	-2.19522	0.642902	-3.41455	0.000638879	0.00775959
Kmt2c	1649.02	-1.17531	0.344235	-3.41427	0.000639532	0.00776295
Ndc80	272.718	2.00265	0.587355	3.40961	0.000650552	0.00788741
D130019J16Rik	22.0868	-4.69801	1.37973	-3.40503	0.000661571	0.00801158
Ffar4	200.887	1.71598	0.504225	3.40321	0.000665994	0.00805567
Gm34643	19.8577	4.92075	1.44644	3.40198	0.000668994	0.00808721
Tex15	16.8827	4.10464	1.20741	3.39953	0.000675018	0.00813616
AC132455	119.21	2.29832	0.676322	3.39826	0.000678151	0.00815048
Net1	366.96	1.50775	0.443661	3.39842	0.000677754	0.00815048
Oprl1	29.9912	4.09474	1.20502	3.39808	0.000678603	0.00815075
Slc35f2	68.917	1.66449	0.490049	3.39658	0.000682334	0.00819079
Ddx6	1589.02	-1.06014	0.312259	-3.39508	0.000686075	0.00821655
Padi2	6347.58	-1.03984	0.306494	-3.39268	0.000692134	0.0082843
Anxa8	19.365	5.30263	1.56434	3.3897	0.000699695	0.00836328
Gm9844	1514.34	1.21321	0.357921	3.3896	0.000699952	0.00836328
Gm27029	265.808	1.80224	0.531755	3.38924	0.000700878	0.00836404
Map4k5	755.234	-1.11414	0.328725	-3.38927	0.000700799	0.00836404
Psme2	9700.87	1.20998	0.35702	3.3891	0.000701233	0.00836404
Vipr1	305.238	-1.05557	0.311477	-3.38893	0.000701664	0.00836434
Peg13	651.269	-1.02594	0.302812	-3.38805	0.000703919	0.00838637
Kcnmb4	10.7855	4.7135	1.39133	3.38776	0.000704649	0.00839021
Erbb3	49.9234	2.78651	0.822836	3.38648	0.000707967	0.00842485
Mcm4	724.753	1.12229	0.331827	3.38216	0.000719184	0.0085386
Zfp971	208.75	1.34281	0.397067	3.38183	0.000720059	0.00854406
Hpgd	15869.6	-1.23429	0.365153	-3.3802	0.000724319	0.00858483
Htra3	1376.07	1.22283	0.361763	3.3802	0.000724328	0.00858483
Pdp2	997.961	-1.01793	0.301217	-3.37938	0.000726502	0.00860565
Ctse	225.803	2.52166	0.746227	3.37922	0.000726928	0.00860574
Cenpk	286.465	1.6006	0.473782	3.37834	0.000729244	0.00862325
Exoc8	476.523	-1.38716	0.410706	-3.37751	0.000731447	0.00864434
Zfp943	810.942	-1.0882	0.322354	-3.37578	0.000736054	0.0086938
Bicd2	1977.7	-1.58542	0.470008	-3.37318	0.000743067	0.00875654
Gm5483	404.659	1.26032	0.373785	3.37178	0.000746843	0.00879601
Gm22357	253.241	-1.11605	0.331037	-3.37138	0.000747937	0.00880386
Arid3a	874.524	-1.65273	0.490264	-3.3711	0.000748679	0.00880757
Epc2	472.915	-1.5719	0.466483	-3.36967	0.000752577	0.00884443
Soat2	333.747	1.67909	0.498301	3.36964	0.000752672	0.00884443
Csrnp1	13818.4	1.33843	0.397241	3.36931	0.000753554	0.00884975
Gm48583	379.105	1.38947	0.412509	3.36834	0.00075622	0.00887599
Fam169b	19.6689	5.20866	1.54697	3.36701	0.000759872	0.0089113
Cdt1	682.047	1.04488	0.310414	3.36608	0.000762437	0.00892862
Arhgap12	1485.2	-1.41927	0.42206	-3.36272	0.000771777	0.00903286
Bax	10062.7	1.13753	0.338323	3.36225	0.000773101	0.00903809
Mmp15	39.9323	-2.96471	0.881723	-3.3624	0.000772669	0.00903809
Runx2os1	16.7695	4.59771	1.36777	3.36145	0.000775334	0.00905392
Rubcn	754.368	-1.12327	0.334633	-3.35674	0.000788676	0.00919408
Gm6522	84.1836	4.12058	1.22794	3.35569	0.000791662	0.00922367
Rbm15b	462.409	-1.12201	0.334478	-3.3545	0.000795086	0.00925309
Cdk5r1	512.019	-1.18207	0.352446	-3.35392	0.000796758	0.00926731
Gm48678	11.7203	-5.57764	1.6638	-3.35235	0.000801294	0.00930957
Adra2b	44.9639	3.3504	0.999669	3.35151	0.000803721	0.00933249
Gm4786	629.476	1.13535	0.338967	3.34944	0.00080974	0.00939709
Gna15	10137.3	-1.00872	0.301203	-3.34898	0.00081111	0.00940769
Pim1	1632.21	1.52025	0.454483	3.34502	0.000822762	0.00952674
Miga2	475.21	-1.07327	0.320891	-3.34464	0.000823882	0.00953435
Gm28172	35.7331	-1.99182	0.595636	-3.34403	0.000825723	0.00954493
Gng11	520.092	1.15845	0.346419	3.34407	0.000825592	0.00954493
Kidins220	1381.2	-1.12867	0.337545	-3.34378	0.000826461	0.0095481
AC137853	103.073	1.92634	0.576236	3.34297	0.00082886	0.00955685
Gm48705	6.78116	-6.27779	1.87792	-3.34295	0.000828932	0.00955685
Mon2	1931.43	-1.01677	0.304259	-3.34178	0.000832423	0.00957937
Tob2	5528.22	-1.09665	0.328154	-3.34188	0.00083212	0.00957937
Gm15537	172.292	-1.60435	0.48012	-3.34157	0.000833065	0.00958141
Trim41	495.956	-1.12654	0.337162	-3.34125	0.000834034	0.0095872
D7Bwg0826e	39.8653	-2.01785	0.604067	-3.34044	0.000836455	0.00960432
CT030661	694.702	-1.45845	0.436921	-3.33801	0.000843803	0.0096779
Ndufb8	11254.7	1.109	0.332228	3.33808	0.000843588	0.0096779
Snrpe	4528.37	1.03893	0.311404	3.33629	0.000849051	0.00973267
Klrb1b	606.021	1.3188	0.39547	3.33476	0.000853719	0.00977529
Tppp	861.288	-1.16704	0.349961	-3.33478	0.000853657	0.00977529
Ifitm10	8346.63	-1.25045	0.375058	-3.33402	0.000856009	0.00979607
Gm49427	8.28026	5.68754	1.70603	3.33379	0.000856721	0.00979877
Setd2	1228.96	-1.04027	0.312071	-3.33345	0.000857775	0.00980539
Scoc	10222.3	-1.13462	0.340409	-3.3331	0.000858828	0.00980654
Fbxw10	113.801	-1.61079	0.48346	-3.33181	0.00086284	0.00984144
Ly6g	1139.15	-1.3336	0.400303	-3.33147	0.000863902	0.00984265
Trmt13	795.475	-1.06234	0.318871	-3.33157	0.000863567	0.00984265
Kcnc4	7.35207	-5.65066	1.69673	-3.33033	0.000867434	0.00986652
Gm28286	61.0069	-2.77324	0.833132	-3.3287	0.000872537	0.00991362
A830082N09Rik	17.9767	5.18952	1.55923	3.32826	0.000873891	0.00992352
AC113540	253.154	-1.48983	0.447806	-3.32695	0.000878034	0.00996253
