# Supplementary material for: Transcriptome Analysis of Microglia Reveals That the TLR2/IRF7 Signaling Axis Mediates Neuroinflammation After Subarachnoid Hemorrhage
Source: Front Aging Neurosci. 2021 Jun 30;13:645649. doi: 10.3389/fnagi.2021.645649 (PMC8278202; doi:10.3389/fnagi.2021.645649)
Supplement: Supplementary file 4 [file Table_2.XLSX]

## Sheet: Annotation
MyList	Gene ID	Type	Tax ID	Homologene Gene ID	Homologene Gene Tax ID	GO:0031347 regulation of defense response	GO:1903047 mitotic cell cycle process	GO:0042110 T cell activation	GO:0051301 cell division	GO:0048514 blood vessel morphogenesis	GO:0030595 leukocyte chemotaxis	GO:0001817 regulation of cytokine product	GO:0002683 negative regulation of immune	GO:0051347 positive regulation of transfe	GO:0031349 positive regulation of defense	GO:0043068 positive regulation of program	GO:0019901 protein kinase binding	GO:0051607 defense response to virus	GO:1902850 microtubule cytoskeleton organ	GO:0002573 myeloid leukocyte differentiat	GO:0051653 spindle localization	GO:0031348 negative regulation of defense	GO:0098552 side of membrane	GO:0017116 single-stranded DNA-dependent	GO:0000226 microtubule cytoskeleton organ
Arg1	11846	symbol	M. musculus	11846	M. musculus	1.0	0.0	1.0	0.0	0.0	0.0	1.0	1.0	0.0	1.0	0.0	0.0	1.0	0.0	0.0	0.0	1.0	0.0	0.0	0.0
Gpnmb	93695	symbol	M. musculus	93695	M. musculus	0.0	1.0	1.0	1.0	1.0	1.0	1.0	1.0	1.0	0.0	0.0	0.0	0.0	0.0	0.0	0.0	0.0	0.0	0.0	0.0
Rhov	228543	symbol	M. musculus	228543	M. musculus	0.0	0.0	0.0	0.0	0.0	0.0	0.0	0.0	0.0	0.0	0.0	0.0	0.0	0.0	0.0	0.0	0.0	0.0	0.0	0.0
Acp5	11433	symbol	M. musculus	11433	M. musculus	1.0	0.0	0.0	0.0	0.0	0.0	1.0	0.0	0.0	0.0	0.0	0.0	1.0	0.0	0.0	0.0	1.0	0.0	0.0	0.0
Spp1	20750	symbol	M. musculus	20750	M. musculus	0.0	0.0	1.0	0.0	0.0	1.0	0.0	0.0	0.0	0.0	0.0	0.0	0.0	0.0	0.0	0.0	0.0	0.0	0.0	0.0
Ramp3	56089	symbol	M. musculus	56089	M. musculus	0.0	0.0	0.0	0.0	1.0	0.0	0.0	0.0	1.0	0.0	1.0	0.0	0.0	0.0	0.0	0.0	0.0	0.0	0.0	0.0
Plin2	11520	symbol	M. musculus	11520	M. musculus	0.0	0.0	0.0	0.0	0.0	0.0	0.0	0.0	0.0	0.0	0.0	0.0	0.0	0.0	0.0	0.0	0.0	0.0	0.0	0.0
Sirpb1c	100038947	symbol	M. musculus	100038947	M. musculus	0.0	0.0	1.0	0.0	0.0	0.0	0.0	0.0	0.0	0.0	0.0	0.0	0.0	0.0	0.0	0.0	0.0	0.0	0.0	0.0
Dmkn	73712	symbol	M. musculus	73712	M. musculus	0.0	0.0	0.0	0.0	0.0	0.0	0.0	0.0	0.0	0.0	0.0	0.0	0.0	0.0	0.0	0.0	0.0	0.0	0.0	0.0
Cd5l	11801	symbol	M. musculus	11801	M. musculus	1.0	0.0	0.0	0.0	0.0	0.0	0.0	0.0	0.0	1.0	0.0	0.0	0.0	0.0	0.0	0.0	0.0	0.0	0.0	0.0
Fabp5	16592	symbol	M. musculus	16592	M. musculus	0.0	0.0	0.0	0.0	0.0	0.0	0.0	0.0	0.0	0.0	0.0	0.0	0.0	0.0	0.0	0.0	0.0	0.0	0.0	0.0
Cyp4f18	72054	symbol	M. musculus	72054	M. musculus	0.0	0.0	0.0	0.0	0.0	0.0	0.0	0.0	0.0	0.0	0.0	0.0	0.0	0.0	0.0	0.0	0.0	0.0	0.0	0.0
Saa3	20210	symbol	M. musculus	20210	M. musculus	1.0	0.0	0.0	0.0	0.0	1.0	0.0	0.0	0.0	0.0	0.0	0.0	0.0	0.0	0.0	0.0	0.0	0.0	0.0	0.0
Slc2a6	227659	symbol	M. musculus	227659	M. musculus	0.0	0.0	0.0	0.0	0.0	0.0	0.0	0.0	0.0	0.0	0.0	0.0	0.0	0.0	0.0	0.0	0.0	0.0	0.0	0.0
Emp1	13730	symbol	M. musculus	13730	M. musculus	0.0	0.0	0.0	0.0	0.0	0.0	0.0	0.0	0.0	0.0	0.0	0.0	0.0	0.0	0.0	0.0	0.0	0.0	0.0	0.0
AA467197	433470	symbol	M. musculus	433470	M. musculus	0.0	0.0	0.0	0.0	0.0	0.0	0.0	0.0	0.0	0.0	0.0	0.0	0.0	0.0	0.0	0.0	0.0	0.0	0.0	0.0
Adora2b	11541	symbol	M. musculus	11541	M. musculus	1.0	0.0	1.0	0.0	1.0	0.0	1.0	1.0	0.0	1.0	0.0	0.0	0.0	0.0	0.0	1.0	0.0	0.0	0.0	0.0
Apoc2	11813	symbol	M. musculus	11813	M. musculus	0.0	0.0	0.0	0.0	0.0	0.0	0.0	0.0	0.0	0.0	0.0	0.0	0.0	0.0	0.0	0.0	0.0	0.0	0.0	0.0
Pdgfb	18591	symbol	M. musculus	18591	M. musculus	1.0	1.0	1.0	1.0	1.0	1.0	0.0	1.0	1.0	0.0	0.0	0.0	0.0	0.0	0.0	0.0	1.0	0.0	1.0	0.0
Arhgap5	11855	symbol	M. musculus	11855	M. musculus	0.0	0.0	0.0	0.0	1.0	0.0	0.0	0.0	0.0	0.0	0.0	0.0	0.0	0.0	0.0	0.0	0.0	0.0	0.0	0.0
Lag3	16768	symbol	M. musculus	16768	M. musculus	1.0	0.0	1.0	0.0	0.0	0.0	1.0	1.0	0.0	1.0	0.0	0.0	0.0	0.0	1.0	0.0	0.0	1.0	0.0	0.0
Pbk	52033	symbol	M. musculus	52033	M. musculus	1.0	0.0	0.0	0.0	0.0	0.0	0.0	0.0	1.0	0.0	0.0	0.0	0.0	0.0	0.0	0.0	1.0	0.0	0.0	0.0
Col27a1	373864	symbol	M. musculus	373864	M. musculus	0.0	0.0	0.0	0.0	0.0	0.0	0.0	0.0	0.0	0.0	0.0	0.0	0.0	0.0	0.0	0.0	0.0	0.0	0.0	0.0
Fgr	14191	symbol	M. musculus	14191	M. musculus	1.0	0.0	1.0	0.0	1.0	0.0	1.0	1.0	1.0	1.0	0.0	1.0	1.0	0.0	0.0	1.0	0.0	1.0	0.0	0.0
Ifitm1	68713	symbol	M. musculus	68713	M. musculus	0.0	0.0	0.0	0.0	0.0	0.0	0.0	0.0	0.0	0.0	0.0	0.0	1.0	0.0	0.0	0.0	0.0	0.0	0.0	0.0
Cd244a	18106	symbol	M. musculus	18106	M. musculus	0.0	0.0	1.0	0.0	0.0	0.0	1.0	1.0	0.0	0.0	0.0	0.0	0.0	0.0	0.0	0.0	0.0	1.0	0.0	0.0
Lgals3	16854	symbol	M. musculus	16854	M. musculus	0.0	0.0	1.0	0.0	1.0	1.0	0.0	1.0	0.0	1.0	1.0	0.0	1.0	0.0	0.0	0.0	0.0	1.0	0.0	0.0
Csrnp2	207785	symbol	M. musculus	207785	M. musculus	0.0	0.0	0.0	0.0	0.0	0.0	0.0	0.0	0.0	0.0	0.0	0.0	0.0	0.0	0.0	0.0	0.0	0.0	0.0	0.0
Cst7	13011	symbol	M. musculus	13011	M. musculus	1.0	0.0	1.0	0.0	0.0	0.0	0.0	1.0	0.0	0.0	0.0	0.0	0.0	0.0	0.0	0.0	1.0	0.0	0.0	0.0
Tnfrsf9	21942	symbol	M. musculus	21942	M. musculus	0.0	0.0	0.0	0.0	0.0	0.0	1.0	1.0	0.0	0.0	0.0	0.0	0.0	0.0	0.0	0.0	0.0	1.0	0.0	0.0
Serpina3n	20716	symbol	M. musculus	20716	M. musculus	1.0	0.0	0.0	0.0	0.0	0.0	0.0	0.0	0.0	0.0	0.0	0.0	0.0	0.0	0.0	0.0	0.0	0.0	0.0	0.0
F10	14058	symbol	M. musculus	14058	M. musculus	0.0	0.0	0.0	0.0	0.0	0.0	0.0	0.0	0.0	0.0	0.0	0.0	0.0	0.0	0.0	0.0	0.0	0.0	0.0	0.0
Il1rn	16181	symbol	M. musculus	16181	M. musculus	1.0	0.0	1.0	0.0	0.0	1.0	0.0	1.0	1.0	0.0	0.0	0.0	0.0	0.0	0.0	0.0	0.0	0.0	0.0	0.0
Melk	17279	symbol	M. musculus	17279	M. musculus	0.0	0.0	0.0	0.0	0.0	0.0	0.0	0.0	0.0	0.0	1.0	0.0	0.0	0.0	0.0	0.0	0.0	0.0	0.0	0.0
Pimreg	109212	symbol	M. musculus	109212	M. musculus	0.0	0.0	0.0	1.0	0.0	0.0	0.0	0.0	0.0	0.0	0.0	0.0	0.0	0.0	0.0	0.0	0.0	0.0	0.0	0.0
Fignl1	60530	symbol	M. musculus	60530	M. musculus	0.0	0.0	0.0	1.0	0.0	0.0	0.0	0.0	0.0	0.0	1.0	0.0	0.0	0.0	0.0	0.0	0.0	0.0	0.0	1.0
Hes1	15205	symbol	M. musculus	15205	M. musculus	0.0	1.0	1.0	0.0	1.0	0.0	0.0	1.0	0.0	0.0	0.0	1.0	0.0	0.0	1.0	1.0	0.0	0.0	0.0	0.0
Sirpb1b	668101	symbol	M. musculus	668101	M. musculus	0.0	0.0	1.0	0.0	0.0	0.0	0.0	0.0	0.0	0.0	0.0	0.0	0.0	0.0	0.0	0.0	0.0	0.0	0.0	0.0
Timp1	21857	symbol	M. musculus	21857	M. musculus	1.0	0.0	0.0	0.0	1.0	1.0	0.0	0.0	0.0	0.0	0.0	0.0	1.0	0.0	0.0	0.0	0.0	0.0	0.0	0.0
Selplg	20345	symbol	M. musculus	20345	M. musculus	0.0	0.0	1.0	0.0	0.0	1.0	0.0	0.0	0.0	0.0	0.0	0.0	0.0	0.0	0.0	0.0	0.0	0.0	0.0	0.0
Wfdc17	100034251	symbol	M. musculus	100034251	M. musculus	0.0	0.0	0.0	0.0	0.0	0.0	0.0	0.0	0.0	0.0	0.0	0.0	1.0	0.0	0.0	0.0	0.0	0.0	0.0	0.0
Sirpb1a	320832	symbol	M. musculus	320832	M. musculus	0.0	0.0	1.0	0.0	0.0	0.0	0.0	0.0	0.0	0.0	0.0	0.0	0.0	0.0	0.0	0.0	0.0	0.0	0.0	0.0
Tnfrsf26	244237	symbol	M. musculus	244237	M. musculus	0.0	0.0	0.0	0.0	0.0	0.0	0.0	0.0	0.0	0.0	1.0	0.0	0.0	0.0	0.0	0.0	0.0	0.0	0.0	0.0
F7	14068	symbol	M. musculus	14068	M. musculus	1.0	0.0	0.0	0.0	1.0	1.0	0.0	0.0	0.0	0.0	0.0	0.0	0.0	0.0	0.0	0.0	0.0	0.0	0.0	0.0
4930430E12Rik	71639	symbol	M. musculus	71639	M. musculus	0.0	0.0	0.0	0.0	0.0	0.0	0.0	0.0	0.0	0.0	0.0	0.0	0.0	0.0	0.0	0.0	0.0	0.0	0.0	0.0
Cd300lf	246746	symbol	M. musculus	246746	M. musculus	1.0	0.0	1.0	0.0	0.0	1.0	0.0	1.0	0.0	1.0	0.0	0.0	0.0	0.0	1.0	0.0	0.0	0.0	0.0	0.0
Ccnb1	268697	symbol	M. musculus	268697	M. musculus	0.0	1.0	0.0	1.0	0.0	0.0	0.0	0.0	1.0	0.0	0.0	1.0	0.0	1.0	0.0	1.0	0.0	0.0	0.0	1.0
Ocstamp	74614	symbol	M. musculus	74614	M. musculus	0.0	0.0	1.0	0.0	0.0	0.0	0.0	0.0	0.0	0.0	0.0	0.0	0.0	0.0	1.0	0.0	0.0	0.0	0.0	0.0
Zfp74	72723	symbol	M. musculus	72723	M. musculus	0.0	0.0	0.0	0.0	0.0	0.0	0.0	0.0	0.0	0.0	0.0	0.0	0.0	0.0	0.0	0.0	0.0	0.0	0.0	0.0
Gla	11605	symbol	M. musculus	11605	M. musculus	0.0	0.0	0.0	0.0	0.0	0.0	0.0	0.0	0.0	0.0	0.0	0.0	0.0	0.0	0.0	0.0	0.0	0.0	0.0	0.0
Arg2	11847	symbol	M. musculus	11847	M. musculus	1.0	0.0	1.0	0.0	0.0	0.0	1.0	1.0	0.0	0.0	0.0	0.0	1.0	0.0	0.0	0.0	1.0	0.0	0.0	0.0
Cfb	14962	symbol	M. musculus	14962	M. musculus	0.0	0.0	0.0	0.0	0.0	0.0	0.0	0.0	0.0	1.0	0.0	0.0	0.0	0.0	0.0	0.0	0.0	0.0	0.0	0.0
B3gnt5	108105	symbol	M. musculus	108105	M. musculus	0.0	0.0	0.0	0.0	0.0	0.0	0.0	0.0	0.0	0.0	0.0	0.0	0.0	0.0	0.0	0.0	0.0	0.0	0.0	0.0
Apol9b	71898	symbol	M. musculus	71898	M. musculus	0.0	0.0	0.0	0.0	0.0	0.0	0.0	0.0	0.0	0.0	0.0	0.0	0.0	0.0	0.0	0.0	0.0	0.0	0.0	0.0
Bank1	242248	symbol	M. musculus	242248	M. musculus	0.0	0.0	1.0	0.0	0.0	0.0	1.0	1.0	1.0	0.0	0.0	1.0	0.0	0.0	0.0	0.0	0.0	0.0	0.0	0.0
Ets1	23871	symbol	M. musculus	23871	M. musculus	1.0	0.0	1.0	1.0	1.0	0.0	0.0	0.0	0.0	1.0	0.0	0.0	0.0	0.0	1.0	0.0	1.0	0.0	0.0	0.0
Rrm2	20135	symbol	M. musculus	20135	M. musculus	0.0	0.0	0.0	0.0	0.0	0.0	0.0	0.0	0.0	0.0	0.0	0.0	0.0	0.0	0.0	0.0	0.0	0.0	1.0	0.0
Nek2	18005	symbol	M. musculus	18005	M. musculus	0.0	1.0	0.0	1.0	0.0	0.0	0.0	0.0	1.0	0.0	0.0	0.0	0.0	1.0	0.0	0.0	0.0	0.0	0.0	1.0
Pfkp	56421	symbol	M. musculus	56421	M. musculus	0.0	0.0	0.0	0.0	0.0	0.0	0.0	0.0	0.0	0.0	0.0	0.0	0.0	0.0	0.0	0.0	0.0	0.0	0.0	0.0
Igfbp6	16012	symbol	M. musculus	16012	M. musculus	0.0	0.0	0.0	0.0	0.0	0.0	0.0	0.0	1.0	0.0	0.0	0.0	0.0	0.0	0.0	0.0	0.0	0.0	0.0	0.0
Cfp	18636	symbol	M. musculus	18636	M. musculus	0.0	0.0	0.0	0.0	0.0	0.0	0.0	0.0	0.0	1.0	0.0	0.0	0.0	0.0	0.0	0.0	0.0	0.0	0.0	0.0
Slc36a3os	102634079	symbol	M. musculus	102634079	M. musculus	0.0	0.0	0.0	0.0	0.0	0.0	0.0	0.0	0.0	0.0	0.0	0.0	0.0	0.0	0.0	0.0	0.0	0.0	0.0	0.0
Sod2	20656	symbol	M. musculus	20656	M. musculus	0.0	0.0	0.0	0.0	1.0	0.0	0.0	1.0	0.0	0.0	1.0	0.0	0.0	0.0	0.0	0.0	0.0	0.0	0.0	0.0
AB124611	382062	symbol	M. musculus	382062	M. musculus	0.0	0.0	0.0	0.0	0.0	0.0	0.0	0.0	0.0	0.0	0.0	0.0	0.0	0.0	0.0	0.0	0.0	0.0	0.0	0.0
Ambp	11699	symbol	M. musculus	11699	M. musculus	0.0	0.0	0.0	0.0	0.0	0.0	0.0	0.0	0.0	0.0	0.0	0.0	0.0	0.0	0.0	0.0	0.0	0.0	0.0	0.0
Anxa2	12306	symbol	M. musculus	12306	M. musculus	0.0	0.0	1.0	0.0	1.0	0.0	0.0	0.0	0.0	0.0	0.0	0.0	1.0	0.0	1.0	0.0	1.0	0.0	0.0	0.0
Gm12435	100417846	symbol	M. musculus	100417846	M. musculus	0.0	0.0	0.0	0.0	0.0	0.0	0.0	0.0	0.0	0.0	0.0	0.0	0.0	0.0	0.0	0.0	0.0	0.0	0.0	0.0
Trp53cor1	100504267	symbol	M. musculus	100504267	M. musculus	0.0	0.0	0.0	0.0	0.0	0.0	0.0	0.0	0.0	0.0	0.0	0.0	0.0	0.0	0.0	0.0	0.0	0.0	0.0	0.0
Slfn2	20556	symbol	M. musculus	20556	M. musculus	0.0	0.0	0.0	0.0	0.0	0.0	0.0	1.0	0.0	0.0	0.0	0.0	0.0	0.0	0.0	0.0	0.0	0.0	0.0	0.0
Adssl1	11565	symbol	M. musculus	11565	M. musculus	0.0	0.0	0.0	0.0	0.0	0.0	0.0	0.0	0.0	0.0	0.0	0.0	0.0	0.0	0.0	0.0	0.0	0.0	0.0	0.0
Clec4d	17474	symbol	M. musculus	17474	M. musculus	0.0	0.0	1.0	0.0	0.0	0.0	0.0	0.0	0.0	0.0	0.0	0.0	1.0	0.0	0.0	0.0	0.0	0.0	0.0	0.0
Rpl10-ps3	100043346	symbol	M. musculus	100043346	M. musculus	0.0	0.0	0.0	0.0	0.0	0.0	0.0	0.0	0.0	0.0	0.0	0.0	0.0	0.0	0.0	0.0	0.0	0.0	0.0	0.0
Pla1a	85031	symbol	M. musculus	85031	M. musculus	0.0	0.0	0.0	0.0	0.0	0.0	0.0	0.0	0.0	0.0	0.0	0.0	0.0	0.0	0.0	0.0	0.0	0.0	0.0	0.0
Gch1	14528	symbol	M. musculus	14528	M. musculus	0.0	0.0	0.0	0.0	0.0	0.0	0.0	0.0	0.0	0.0	0.0	1.0	0.0	0.0	0.0	0.0	0.0	0.0	0.0	0.0
Raet1d	56554	symbol	M. musculus	56554	M. musculus	0.0	0.0	0.0	0.0	0.0	0.0	0.0	0.0	0.0	0.0	0.0	0.0	0.0	0.0	0.0	0.0	0.0	1.0	0.0	0.0
Nr1h3	22259	symbol	M. musculus	22259	M. musculus	1.0	0.0	1.0	0.0	0.0	0.0	0.0	1.0	0.0	1.0	0.0	0.0	0.0	0.0	0.0	0.0	1.0	0.0	0.0	0.0
Capg	12332	symbol	M. musculus	12332	M. musculus	0.0	0.0	0.0	0.0	0.0	0.0	0.0	0.0	0.0	0.0	0.0	0.0	0.0	1.0	0.0	0.0	0.0	0.0	0.0	0.0
Dpep2	319446	symbol	M. musculus	319446	M. musculus	0.0	0.0	0.0	0.0	0.0	0.0	0.0	0.0	0.0	0.0	0.0	0.0	0.0	0.0	0.0	0.0	0.0	0.0	0.0	0.0
Bin1	30948	symbol	M. musculus	30948	M. musculus	0.0	1.0	0.0	1.0	0.0	0.0	0.0	0.0	0.0	0.0	1.0	0.0	0.0	0.0	0.0	1.0	0.0	0.0	0.0	0.0
Gm14005	100043424	gene_synonym	M. musculus	100043424	M. musculus	0.0	0.0	0.0	0.0	0.0	0.0	0.0	0.0	0.0	0.0	0.0	0.0	0.0	0.0	0.0	0.0	0.0	0.0	0.0	0.0
Ccnb2	12442	symbol	M. musculus	12442	M. musculus	0.0	1.0	0.0	1.0	0.0	0.0	0.0	0.0	1.0	0.0	0.0	0.0	0.0	0.0	0.0	0.0	0.0	0.0	0.0	0.0
Clec4n	56620	symbol	M. musculus	56620	M. musculus	0.0	0.0	0.0	0.0	0.0	0.0	1.0	0.0	0.0	0.0	0.0	0.0	1.0	0.0	0.0	0.0	0.0	0.0	0.0	0.0
Pld1	18805	symbol	M. musculus	18805	M. musculus	0.0	0.0	0.0	0.0	1.0	0.0	0.0	0.0	0.0	0.0	0.0	0.0	1.0	0.0	0.0	0.0	0.0	0.0	0.0	0.0
Myl2	17906	symbol	M. musculus	17906	M. musculus	0.0	0.0	0.0	0.0	0.0	0.0	0.0	0.0	0.0	0.0	0.0	0.0	0.0	0.0	0.0	0.0	0.0	0.0	0.0	0.0
Nxpe5	381680	symbol	M. musculus	381680	M. musculus	0.0	0.0	0.0	0.0	0.0	0.0	0.0	0.0	0.0	0.0	0.0	0.0	0.0	0.0	0.0	0.0	0.0	0.0	0.0	0.0
Ms4a8a	64381	symbol	M. musculus	64381	M. musculus	0.0	0.0	0.0	0.0	0.0	0.0	0.0	0.0	0.0	0.0	0.0	0.0	0.0	0.0	0.0	0.0	0.0	0.0	0.0	0.0
Hilpda	69573	symbol	M. musculus	69573	M. musculus	0.0	0.0	0.0	0.0	0.0	0.0	1.0	0.0	0.0	0.0	0.0	0.0	0.0	0.0	0.0	0.0	0.0	0.0	0.0	0.0
Il23a	83430	symbol	M. musculus	83430	M. musculus	1.0	0.0	1.0	0.0	1.0	1.0	1.0	1.0	1.0	1.0	0.0	0.0	1.0	0.0	1.0	0.0	0.0	0.0	0.0	0.0
Traf1	22029	symbol	M. musculus	22029	M. musculus	0.0	0.0	0.0	0.0	0.0	1.0	0.0	0.0	1.0	0.0	1.0	0.0	0.0	0.0	0.0	0.0	0.0	1.0	0.0	0.0
Zfp113	56314	symbol	M. musculus	56314	M. musculus	0.0	0.0	0.0	0.0	0.0	0.0	0.0	0.0	0.0	0.0	0.0	0.0	0.0	0.0	0.0	0.0	0.0	0.0	0.0	0.0
Agpat4	68262	symbol	M. musculus	68262	M. musculus	0.0	0.0	0.0	0.0	0.0	0.0	0.0	0.0	0.0	0.0	0.0	0.0	0.0	0.0	0.0	0.0	0.0	0.0	0.0	0.0
Cdk1	12534	symbol	M. musculus	12534	M. musculus	0.0	1.0	0.0	1.0	0.0	0.0	0.0	0.0	0.0	0.0	0.0	0.0	0.0	1.0	0.0	0.0	0.0	0.0	1.0	0.0
Gpat3	231510	symbol	M. musculus	231510	M. musculus	0.0	0.0	0.0	0.0	0.0	0.0	0.0	0.0	0.0	0.0	0.0	0.0	0.0	0.0	0.0	0.0	0.0	0.0	0.0	0.0
Cd7	12516	symbol	M. musculus	12516	M. musculus	0.0	0.0	0.0	0.0	0.0	0.0	0.0	0.0	0.0	0.0	0.0	0.0	0.0	0.0	0.0	0.0	0.0	0.0	0.0	0.0
Mef2c	17260	symbol	M. musculus	17260	M. musculus	1.0	0.0	1.0	0.0	1.0	0.0	0.0	1.0	1.0	1.0	1.0	0.0	0.0	0.0	1.0	0.0	0.0	0.0	0.0	0.0
Fcgr4	246256	symbol	M. musculus	246256	M. musculus	0.0	0.0	0.0	0.0	0.0	0.0	0.0	0.0	0.0	0.0	0.0	0.0	0.0	0.0	0.0	0.0	0.0	1.0	0.0	0.0
Gm36172	102639991	symbol	M. musculus	102639991	M. musculus	0.0	0.0	0.0	0.0	0.0	0.0	0.0	0.0	0.0	0.0	0.0	0.0	0.0	0.0	0.0	0.0	0.0	0.0	0.0	0.0
Kcnn4	16534	symbol	M. musculus	16534	M. musculus	0.0	0.0	0.0	0.0	0.0	0.0	0.0	0.0	0.0	1.0	0.0	0.0	0.0	0.0	0.0	0.0	0.0	0.0	0.0	0.0
Gsr	14782	symbol	M. musculus	14782	M. musculus	0.0	0.0	0.0	0.0	0.0	0.0	0.0	0.0	0.0	0.0	0.0	0.0	0.0	0.0	0.0	0.0	0.0	1.0	0.0	0.0
Cxxc5	67393	symbol	M. musculus	67393	M. musculus	0.0	0.0	0.0	0.0	0.0	0.0	0.0	0.0	0.0	0.0	0.0	0.0	0.0	0.0	0.0	0.0	0.0	0.0	0.0	0.0
Uck2	80914	symbol	M. musculus	80914	M. musculus	0.0	0.0	0.0	0.0	0.0	0.0	0.0	0.0	0.0	0.0	0.0	0.0	0.0	0.0	0.0	0.0	0.0	0.0	0.0	0.0
Efnb1	13641	symbol	M. musculus	13641	M. musculus	0.0	0.0	1.0	0.0	1.0	1.0	0.0	0.0	0.0	0.0	0.0	0.0	0.0	0.0	0.0	0.0	0.0	0.0	0.0	0.0
Gm5150	381484	symbol	M. musculus	381484	M. musculus	0.0	0.0	1.0	0.0	0.0	0.0	0.0	0.0	0.0	0.0	0.0	0.0	0.0	0.0	0.0	0.0	0.0	0.0	0.0	0.0
Csmd3	239420	symbol	M. musculus	239420	M. musculus	0.0	0.0	0.0	0.0	0.0	0.0	0.0	0.0	0.0	0.0	0.0	0.0	0.0	0.0	0.0	0.0	0.0	0.0	0.0	0.0
Rps6-ps4	105244208	symbol	M. musculus	105244208	M. musculus	0.0	0.0	0.0	0.0	0.0	0.0	0.0	0.0	0.0	0.0	0.0	0.0	0.0	0.0	0.0	0.0	0.0	0.0	0.0	0.0
Ano7	404545	symbol	M. musculus	404545	M. musculus	0.0	0.0	0.0	0.0	0.0	0.0	0.0	0.0	0.0	0.0	0.0	0.0	0.0	0.0	0.0	0.0	0.0	0.0	0.0	0.0
Srxn1	76650	symbol	M. musculus	76650	M. musculus	0.0	0.0	0.0	0.0	0.0	0.0	0.0	0.0	0.0	0.0	0.0	0.0	0.0	0.0	0.0	0.0	0.0	0.0	0.0	0.0
Nuak1	77976	symbol	M. musculus	77976	M. musculus	0.0	0.0	1.0	0.0	0.0	0.0	0.0	0.0	0.0	0.0	0.0	0.0	0.0	0.0	0.0	0.0	0.0	0.0	0.0	0.0
Ctla2a	13024	symbol	M. musculus	13024	M. musculus	1.0	0.0	1.0	0.0	0.0	0.0	0.0	0.0	0.0	0.0	0.0	0.0	0.0	0.0	0.0	0.0	1.0	0.0	0.0	0.0
Rab6b	270192	symbol	M. musculus	270192	M. musculus	0.0	0.0	0.0	0.0	0.0	0.0	0.0	0.0	0.0	0.0	0.0	0.0	0.0	0.0	0.0	0.0	0.0	0.0	0.0	0.0
Ms4a4a	666907	symbol	M. musculus	666907	M. musculus	0.0	0.0	0.0	0.0	0.0	0.0	0.0	0.0	0.0	0.0	0.0	0.0	0.0	0.0	0.0	0.0	0.0	0.0	0.0	0.0
Gadd45g	23882	symbol	M. musculus	23882	M. musculus	0.0	0.0	1.0	0.0	0.0	0.0	0.0	1.0	1.0	0.0	1.0	0.0	0.0	0.0	0.0	0.0	0.0	0.0	0.0	0.0
Herc2	15204	symbol	M. musculus	15204	M. musculus	0.0	0.0	0.0	0.0	0.0	0.0	0.0	0.0	0.0	0.0	0.0	0.0	0.0	0.0	0.0	0.0	0.0	0.0	0.0	0.0
Tmem171	380863	symbol	M. musculus	380863	M. musculus	0.0	0.0	0.0	0.0	0.0	0.0	0.0	0.0	0.0	0.0	0.0	0.0	0.0	0.0	0.0	0.0	0.0	0.0	0.0	0.0
Tspo	12257	symbol	M. musculus	12257	M. musculus	0.0	0.0	0.0	0.0	0.0	0.0	1.0	1.0	0.0	0.0	1.0	0.0	0.0	0.0	0.0	0.0	0.0	0.0	0.0	0.0
Cdc20	107995	symbol	M. musculus	107995	M. musculus	0.0	1.0	0.0	1.0	0.0	0.0	0.0	0.0	1.0	0.0	0.0	0.0	0.0	1.0	0.0	0.0	0.0	0.0	0.0	1.0
4930438A08Rik	73988	symbol	M. musculus	73988	M. musculus	0.0	0.0	0.0	0.0	0.0	0.0	0.0	0.0	0.0	0.0	0.0	0.0	0.0	0.0	0.0	0.0	0.0	0.0	0.0	0.0
Gfap	14580	symbol	M. musculus	14580	M. musculus	0.0	0.0	0.0	0.0	0.0	0.0	0.0	0.0	0.0	0.0	0.0	0.0	0.0	0.0	0.0	0.0	0.0	1.0	0.0	0.0
Mcoln3	171166	symbol	M. musculus	171166	M. musculus	0.0	0.0	0.0	0.0	0.0	0.0	0.0	0.0	0.0	0.0	0.0	0.0	0.0	0.0	0.0	0.0	0.0	0.0	0.0	0.0
Plk1	18817	symbol	M. musculus	18817	M. musculus	0.0	1.0	0.0	1.0	0.0	0.0	0.0	0.0	1.0	0.0	0.0	1.0	0.0	1.0	0.0	1.0	0.0	0.0	0.0	1.0
Ltf	17002	symbol	M. musculus	17002	M. musculus	1.0	0.0	0.0	0.0	0.0	0.0	1.0	0.0	1.0	1.0	0.0	0.0	1.0	0.0	0.0	0.0	1.0	0.0	0.0	0.0
Pdpn	14726	symbol	M. musculus	14726	M. musculus	0.0	1.0	1.0	0.0	1.0	0.0	0.0	1.0	0.0	0.0	0.0	0.0	0.0	0.0	0.0	0.0	0.0	1.0	0.0	0.0
Ccr7	12775	symbol	M. musculus	12775	M. musculus	1.0	0.0	1.0	0.0	1.0	1.0	1.0	1.0	1.0	1.0	0.0	0.0	0.0	0.0	1.0	1.0	0.0	1.0	0.0	0.0
Ptges	64292	symbol	M. musculus	64292	M. musculus	0.0	0.0	0.0	0.0	0.0	0.0	0.0	1.0	0.0	0.0	0.0	0.0	0.0	0.0	0.0	0.0	0.0	0.0	0.0	0.0
Mdfic	16543	symbol	M. musculus	16543	M. musculus	0.0	0.0	0.0	0.0	0.0	0.0	0.0	0.0	1.0	0.0	0.0	0.0	1.0	0.0	0.0	0.0	0.0	0.0	0.0	0.0
Abca9	217262	symbol	M. musculus	217262	M. musculus	0.0	0.0	0.0	0.0	0.0	0.0	0.0	0.0	0.0	0.0	0.0	0.0	0.0	0.0	0.0	0.0	0.0	0.0	0.0	0.0
Cd72	12517	symbol	M. musculus	12517	M. musculus	0.0	0.0	0.0	0.0	0.0	0.0	0.0	0.0	0.0	0.0	0.0	0.0	0.0	0.0	0.0	0.0	0.0	0.0	0.0	0.0
Sox4	20677	symbol	M. musculus	20677	M. musculus	0.0	1.0	1.0	1.0	1.0	0.0	0.0	1.0	0.0	0.0	1.0	0.0	0.0	0.0	0.0	0.0	0.0	0.0	0.0	0.0
2010111I01Rik	72061	gene_synonym	M. musculus	72061	M. musculus	0.0	0.0	0.0	0.0	0.0	0.0	0.0	0.0	0.0	0.0	0.0	0.0	0.0	0.0	0.0	0.0	0.0	0.0	0.0	0.0
Fabp7	12140	symbol	M. musculus	12140	M. musculus	0.0	0.0	0.0	0.0	0.0	0.0	0.0	0.0	0.0	0.0	0.0	0.0	0.0	0.0	0.0	0.0	1.0	0.0	0.0	0.0
Pla2g2d	18782	symbol	M. musculus	18782	M. musculus	1.0	0.0	1.0	0.0	0.0	0.0	0.0	1.0	0.0	0.0	0.0	0.0	0.0	0.0	0.0	0.0	0.0	0.0	0.0	0.0
Napsa	16541	symbol	M. musculus	16541	M. musculus	0.0	0.0	0.0	0.0	0.0	0.0	0.0	0.0	0.0	0.0	0.0	0.0	0.0	0.0	0.0	0.0	0.0	0.0	0.0	0.0
Gm11110	100169874	symbol	M. musculus	100169874	M. musculus	0.0	0.0	0.0	0.0	0.0	0.0	0.0	0.0	0.0	0.0	0.0	0.0	0.0	0.0	0.0	0.0	0.0	0.0	0.0	0.0
Scimp	327957	symbol	M. musculus	327957	M. musculus	1.0	0.0	0.0	0.0	0.0	0.0	1.0	0.0	1.0	1.0	0.0	0.0	1.0	0.0	0.0	0.0	0.0	0.0	0.0	0.0
Ptprm	19274	symbol	M. musculus	19274	M. musculus	0.0	0.0	1.0	0.0	1.0	1.0	0.0	1.0	0.0	0.0	0.0	0.0	0.0	0.0	0.0	0.0	0.0	0.0	0.0	0.0
Fxyd5	18301	symbol	M. musculus	18301	M. musculus	0.0	0.0	0.0	0.0	0.0	0.0	0.0	0.0	0.0	0.0	0.0	0.0	0.0	0.0	0.0	0.0	0.0	0.0	0.0	0.0
Mir8114	102466257	symbol	M. musculus	102466257	M. musculus	0.0	0.0	0.0	0.0	0.0	0.0	0.0	0.0	0.0	0.0	0.0	0.0	0.0	0.0	0.0	0.0	0.0	0.0	0.0	0.0
Tanc2	77097	symbol	M. musculus	77097	M. musculus	0.0	0.0	0.0	0.0	0.0	0.0	0.0	0.0	0.0	0.0	0.0	0.0	0.0	0.0	0.0	1.0	0.0	0.0	0.0	0.0
Htatip2	53415	symbol	M. musculus	53415	M. musculus	0.0	0.0	0.0	0.0	1.0	0.0	0.0	0.0	0.0	0.0	1.0	0.0	0.0	0.0	0.0	0.0	0.0	0.0	0.0	0.0
Tslp	53603	symbol	M. musculus	53603	M. musculus	1.0	0.0	1.0	0.0	0.0	1.0	1.0	0.0	0.0	1.0	0.0	0.0	1.0	0.0	0.0	0.0	0.0	0.0	0.0	0.0
Adgrg5	382045	symbol	M. musculus	382045	M. musculus	0.0	0.0	0.0	0.0	0.0	0.0	0.0	0.0	0.0	0.0	0.0	0.0	0.0	0.0	0.0	0.0	0.0	0.0	0.0	0.0
Metrnl	210029	symbol	M. musculus	210029	M. musculus	1.0	0.0	0.0	0.0	0.0	1.0	0.0	0.0	0.0	0.0	0.0	0.0	0.0	0.0	0.0	0.0	1.0	0.0	0.0	0.0
Cstb	13014	symbol	M. musculus	13014	M. musculus	0.0	0.0	0.0	0.0	0.0	0.0	0.0	0.0	0.0	0.0	0.0	0.0	0.0	0.0	0.0	0.0	0.0	0.0	0.0	0.0
P2ry14	140795	symbol	M. musculus	140795	M. musculus	0.0	0.0	0.0	0.0	0.0	0.0	0.0	0.0	0.0	0.0	0.0	0.0	0.0	0.0	0.0	0.0	0.0	0.0	0.0	0.0
Rnh1	107702	symbol	M. musculus	107702	M. musculus	0.0	0.0	0.0	0.0	1.0	0.0	0.0	0.0	0.0	0.0	0.0	0.0	0.0	0.0	0.0	0.0	0.0	0.0	0.0	0.0
Egln3	112407	symbol	M. musculus	112407	M. musculus	0.0	0.0	0.0	0.0	0.0	0.0	0.0	0.0	0.0	0.0	0.0	0.0	0.0	0.0	0.0	0.0	0.0	0.0	0.0	0.0
Krt83	100126226	symbol	M. musculus	100126226	M. musculus	0.0	0.0	0.0	0.0	0.0	0.0	0.0	0.0	0.0	0.0	0.0	0.0	0.0	0.0	0.0	0.0	0.0	0.0	0.0	0.0
St3gal4	20443	symbol	M. musculus	20443	M. musculus	0.0	0.0	0.0	0.0	0.0	0.0	0.0	0.0	0.0	0.0	0.0	0.0	0.0	0.0	0.0	0.0	0.0	0.0	0.0	0.0
Cdkn3	72391	symbol	M. musculus	72391	M. musculus	0.0	0.0	0.0	1.0	0.0	0.0	0.0	0.0	0.0	0.0	0.0	0.0	0.0	0.0	0.0	0.0	0.0	0.0	0.0	0.0
Whrn	73750	symbol	M. musculus	73750	M. musculus	0.0	0.0	0.0	0.0	0.0	0.0	0.0	0.0	0.0	0.0	0.0	0.0	0.0	0.0	0.0	0.0	0.0	0.0	0.0	0.0
Rad51	19361	symbol	M. musculus	19361	M. musculus	0.0	1.0	0.0	1.0	0.0	0.0	0.0	0.0	0.0	0.0	0.0	0.0	0.0	0.0	0.0	0.0	0.0	0.0	1.0	0.0
S100a9	20202	symbol	M. musculus	20202	M. musculus	1.0	0.0	1.0	0.0	0.0	1.0	0.0	0.0	0.0	1.0	1.0	0.0	1.0	0.0	0.0	0.0	0.0	0.0	0.0	0.0
Plcl2	224860	symbol	M. musculus	224860	M. musculus	0.0	0.0	1.0	0.0	0.0	0.0	0.0	1.0	0.0	1.0	0.0	0.0	0.0	0.0	0.0	0.0	0.0	0.0	0.0	0.0
Mcm6	17219	symbol	M. musculus	17219	M. musculus	0.0	1.0	0.0	0.0	0.0	0.0	0.0	0.0	0.0	0.0	0.0	0.0	0.0	0.0	0.0	0.0	0.0	0.0	1.0	0.0
Cyp7b1	13123	symbol	M. musculus	13123	M. musculus	0.0	0.0	0.0	0.0	0.0	1.0	0.0	0.0	0.0	0.0	0.0	0.0	0.0	0.0	0.0	0.0	0.0	0.0	0.0	0.0
Abl1	11350	symbol	M. musculus	11350	M. musculus	0.0	1.0	1.0	1.0	1.0	0.0	1.0	1.0	1.0	1.0	1.0	1.0	0.0	0.0	0.0	0.0	0.0	0.0	0.0	1.0
Cdca3	14793	symbol	M. musculus	14793	M. musculus	0.0	0.0	0.0	1.0	0.0	0.0	0.0	0.0	0.0	0.0	0.0	0.0	0.0	0.0	0.0	0.0	0.0	0.0	0.0	0.0
Racgap1	26934	symbol	M. musculus	26934	M. musculus	0.0	1.0	0.0	1.0	0.0	0.0	0.0	0.0	0.0	0.0	0.0	1.0	0.0	1.0	0.0	0.0	0.0	1.0	0.0	1.0
Smap2	69780	symbol	M. musculus	69780	M. musculus	0.0	0.0	0.0	0.0	0.0	0.0	0.0	0.0	0.0	0.0	0.0	0.0	0.0	0.0	0.0	0.0	0.0	0.0	0.0	0.0
Cep55	74107	symbol	M. musculus	74107	M. musculus	0.0	1.0	0.0	1.0	0.0	0.0	0.0	0.0	0.0	0.0	0.0	0.0	0.0	0.0	0.0	0.0	0.0	0.0	0.0	0.0
Mepce	231803	symbol	M. musculus	231803	M. musculus	0.0	1.0	0.0	0.0	0.0	0.0	0.0	0.0	0.0	0.0	0.0	0.0	0.0	0.0	0.0	0.0	0.0	0.0	0.0	0.0
Cd38	12494	symbol	M. musculus	12494	M. musculus	0.0	0.0	1.0	0.0	0.0	0.0	0.0	0.0	0.0	1.0	0.0	0.0	0.0	0.0	0.0	0.0	0.0	0.0	0.0	0.0
Pde3b	18576	symbol	M. musculus	18576	M. musculus	0.0	0.0	1.0	0.0	1.0	0.0	0.0	1.0	0.0	0.0	0.0	1.0	0.0	0.0	0.0	0.0	0.0	0.0	0.0	0.0
Rpl10-ps1	100043391	symbol	M. musculus	100043391	M. musculus	0.0	0.0	0.0	0.0	0.0	0.0	0.0	0.0	0.0	0.0	0.0	0.0	0.0	0.0	0.0	0.0	0.0	0.0	0.0	0.0
Ly6i	57248	symbol	M. musculus	57248	M. musculus	0.0	0.0	0.0	0.0	0.0	1.0	0.0	0.0	0.0	0.0	0.0	0.0	0.0	0.0	0.0	0.0	0.0	0.0	0.0	0.0
A930030B08Rik	77193	symbol	M. musculus	77193	M. musculus	0.0	0.0	0.0	0.0	0.0	0.0	0.0	0.0	0.0	0.0	0.0	0.0	0.0	0.0	0.0	0.0	0.0	0.0	0.0	0.0
Ophn1	94190	symbol	M. musculus	94190	M. musculus	0.0	0.0	0.0	0.0	0.0	0.0	0.0	0.0	0.0	0.0	0.0	0.0	0.0	0.0	0.0	1.0	0.0	0.0	0.0	0.0
Itgb2l	16415	symbol	M. musculus	16415	M. musculus	1.0	0.0	0.0	0.0	0.0	0.0	0.0	0.0	0.0	0.0	0.0	0.0	0.0	0.0	0.0	0.0	0.0	0.0	0.0	0.0
Cttnbp2nl	80281	symbol	M. musculus	80281	M. musculus	0.0	0.0	0.0	0.0	0.0	0.0	0.0	0.0	0.0	0.0	0.0	0.0	0.0	0.0	0.0	0.0	0.0	0.0	0.0	0.0
Hopx	74318	symbol	M. musculus	74318	M. musculus	0.0	0.0	0.0	0.0	0.0	0.0	0.0	0.0	0.0	0.0	0.0	0.0	0.0	0.0	0.0	0.0	0.0	0.0	0.0	0.0
Sapcd2	72080	symbol	M. musculus	72080	M. musculus	0.0	1.0	0.0	1.0	0.0	0.0	0.0	0.0	0.0	0.0	0.0	0.0	0.0	1.0	0.0	1.0	0.0	0.0	0.0	1.0
Ass1	11898	symbol	M. musculus	11898	M. musculus	0.0	0.0	1.0	0.0	0.0	0.0	0.0	1.0	0.0	0.0	0.0	0.0	0.0	0.0	0.0	0.0	0.0	0.0	0.0	0.0
Cela1	109901	symbol	M. musculus	109901	M. musculus	1.0	0.0	0.0	0.0	1.0	0.0	0.0	0.0	0.0	0.0	0.0	0.0	0.0	0.0	0.0	0.0	0.0	0.0	0.0	0.0
Btbd16	330660	symbol	M. musculus	330660	M. musculus	0.0	0.0	0.0	0.0	0.0	0.0	0.0	0.0	0.0	0.0	0.0	0.0	0.0	0.0	0.0	0.0	0.0	0.0	0.0	0.0
Arhgap22	239027	symbol	M. musculus	239027	M. musculus	0.0	0.0	0.0	0.0	1.0	0.0	0.0	0.0	0.0	0.0	0.0	0.0	0.0	0.0	0.0	0.0	0.0	0.0	0.0	0.0
Cxcr4	12767	symbol	M. musculus	12767	M. musculus	1.0	0.0	1.0	0.0	1.0	1.0	0.0	0.0	0.0	0.0	0.0	0.0	1.0	0.0	0.0	0.0	0.0	1.0	0.0	0.0
Cd200	17470	symbol	M. musculus	17470	M. musculus	1.0	0.0	1.0	0.0	0.0	1.0	1.0	1.0	1.0	0.0	0.0	0.0	0.0	0.0	0.0	0.0	1.0	0.0	0.0	0.0
Hpse	15442	symbol	M. musculus	15442	M. musculus	0.0	0.0	0.0	0.0	1.0	0.0	1.0	0.0	0.0	0.0	0.0	0.0	0.0	0.0	0.0	0.0	0.0	0.0	0.0	0.0
Gm43667						nan	nan	nan	nan	nan	nan	nan	nan	nan	nan	nan	nan	nan	nan	nan	nan	nan	nan	nan	nan
Kcnd1	16506	symbol	M. musculus	16506	M. musculus	0.0	0.0	0.0	0.0	0.0	0.0	0.0	0.0	0.0	0.0	0.0	0.0	0.0	0.0	0.0	0.0	0.0	0.0	0.0	0.0
Gpr132	56696	symbol	M. musculus	56696	M. musculus	0.0	1.0	0.0	1.0	0.0	0.0	0.0	0.0	0.0	0.0	0.0	0.0	0.0	0.0	0.0	0.0	0.0	0.0	0.0	0.0
Prdx6	11758	symbol	M. musculus	11758	M. musculus	0.0	0.0	0.0	0.0	0.0	0.0	0.0	0.0	0.0	0.0	0.0	0.0	0.0	0.0	0.0	0.0	0.0	0.0	0.0	0.0
Avpi1	69534	symbol	M. musculus	69534	M. musculus	0.0	0.0	0.0	0.0	0.0	0.0	0.0	0.0	1.0	0.0	0.0	0.0	0.0	0.0	0.0	0.0	0.0	0.0	0.0	0.0
Gm28551						nan	nan	nan	nan	nan	nan	nan	nan	nan	nan	nan	nan	nan	nan	nan	nan	nan	nan	nan	nan
Kif22	110033	symbol	M. musculus	110033	M. musculus	0.0	1.0	0.0	1.0	0.0	0.0	0.0	0.0	0.0	0.0	0.0	0.0	0.0	1.0	0.0	1.0	0.0	0.0	0.0	0.0
B430306N03Rik	320148	symbol	M. musculus	320148	M. musculus	1.0	0.0	0.0	0.0	0.0	0.0	0.0	0.0	0.0	1.0	0.0	0.0	0.0	0.0	0.0	0.0	0.0	0.0	0.0	0.0
Ch25h	12642	symbol	M. musculus	12642	M. musculus	0.0	0.0	0.0	0.0	0.0	1.0	0.0	0.0	0.0	0.0	0.0	0.0	0.0	0.0	0.0	0.0	0.0	0.0	0.0	0.0
Tmem51	214359	symbol	M. musculus	214359	M. musculus	0.0	0.0	0.0	0.0	0.0	0.0	0.0	0.0	0.0	0.0	0.0	0.0	0.0	0.0	0.0	0.0	0.0	0.0	0.0	0.0
Pdcd1lg2	58205	symbol	M. musculus	58205	M. musculus	0.0	0.0	1.0	0.0	0.0	0.0	1.0	1.0	0.0	0.0	0.0	0.0	0.0	0.0	0.0	0.0	0.0	1.0	0.0	0.0
Ifi30	65972	symbol	M. musculus	65972	M. musculus	0.0	0.0	0.0	0.0	0.0	0.0	0.0	1.0	0.0	0.0	0.0	0.0	0.0	0.0	0.0	0.0	0.0	0.0	0.0	0.0
Mcub	66815	symbol	M. musculus	66815	M. musculus	0.0	0.0	0.0	0.0	0.0	0.0	0.0	0.0	0.0	0.0	0.0	0.0	0.0	0.0	0.0	0.0	0.0	0.0	0.0	0.0
Psat1	107272	symbol	M. musculus	107272	M. musculus	0.0	0.0	0.0	0.0	0.0	0.0	0.0	0.0	0.0	0.0	0.0	0.0	0.0	0.0	0.0	0.0	0.0	0.0	0.0	0.0
S100a4	20198	symbol	M. musculus	20198	M. musculus	0.0	0.0	0.0	0.0	0.0	0.0	0.0	0.0	0.0	0.0	0.0	0.0	0.0	0.0	0.0	0.0	0.0	0.0	0.0	0.0
Lsr	54135	symbol	M. musculus	54135	M. musculus	0.0	0.0	0.0	0.0	0.0	0.0	0.0	0.0	0.0	0.0	0.0	0.0	0.0	0.0	0.0	0.0	0.0	0.0	0.0	0.0
Sparc	20692	symbol	M. musculus	20692	M. musculus	0.0	0.0	0.0	0.0	1.0	0.0	0.0	1.0	0.0	0.0	0.0	0.0	0.0	0.0	0.0	0.0	0.0	0.0	0.0	0.0
Tnfsf13os	100503827	symbol	M. musculus	100503827	M. musculus	0.0	0.0	0.0	0.0	0.0	0.0	0.0	0.0	0.0	0.0	0.0	0.0	0.0	0.0	0.0	0.0	0.0	0.0	0.0	0.0
Slc38a5	209837	symbol	M. musculus	209837	M. musculus	0.0	0.0	0.0	0.0	0.0	0.0	0.0	0.0	0.0	0.0	0.0	0.0	0.0	0.0	0.0	0.0	0.0	0.0	0.0	0.0
Ankrd66	100043332	symbol	M. musculus	100043332	M. musculus	0.0	0.0	0.0	0.0	0.0	0.0	0.0	0.0	0.0	0.0	0.0	0.0	0.0	0.0	0.0	0.0	0.0	0.0	0.0	0.0
Aurkb	20877	symbol	M. musculus	20877	M. musculus	0.0	1.0	0.0	1.0	0.0	0.0	0.0	0.0	1.0	0.0	0.0	0.0	0.0	1.0	0.0	1.0	0.0	0.0	0.0	1.0
Aqp9	64008	symbol	M. musculus	64008	M. musculus	0.0	0.0	0.0	0.0	0.0	0.0	0.0	0.0	0.0	0.0	0.0	0.0	0.0	0.0	0.0	0.0	0.0	0.0	0.0	0.0
C920009B18Rik	606736	symbol	M. musculus	606736	M. musculus	0.0	0.0	0.0	0.0	0.0	0.0	0.0	0.0	0.0	0.0	0.0	0.0	0.0	0.0	0.0	0.0	0.0	0.0	0.0	0.0
Gm3239	100041262	symbol	M. musculus	100041262	M. musculus	0.0	0.0	0.0	0.0	0.0	0.0	0.0	0.0	0.0	0.0	0.0	0.0	0.0	0.0	0.0	0.0	0.0	0.0	0.0	0.0
Rhob	11852	symbol	M. musculus	11852	M. musculus	0.0	1.0	0.0	1.0	1.0	0.0	0.0	0.0	0.0	0.0	1.0	1.0	0.0	0.0	0.0	1.0	0.0	0.0	0.0	0.0
Aurka	20878	symbol	M. musculus	20878	M. musculus	0.0	1.0	0.0	1.0	0.0	0.0	0.0	0.0	0.0	0.0	0.0	1.0	1.0	1.0	0.0	1.0	0.0	0.0	0.0	1.0
Eps8l1	67425	symbol	M. musculus	67425	M. musculus	0.0	0.0	0.0	0.0	0.0	0.0	0.0	0.0	0.0	0.0	0.0	0.0	0.0	0.0	0.0	0.0	0.0	0.0	0.0	0.0
Tnfrsf18	21936	symbol	M. musculus	21936	M. musculus	0.0	0.0	1.0	0.0	1.0	1.0	0.0	0.0	0.0	0.0	0.0	0.0	0.0	0.0	0.0	0.0	0.0	1.0	0.0	0.0
Gm6166	101056162	symbol	M. musculus	101056162	M. musculus	0.0	0.0	0.0	0.0	0.0	0.0	0.0	0.0	0.0	0.0	0.0	0.0	0.0	0.0	0.0	0.0	0.0	0.0	0.0	0.0
Tm4sf19	277203	symbol	M. musculus	277203	M. musculus	0.0	0.0	0.0	0.0	0.0	0.0	0.0	0.0	0.0	0.0	0.0	0.0	0.0	0.0	0.0	0.0	0.0	0.0	0.0	0.0
Tmem189	407243	symbol	M. musculus	407243	M. musculus	0.0	0.0	0.0	0.0	0.0	0.0	0.0	0.0	0.0	0.0	0.0	0.0	0.0	0.0	0.0	0.0	0.0	0.0	0.0	0.0
Adgrg1	14766	symbol	M. musculus	14766	M. musculus	0.0	0.0	1.0	0.0	1.0	0.0	0.0	1.0	0.0	0.0	0.0	0.0	0.0	0.0	0.0	0.0	0.0	0.0	0.0	0.0
Srgap2	14270	symbol	M. musculus	14270	M. musculus	0.0	0.0	0.0	0.0	1.0	0.0	0.0	0.0	0.0	0.0	0.0	0.0	0.0	0.0	0.0	0.0	0.0	0.0	0.0	1.0
Dnajb1	81489	symbol	M. musculus	81489	M. musculus	0.0	0.0	0.0	0.0	0.0	0.0	0.0	0.0	0.0	0.0	0.0	0.0	0.0	0.0	0.0	0.0	0.0	0.0	0.0	0.0
Sestd1	228071	symbol	M. musculus	228071	M. musculus	0.0	0.0	0.0	0.0	0.0	0.0	0.0	0.0	0.0	0.0	0.0	0.0	0.0	0.0	0.0	0.0	0.0	0.0	0.0	0.0
Mmp19	58223	symbol	M. musculus	58223	M. musculus	0.0	0.0	0.0	0.0	1.0	0.0	0.0	0.0	0.0	0.0	0.0	0.0	0.0	0.0	0.0	0.0	0.0	0.0	0.0	0.0
Ikbke	56489	symbol	M. musculus	56489	M. musculus	1.0	0.0	0.0	0.0	0.0	0.0	0.0	0.0	0.0	1.0	1.0	0.0	1.0	0.0	0.0	0.0	0.0	0.0	0.0	0.0
Gmnn	57441	symbol	M. musculus	57441	M. musculus	0.0	0.0	0.0	1.0	0.0	0.0	0.0	0.0	0.0	0.0	0.0	0.0	0.0	0.0	0.0	0.0	0.0	0.0	1.0	0.0
S100a10	20194	symbol	M. musculus	20194	M. musculus	0.0	0.0	1.0	0.0	0.0	0.0	0.0	0.0	0.0	0.0	0.0	0.0	0.0	0.0	0.0	0.0	0.0	0.0	0.0	0.0
Vopp1	232023	symbol	M. musculus	232023	M. musculus	0.0	0.0	0.0	0.0	0.0	0.0	0.0	0.0	0.0	0.0	0.0	0.0	0.0	0.0	0.0	0.0	0.0	0.0	0.0	0.0
Lgals1	16852	symbol	M. musculus	16852	M. musculus	0.0	0.0	1.0	0.0	0.0	0.0	0.0	1.0	0.0	0.0	0.0	0.0	1.0	0.0	0.0	0.0	0.0	0.0	0.0	0.0
Pilrb1	170741	symbol	M. musculus	170741	M. musculus	0.0	0.0	1.0	0.0	0.0	0.0	0.0	1.0	0.0	0.0	0.0	0.0	0.0	0.0	1.0	0.0	0.0	0.0	0.0	0.0
Mgll	23945	symbol	M. musculus	23945	M. musculus	1.0	0.0	0.0	0.0	0.0	0.0	0.0	0.0	0.0	0.0	0.0	0.0	0.0	0.0	0.0	0.0	0.0	0.0	0.0	0.0
Slco2b1	101488	symbol	M. musculus	101488	M. musculus	0.0	0.0	0.0	0.0	0.0	0.0	0.0	0.0	0.0	0.0	0.0	0.0	0.0	0.0	0.0	0.0	0.0	0.0	0.0	0.0
Ciao2a	68250	symbol	M. musculus	68250	M. musculus	0.0	0.0	0.0	1.0	0.0	0.0	0.0	0.0	0.0	0.0	0.0	0.0	0.0	0.0	0.0	0.0	0.0	0.0	0.0	0.0
Tcf19	106795	symbol	M. musculus	106795	M. musculus	0.0	1.0	0.0	0.0	0.0	0.0	0.0	0.0	0.0	0.0	0.0	0.0	0.0	0.0	0.0	0.0	0.0	0.0	0.0	0.0
Ccl6	20305	symbol	M. musculus	20305	M. musculus	1.0	0.0	0.0	0.0	0.0	1.0	0.0	0.0	1.0	0.0	0.0	0.0	0.0	0.0	0.0	0.0	0.0	0.0	0.0	0.0
Cep68	216543	symbol	M. musculus	216543	M. musculus	0.0	0.0	0.0	0.0	0.0	0.0	0.0	0.0	0.0	0.0	0.0	1.0	0.0	0.0	0.0	0.0	0.0	0.0	0.0	1.0
BC030867						nan	nan	nan	nan	nan	nan	nan	nan	nan	nan	nan	nan	nan	nan	nan	nan	nan	nan	nan	nan
Chac1	69065	symbol	M. musculus	69065	M. musculus	0.0	0.0	0.0	0.0	0.0	0.0	0.0	0.0	0.0	0.0	1.0	0.0	0.0	0.0	0.0	0.0	0.0	0.0	0.0	0.0
Kcnip3	56461	symbol	M. musculus	56461	M. musculus	0.0	0.0	0.0	0.0	0.0	0.0	0.0	0.0	0.0	0.0	0.0	0.0	0.0	0.0	0.0	0.0	0.0	0.0	0.0	0.0
Cdca5	67849	symbol	M. musculus	67849	M. musculus	0.0	1.0	0.0	1.0	0.0	0.0	0.0	0.0	0.0	0.0	0.0	0.0	0.0	0.0	0.0	1.0	0.0	0.0	0.0	0.0
Gm4924	237412	symbol	M. musculus	237412	M. musculus	0.0	0.0	0.0	0.0	0.0	0.0	0.0	0.0	0.0	0.0	0.0	0.0	0.0	0.0	0.0	0.0	0.0	0.0	0.0	0.0
Cdca8	52276	symbol	M. musculus	52276	M. musculus	0.0	1.0	0.0	1.0	0.0	0.0	0.0	0.0	0.0	0.0	0.0	0.0	0.0	1.0	0.0	1.0	0.0	0.0	0.0	0.0
Cxcl11	56066	symbol	M. musculus	56066	M. musculus	1.0	0.0	0.0	0.0	0.0	1.0	0.0	0.0	0.0	0.0	0.0	0.0	0.0	0.0	0.0	0.0	0.0	0.0	0.0	0.0
Ddah1	69219	symbol	M. musculus	69219	M. musculus	0.0	0.0	0.0	0.0	1.0	0.0	0.0	1.0	0.0	0.0	0.0	0.0	0.0	0.0	0.0	0.0	0.0	0.0	0.0	0.0
Carhsp1	52502	symbol	M. musculus	52502	M. musculus	0.0	0.0	0.0	0.0	0.0	0.0	0.0	0.0	0.0	0.0	0.0	0.0	0.0	0.0	0.0	0.0	0.0	0.0	0.0	0.0
Sufu	24069	symbol	M. musculus	24069	M. musculus	0.0	0.0	0.0	0.0	1.0	0.0	0.0	0.0	0.0	0.0	0.0	1.0	0.0	0.0	0.0	0.0	0.0	0.0	0.0	0.0
Sall3	20689	symbol	M. musculus	20689	M. musculus	0.0	0.0	0.0	0.0	0.0	0.0	0.0	0.0	0.0	0.0	0.0	0.0	0.0	0.0	0.0	0.0	0.0	0.0	0.0	0.0
Cdkn1c	12577	symbol	M. musculus	12577	M. musculus	0.0	1.0	0.0	1.0	0.0	0.0	0.0	0.0	1.0	0.0	0.0	0.0	0.0	0.0	1.0	0.0	0.0	0.0	0.0	0.0
Mreg	381269	symbol	M. musculus	381269	M. musculus	0.0	0.0	0.0	0.0	0.0	0.0	0.0	0.0	0.0	0.0	0.0	0.0	0.0	0.0	0.0	1.0	0.0	0.0	0.0	0.0
Fam102b	329739	symbol	M. musculus	329739	M. musculus	0.0	0.0	0.0	0.0	0.0	0.0	0.0	0.0	0.0	0.0	0.0	0.0	0.0	0.0	0.0	0.0	0.0	0.0	0.0	0.0
P2ry12	70839	symbol	M. musculus	70839	M. musculus	1.0	0.0	1.0	0.0	1.0	1.0	0.0	0.0	0.0	0.0	0.0	0.0	0.0	0.0	0.0	0.0	0.0	1.0	0.0	0.0
Clasp2	76499	symbol	M. musculus	76499	M. musculus	0.0	1.0	1.0	1.0	1.0	0.0	0.0	1.0	0.0	0.0	0.0	1.0	0.0	1.0	0.0	1.0	1.0	0.0	0.0	1.0
1110002J07Rik	68488	symbol	M. musculus	68488	M. musculus	0.0	0.0	0.0	0.0	0.0	0.0	0.0	0.0	0.0	0.0	0.0	0.0	0.0	0.0	0.0	0.0	0.0	0.0	0.0	0.0
Rpl35a-ps4	100043423	symbol	M. musculus	100043423	M. musculus	0.0	0.0	0.0	0.0	0.0	0.0	0.0	0.0	0.0	0.0	0.0	0.0	0.0	0.0	0.0	0.0	0.0	0.0	0.0	0.0
Zbp1	58203	symbol	M. musculus	58203	M. musculus	1.0	0.0	0.0	0.0	0.0	0.0	0.0	0.0	0.0	1.0	1.0	0.0	1.0	0.0	0.0	0.0	0.0	0.0	0.0	0.0
Dhfr	13361	symbol	M. musculus	13361	M. musculus	0.0	0.0	0.0	0.0	0.0	0.0	0.0	0.0	0.0	0.0	0.0	0.0	0.0	0.0	0.0	0.0	0.0	0.0	0.0	0.0
Tmem252	226040	symbol	M. musculus	226040	M. musculus	0.0	0.0	0.0	0.0	0.0	0.0	0.0	0.0	0.0	0.0	0.0	0.0	0.0	0.0	0.0	0.0	0.0	0.0	0.0	0.0
Ubc	22190	symbol	M. musculus	22190	M. musculus	0.0	0.0	0.0	0.0	0.0	0.0	0.0	0.0	0.0	0.0	0.0	0.0	0.0	0.0	0.0	0.0	0.0	0.0	0.0	0.0
Mylip	218203	symbol	M. musculus	218203	M. musculus	0.0	0.0	0.0	0.0	0.0	0.0	0.0	0.0	0.0	0.0	0.0	0.0	0.0	0.0	0.0	0.0	0.0	0.0	0.0	0.0
Glul	14645	symbol	M. musculus	14645	M. musculus	0.0	0.0	0.0	0.0	1.0	0.0	0.0	0.0	0.0	0.0	0.0	0.0	0.0	0.0	0.0	0.0	0.0	0.0	0.0	0.0
Slc28a2	269346	symbol	M. musculus	269346	M. musculus	0.0	0.0	0.0	0.0	0.0	0.0	0.0	0.0	0.0	0.0	0.0	0.0	0.0	0.0	0.0	0.0	0.0	0.0	0.0	0.0
Rftn1	76438	symbol	M. musculus	76438	M. musculus	1.0	0.0	0.0	0.0	0.0	0.0	0.0	0.0	0.0	1.0	0.0	0.0	0.0	0.0	0.0	0.0	0.0	0.0	0.0	0.0
Unc45b	217012	symbol	M. musculus	217012	M. musculus	0.0	0.0	0.0	0.0	0.0	0.0	0.0	0.0	0.0	0.0	0.0	0.0	0.0	0.0	0.0	0.0	0.0	0.0	0.0	0.0
Map4k1	26411	symbol	M. musculus	26411	M. musculus	0.0	0.0	0.0	0.0	0.0	0.0	0.0	0.0	1.0	0.0	0.0	0.0	0.0	0.0	0.0	0.0	0.0	0.0	0.0	0.0
Fchsd2	207278	symbol	M. musculus	207278	M. musculus	0.0	0.0	0.0	0.0	0.0	0.0	0.0	0.0	0.0	0.0	0.0	0.0	0.0	0.0	0.0	0.0	0.0	0.0	0.0	0.0
Sncaip	67847	symbol	M. musculus	67847	M. musculus	0.0	0.0	0.0	0.0	0.0	0.0	0.0	0.0	0.0	0.0	0.0	0.0	0.0	0.0	0.0	0.0	0.0	0.0	0.0	0.0
Zfp46	22704	symbol	M. musculus	22704	M. musculus	0.0	0.0	0.0	0.0	0.0	0.0	0.0	0.0	0.0	0.0	0.0	0.0	0.0	0.0	0.0	0.0	0.0	0.0	0.0	0.0
Traf5	22033	symbol	M. musculus	22033	M. musculus	0.0	0.0	0.0	0.0	0.0	1.0	0.0	0.0	1.0	0.0	0.0	0.0	0.0	0.0	0.0	0.0	0.0	1.0	0.0	0.0
H2-T-ps	667803	symbol	M. musculus	667803	M. musculus	0.0	0.0	0.0	0.0	0.0	0.0	0.0	0.0	0.0	0.0	0.0	0.0	0.0	0.0	0.0	0.0	0.0	0.0	0.0	0.0
Mcm5	17218	symbol	M. musculus	17218	M. musculus	0.0	0.0	0.0	0.0	0.0	0.0	0.0	0.0	0.0	0.0	0.0	0.0	0.0	0.0	0.0	0.0	0.0	0.0	1.0	0.0
Zfp30	22693	symbol	M. musculus	22693	M. musculus	0.0	0.0	0.0	0.0	0.0	0.0	0.0	0.0	0.0	0.0	0.0	0.0	0.0	0.0	0.0	0.0	0.0	0.0	0.0	0.0
Gm37613						nan	nan	nan	nan	nan	nan	nan	nan	nan	nan	nan	nan	nan	nan	nan	nan	nan	nan	nan	nan
Calm3	12315	symbol	M. musculus	12315	M. musculus	0.0	1.0	0.0	0.0	0.0	0.0	0.0	0.0	0.0	0.0	0.0	0.0	0.0	0.0	0.0	0.0	0.0	0.0	0.0	1.0
Gm3460	100041664	symbol	M. musculus	100041664	M. musculus	0.0	0.0	0.0	0.0	0.0	0.0	0.0	0.0	0.0	0.0	0.0	0.0	0.0	0.0	0.0	0.0	0.0	0.0	0.0	0.0
Tagln2	21346	symbol	M. musculus	21346	M. musculus	0.0	0.0	0.0	0.0	0.0	0.0	0.0	0.0	0.0	0.0	0.0	0.0	0.0	0.0	0.0	0.0	0.0	0.0	0.0	0.0
Vsir	74048	symbol	M. musculus	74048	M. musculus	0.0	0.0	1.0	0.0	1.0	0.0	1.0	1.0	0.0	0.0	0.0	0.0	0.0	0.0	0.0	0.0	0.0	1.0	0.0	0.0
Glipr2	384009	symbol	M. musculus	384009	M. musculus	0.0	0.0	0.0	0.0	1.0	0.0	0.0	0.0	1.0	0.0	0.0	0.0	0.0	0.0	0.0	0.0	0.0	0.0	0.0	0.0
Adap1	231821	symbol	M. musculus	231821	M. musculus	0.0	0.0	0.0	0.0	0.0	0.0	0.0	0.0	0.0	0.0	0.0	0.0	0.0	0.0	0.0	0.0	0.0	0.0	0.0	0.0
Asb2	65256	symbol	M. musculus	65256	M. musculus	0.0	0.0	0.0	0.0	0.0	0.0	0.0	0.0	0.0	0.0	0.0	0.0	0.0	0.0	0.0	0.0	0.0	0.0	0.0	0.0
Gm26802	105242862	symbol	M. musculus	105242862	M. musculus	0.0	0.0	0.0	0.0	0.0	0.0	0.0	0.0	0.0	0.0	0.0	0.0	0.0	0.0	0.0	0.0	0.0	0.0	0.0	0.0
Pole	18973	symbol	M. musculus	18973	M. musculus	0.0	1.0	0.0	0.0	0.0	0.0	0.0	0.0	0.0	0.0	0.0	0.0	0.0	0.0	0.0	0.0	0.0	0.0	1.0	0.0
Gm26668						nan	nan	nan	nan	nan	nan	nan	nan	nan	nan	nan	nan	nan	nan	nan	nan	nan	nan	nan	nan
Rps8-ps2	100039036	symbol	M. musculus	100039036	M. musculus	0.0	0.0	0.0	0.0	0.0	0.0	0.0	0.0	0.0	0.0	0.0	0.0	0.0	0.0	0.0	0.0	0.0	0.0	0.0	0.0
Gm13822	105246766	symbol	M. musculus	105246766	M. musculus	0.0	0.0	0.0	0.0	0.0	0.0	0.0	0.0	0.0	0.0	0.0	0.0	0.0	0.0	0.0	0.0	0.0	0.0	0.0	0.0
Slc25a20	57279	symbol	M. musculus	57279	M. musculus	0.0	0.0	0.0	0.0	0.0	0.0	0.0	0.0	0.0	0.0	0.0	0.0	0.0	0.0	0.0	0.0	0.0	0.0	0.0	0.0
Cenpa	12615	symbol	M. musculus	12615	M. musculus	0.0	1.0	0.0	1.0	0.0	0.0	0.0	0.0	0.0	0.0	0.0	0.0	0.0	1.0	0.0	1.0	0.0	0.0	0.0	1.0
Cdh15	12555	symbol	M. musculus	12555	M. musculus	0.0	0.0	1.0	0.0	0.0	0.0	0.0	0.0	0.0	0.0	0.0	0.0	0.0	0.0	0.0	0.0	0.0	0.0	0.0	0.0
Depdc1a	76131	symbol	M. musculus	76131	M. musculus	0.0	0.0	0.0	0.0	0.0	0.0	0.0	0.0	0.0	0.0	0.0	0.0	0.0	0.0	0.0	0.0	0.0	0.0	0.0	0.0
Eno1b	433182	symbol	M. musculus	433182	M. musculus	0.0	0.0	0.0	0.0	0.0	0.0	0.0	0.0	0.0	0.0	0.0	0.0	0.0	0.0	0.0	0.0	0.0	0.0	0.0	0.0
Csrp1	13007	symbol	M. musculus	13007	M. musculus	0.0	0.0	0.0	0.0	0.0	0.0	0.0	0.0	0.0	0.0	0.0	0.0	0.0	0.0	0.0	0.0	0.0	0.0	0.0	0.0
Ngp	18054	symbol	M. musculus	18054	M. musculus	0.0	0.0	0.0	0.0	1.0	0.0	0.0	0.0	0.0	0.0	0.0	0.0	0.0	0.0	0.0	0.0	0.0	0.0	0.0	0.0
Chaf1b	110749	symbol	M. musculus	110749	M. musculus	0.0	0.0	0.0	0.0	0.0	0.0	0.0	0.0	0.0	0.0	0.0	0.0	0.0	0.0	0.0	0.0	0.0	0.0	1.0	0.0
Plxna4	243743	symbol	M. musculus	243743	M. musculus	0.0	0.0	1.0	0.0	0.0	1.0	0.0	1.0	0.0	0.0	0.0	0.0	0.0	0.0	0.0	0.0	0.0	0.0	0.0	0.0
Id3	15903	symbol	M. musculus	15903	M. musculus	0.0	0.0	0.0	0.0	0.0	0.0	0.0	0.0	0.0	0.0	1.0	0.0	0.0	0.0	0.0	0.0	0.0	0.0	1.0	0.0
Elob	67673	symbol	M. musculus	67673	M. musculus	0.0	0.0	0.0	0.0	0.0	0.0	0.0	0.0	0.0	0.0	0.0	0.0	0.0	0.0	0.0	0.0	0.0	0.0	0.0	0.0
Nrcam	319504	symbol	M. musculus	319504	M. musculus	0.0	0.0	1.0	0.0	0.0	1.0	0.0	0.0	0.0	0.0	0.0	0.0	0.0	0.0	0.0	0.0	0.0	0.0	0.0	0.0
Ctsk	13038	symbol	M. musculus	13038	M. musculus	0.0	0.0	0.0	0.0	0.0	0.0	0.0	0.0	0.0	0.0	0.0	0.0	0.0	0.0	0.0	0.0	0.0	1.0	0.0	0.0
Gucy2c	14917	symbol	M. musculus	14917	M. musculus	0.0	0.0	0.0	0.0	0.0	0.0	0.0	0.0	0.0	0.0	0.0	0.0	0.0	0.0	0.0	0.0	0.0	0.0	0.0	0.0
Eno1	13806	symbol	M. musculus	13806	M. musculus	0.0	0.0	0.0	0.0	0.0	0.0	0.0	0.0	0.0	0.0	0.0	0.0	0.0	0.0	0.0	0.0	0.0	0.0	0.0	0.0
Birc5	11799	symbol	M. musculus	11799	M. musculus	0.0	1.0	0.0	1.0	0.0	0.0	0.0	0.0	0.0	0.0	0.0	0.0	0.0	1.0	0.0	1.0	0.0	0.0	0.0	1.0
Ldhc	16833	symbol	M. musculus	16833	M. musculus	0.0	0.0	0.0	0.0	0.0	0.0	0.0	0.0	0.0	0.0	0.0	0.0	0.0	0.0	0.0	0.0	0.0	0.0	0.0	0.0
Oas1a	246730	symbol	M. musculus	246730	M. musculus	0.0	0.0	0.0	0.0	0.0	0.0	0.0	0.0	0.0	0.0	0.0	0.0	1.0	0.0	0.0	0.0	0.0	0.0	0.0	0.0
2310022A10Rik	66367	symbol	M. musculus	66367	M. musculus	0.0	0.0	0.0	0.0	0.0	0.0	0.0	0.0	0.0	0.0	0.0	0.0	0.0	0.0	0.0	0.0	0.0	0.0	0.0	0.0
Tgfbr1	21812	symbol	M. musculus	21812	M. musculus	0.0	0.0	0.0	0.0	1.0	1.0	0.0	1.0	1.0	0.0	1.0	0.0	0.0	0.0	0.0	0.0	0.0	0.0	0.0	0.0
Esd	13885	symbol	M. musculus	13885	M. musculus	0.0	0.0	0.0	0.0	0.0	0.0	0.0	0.0	0.0	0.0	0.0	0.0	0.0	0.0	0.0	0.0	0.0	0.0	0.0	0.0
Zfyve16	218441	symbol	M. musculus	218441	M. musculus	0.0	0.0	0.0	0.0	0.0	0.0	0.0	0.0	0.0	0.0	0.0	0.0	0.0	0.0	0.0	0.0	0.0	0.0	0.0	0.0
Marcks	17118	symbol	M. musculus	17118	M. musculus	0.0	0.0	0.0	0.0	0.0	0.0	0.0	0.0	0.0	0.0	0.0	1.0	0.0	0.0	0.0	0.0	0.0	0.0	0.0	0.0
Irf7	54123	symbol	M. musculus	54123	M. musculus	1.0	0.0	0.0	0.0	0.0	0.0	1.0	0.0	0.0	1.0	0.0	0.0	1.0	0.0	0.0	0.0	0.0	0.0	0.0	0.0
Cxcl1	14825	symbol	M. musculus	14825	M. musculus	1.0	0.0	1.0	0.0	0.0	1.0	0.0	0.0	0.0	1.0	0.0	0.0	1.0	0.0	0.0	0.0	0.0	0.0	0.0	0.0
Mgarp	67749	symbol	M. musculus	67749	M. musculus	0.0	0.0	0.0	0.0	0.0	0.0	0.0	0.0	0.0	0.0	0.0	0.0	0.0	0.0	0.0	1.0	0.0	0.0	0.0	0.0
Ecm1	13601	symbol	M. musculus	13601	M. musculus	1.0	0.0	0.0	0.0	1.0	1.0	0.0	0.0	0.0	0.0	0.0	0.0	0.0	0.0	0.0	0.0	0.0	0.0	0.0	0.0
Asf1b	66929	symbol	M. musculus	66929	M. musculus	0.0	0.0	0.0	0.0	0.0	0.0	0.0	0.0	0.0	0.0	0.0	0.0	0.0	0.0	0.0	0.0	0.0	0.0	0.0	0.0
Gm19557	100503104	symbol	M. musculus	100503104	M. musculus	0.0	0.0	0.0	0.0	0.0	0.0	0.0	0.0	0.0	0.0	0.0	0.0	0.0	0.0	0.0	0.0	0.0	0.0	0.0	0.0
Ang	11727	symbol	M. musculus	11727	M. musculus	0.0	0.0	0.0	0.0	1.0	0.0	0.0	1.0	1.0	0.0	0.0	0.0	1.0	0.0	0.0	0.0	0.0	0.0	0.0	0.0
E2f1	13555	symbol	M. musculus	13555	M. musculus	0.0	1.0	0.0	1.0	0.0	0.0	0.0	1.0	0.0	0.0	1.0	1.0	0.0	0.0	0.0	0.0	0.0	0.0	0.0	0.0
Ppm1l	242083	symbol	M. musculus	242083	M. musculus	0.0	0.0	0.0	0.0	0.0	0.0	0.0	0.0	1.0	0.0	0.0	0.0	0.0	0.0	0.0	0.0	0.0	0.0	0.0	0.0
Ccna2	12428	symbol	M. musculus	12428	M. musculus	0.0	1.0	0.0	1.0	0.0	0.0	0.0	0.0	1.0	0.0	0.0	1.0	0.0	0.0	0.0	0.0	0.0	0.0	1.0	0.0
Prelid1	66494	symbol	M. musculus	66494	M. musculus	0.0	0.0	1.0	0.0	0.0	0.0	0.0	0.0	0.0	0.0	1.0	0.0	0.0	0.0	0.0	0.0	0.0	0.0	0.0	0.0
Klf4	16600	symbol	M. musculus	16600	M. musculus	0.0	1.0	1.0	1.0	1.0	0.0	1.0	1.0	1.0	0.0	0.0	0.0	0.0	0.0	0.0	0.0	0.0	0.0	0.0	0.0
Gm42793						nan	nan	nan	nan	nan	nan	nan	nan	nan	nan	nan	nan	nan	nan	nan	nan	nan	nan	nan	nan
Fam20c	80752	symbol	M. musculus	80752	M. musculus	0.0	0.0	1.0	0.0	0.0	0.0	0.0	0.0	0.0	0.0	0.0	0.0	0.0	0.0	1.0	0.0	0.0	0.0	0.0	0.0
Phf14	75725	symbol	M. musculus	75725	M. musculus	0.0	0.0	0.0	0.0	0.0	0.0	0.0	1.0	0.0	0.0	0.0	0.0	0.0	0.0	0.0	0.0	0.0	0.0	0.0	0.0
Slc43a3	58207	symbol	M. musculus	58207	M. musculus	0.0	0.0	0.0	0.0	0.0	0.0	0.0	0.0	0.0	0.0	0.0	0.0	0.0	0.0	0.0	0.0	0.0	0.0	0.0	0.0
Tpx2	72119	symbol	M. musculus	72119	M. musculus	0.0	1.0	0.0	1.0	0.0	0.0	0.0	0.0	1.0	0.0	0.0	1.0	0.0	1.0	0.0	0.0	0.0	0.0	0.0	1.0
Gm28496						nan	nan	nan	nan	nan	nan	nan	nan	nan	nan	nan	nan	nan	nan	nan	nan	nan	nan	nan	nan
Pla2g7	27226	symbol	M. musculus	27226	M. musculus	1.0	0.0	0.0	0.0	1.0	1.0	0.0	0.0	0.0	0.0	0.0	0.0	0.0	0.0	0.0	0.0	0.0	0.0	0.0	0.0
Zfp62	22720	symbol	M. musculus	22720	M. musculus	0.0	0.0	0.0	0.0	0.0	0.0	0.0	0.0	0.0	0.0	0.0	0.0	0.0	0.0	0.0	0.0	0.0	0.0	0.0	0.0
Gcsam	14525	symbol	M. musculus	14525	M. musculus	0.0	0.0	0.0	0.0	0.0	1.0	0.0	1.0	0.0	1.0	0.0	1.0	0.0	0.0	0.0	0.0	0.0	0.0	0.0	0.0
Ncapg2	76044	symbol	M. musculus	76044	M. musculus	0.0	1.0	0.0	1.0	0.0	0.0	0.0	0.0	0.0	0.0	0.0	0.0	0.0	0.0	0.0	0.0	0.0	0.0	0.0	0.0
Ms4a4c	64380	symbol	M. musculus	64380	M. musculus	0.0	0.0	0.0	0.0	0.0	0.0	0.0	0.0	0.0	0.0	0.0	0.0	0.0	0.0	0.0	0.0	0.0	0.0	0.0	0.0
Orm1	18405	symbol	M. musculus	18405	M. musculus	1.0	0.0	0.0	0.0	0.0	0.0	0.0	0.0	0.0	0.0	0.0	0.0	0.0	0.0	0.0	0.0	0.0	0.0	0.0	0.0
Gm31718	102634034	symbol	M. musculus	102634034	M. musculus	0.0	0.0	0.0	0.0	0.0	0.0	0.0	0.0	0.0	0.0	0.0	0.0	0.0	0.0	0.0	0.0	0.0	0.0	0.0	0.0
Gm15539	100416290	symbol	M. musculus	100416290	M. musculus	0.0	0.0	0.0	0.0	0.0	0.0	0.0	0.0	0.0	0.0	0.0	0.0	0.0	0.0	0.0	0.0	0.0	0.0	0.0	0.0
Gm4735	103324	symbol	M. musculus	103324	M. musculus	0.0	0.0	0.0	0.0	0.0	0.0	0.0	0.0	0.0	0.0	0.0	0.0	0.0	0.0	0.0	0.0	0.0	0.0	0.0	0.0
Lpin1	14245	symbol	M. musculus	14245	M. musculus	0.0	0.0	0.0	1.0	0.0	0.0	0.0	0.0	0.0	0.0	0.0	0.0	0.0	0.0	0.0	0.0	0.0	0.0	0.0	0.0
2310001H17Rik	76432	symbol	M. musculus	76432	M. musculus	0.0	0.0	0.0	0.0	0.0	0.0	0.0	0.0	0.0	0.0	0.0	0.0	0.0	0.0	0.0	0.0	0.0	0.0	0.0	0.0
Gpsm2	76123	symbol	M. musculus	76123	M. musculus	0.0	1.0	0.0	1.0	0.0	0.0	0.0	0.0	0.0	0.0	0.0	0.0	0.0	1.0	0.0	1.0	0.0	0.0	0.0	1.0
Klrk1	27007	symbol	M. musculus	27007	M. musculus	1.0	0.0	1.0	0.0	0.0	0.0	1.0	0.0	0.0	1.0	1.0	0.0	1.0	0.0	0.0	0.0	0.0	1.0	0.0	0.0
Cd2	12481	symbol	M. musculus	12481	M. musculus	0.0	0.0	1.0	0.0	0.0	0.0	1.0	0.0	0.0	0.0	0.0	1.0	0.0	0.0	0.0	0.0	0.0	1.0	0.0	0.0
Isg15	100038882	symbol	M. musculus	100038882	M. musculus	0.0	0.0	1.0	0.0	0.0	0.0	1.0	0.0	0.0	0.0	0.0	0.0	1.0	0.0	1.0	0.0	0.0	0.0	0.0	0.0
Ier5	15939	symbol	M. musculus	15939	M. musculus	0.0	0.0	0.0	0.0	0.0	0.0	0.0	0.0	0.0	0.0	0.0	0.0	0.0	0.0	0.0	0.0	0.0	0.0	0.0	0.0
Cdc25b	12531	symbol	M. musculus	12531	M. musculus	0.0	1.0	0.0	1.0	0.0	0.0	0.0	0.0	1.0	0.0	0.0	1.0	0.0	1.0	0.0	0.0	0.0	0.0	0.0	0.0
Ppp1r10	52040	symbol	M. musculus	52040	M. musculus	0.0	1.0	0.0	1.0	0.0	0.0	0.0	0.0	0.0	0.0	0.0	0.0	0.0	0.0	0.0	0.0	0.0	0.0	0.0	0.0
Mir99ahg	77994	symbol	M. musculus	77994	M. musculus	0.0	0.0	0.0	0.0	0.0	0.0	0.0	0.0	0.0	0.0	0.0	0.0	0.0	0.0	0.0	0.0	0.0	0.0	0.0	0.0
Sigirr	24058	symbol	M. musculus	24058	M. musculus	1.0	0.0	0.0	0.0	0.0	0.0	1.0	0.0	0.0	0.0	0.0	0.0	0.0	0.0	0.0	0.0	0.0	0.0	0.0	0.0
Ldha	16828	symbol	M. musculus	16828	M. musculus	0.0	0.0	0.0	0.0	0.0	0.0	0.0	0.0	0.0	0.0	0.0	0.0	0.0	0.0	0.0	0.0	0.0	0.0	0.0	0.0
Ttc39c	72747	symbol	M. musculus	72747	M. musculus	0.0	0.0	0.0	0.0	0.0	0.0	0.0	0.0	0.0	0.0	0.0	0.0	0.0	0.0	0.0	0.0	0.0	0.0	0.0	0.0
Ankle1	234396	symbol	M. musculus	234396	M. musculus	0.0	0.0	1.0	0.0	0.0	0.0	0.0	1.0	0.0	0.0	0.0	0.0	0.0	0.0	1.0	0.0	0.0	0.0	0.0	0.0
Cd27	21940	symbol	M. musculus	21940	M. musculus	0.0	0.0	1.0	0.0	0.0	0.0	1.0	0.0	1.0	0.0	1.0	0.0	0.0	0.0	0.0	0.0	0.0	1.0	0.0	0.0
Kif19a	286942	symbol	M. musculus	286942	M. musculus	0.0	0.0	0.0	0.0	0.0	0.0	0.0	0.0	0.0	0.0	0.0	0.0	0.0	0.0	0.0	0.0	0.0	0.0	0.0	1.0
Ajap1	230959	symbol	M. musculus	230959	M. musculus	0.0	0.0	1.0	0.0	0.0	0.0	0.0	1.0	0.0	0.0	0.0	0.0	0.0	0.0	0.0	0.0	1.0	1.0	0.0	0.0
Kncn	654462	symbol	M. musculus	654462	M. musculus	0.0	0.0	0.0	0.0	0.0	0.0	0.0	0.0	0.0	0.0	0.0	0.0	0.0	0.0	0.0	0.0	0.0	0.0	0.0	0.0
Retnla	57262	symbol	M. musculus	57262	M. musculus	0.0	0.0	0.0	0.0	0.0	1.0	0.0	0.0	0.0	0.0	0.0	0.0	0.0	0.0	0.0	0.0	0.0	0.0	0.0	0.0
Itgb1bp1	16413	symbol	M. musculus	16413	M. musculus	0.0	0.0	1.0	1.0	1.0	0.0	0.0	1.0	1.0	0.0	0.0	1.0	0.0	0.0	0.0	0.0	0.0	0.0	0.0	0.0
Nav3	260315	symbol	M. musculus	260315	M. musculus	0.0	0.0	0.0	0.0	0.0	0.0	1.0	0.0	0.0	0.0	0.0	0.0	0.0	0.0	0.0	0.0	0.0	0.0	0.0	1.0
Tjp1	21872	symbol	M. musculus	21872	M. musculus	0.0	0.0	1.0	0.0	1.0	0.0	0.0	0.0	0.0	0.0	0.0	0.0	0.0	0.0	0.0	0.0	0.0	0.0	0.0	0.0
Rpsa-ps10	100040633	symbol	M. musculus	100040633	M. musculus	0.0	0.0	0.0	0.0	0.0	0.0	0.0	0.0	0.0	0.0	0.0	0.0	0.0	0.0	0.0	0.0	0.0	0.0	0.0	0.0
Tap1	21354	symbol	M. musculus	21354	M. musculus	1.0	0.0	0.0	0.0	0.0	0.0	0.0	1.0	0.0	1.0	0.0	0.0	0.0	0.0	0.0	0.0	1.0	0.0	0.0	0.0
Usp18	24110	symbol	M. musculus	24110	M. musculus	1.0	0.0	0.0	0.0	0.0	0.0	0.0	0.0	0.0	0.0	0.0	0.0	0.0	0.0	0.0	0.0	0.0	0.0	0.0	0.0
A530040E14Rik	621875	symbol	M. musculus	621875	M. musculus	0.0	0.0	0.0	0.0	0.0	0.0	0.0	0.0	0.0	0.0	0.0	0.0	0.0	0.0	0.0	0.0	0.0	0.0	0.0	0.0
Klrg2	74253	symbol	M. musculus	74253	M. musculus	0.0	0.0	0.0	0.0	0.0	0.0	0.0	0.0	0.0	0.0	0.0	0.0	0.0	0.0	0.0	0.0	0.0	0.0	0.0	0.0
Plscr1	22038	symbol	M. musculus	22038	M. musculus	1.0	0.0	1.0	0.0	0.0	0.0	0.0	0.0	0.0	1.0	1.0	0.0	1.0	0.0	1.0	0.0	0.0	0.0	0.0	0.0
Gm30074	102631843	symbol	M. musculus	102631843	M. musculus	0.0	0.0	0.0	0.0	0.0	0.0	0.0	0.0	0.0	0.0	0.0	0.0	0.0	0.0	0.0	0.0	0.0	0.0	0.0	0.0
Coq7	12850	symbol	M. musculus	12850	M. musculus	0.0	0.0	0.0	0.0	0.0	0.0	0.0	0.0	0.0	0.0	0.0	0.0	0.0	0.0	0.0	0.0	0.0	0.0	0.0	0.0
Gp9	54368	symbol	M. musculus	54368	M. musculus	0.0	0.0	0.0	0.0	0.0	0.0	0.0	0.0	0.0	0.0	0.0	0.0	0.0	0.0	0.0	0.0	0.0	0.0	0.0	0.0
Gtf2i	14886	symbol	M. musculus	14886	M. musculus	0.0	0.0	0.0	0.0	1.0	0.0	0.0	0.0	0.0	0.0	0.0	1.0	0.0	0.0	0.0	0.0	0.0	0.0	0.0	0.0
Bub1	12235	symbol	M. musculus	12235	M. musculus	0.0	1.0	0.0	1.0	0.0	0.0	0.0	0.0	0.0	0.0	1.0	0.0	0.0	0.0	0.0	0.0	0.0	0.0	0.0	0.0
Gm5152	381612	symbol	M. musculus	381612	M. musculus	0.0	0.0	0.0	0.0	0.0	0.0	0.0	0.0	0.0	0.0	0.0	0.0	0.0	0.0	0.0	0.0	0.0	0.0	0.0	0.0
Nt5dc2	70021	symbol	M. musculus	70021	M. musculus	0.0	0.0	0.0	0.0	0.0	0.0	0.0	0.0	0.0	0.0	0.0	0.0	0.0	0.0	0.0	0.0	0.0	0.0	0.0	0.0
Wdr44	72404	symbol	M. musculus	72404	M. musculus	0.0	0.0	0.0	0.0	0.0	0.0	0.0	0.0	0.0	0.0	0.0	0.0	0.0	0.0	0.0	0.0	0.0	0.0	0.0	0.0
Phf11a	219131	symbol	M. musculus	219131	M. musculus	0.0	0.0	0.0	0.0	0.0	0.0	0.0	0.0	0.0	0.0	0.0	0.0	0.0	0.0	0.0	0.0	0.0	0.0	0.0	0.0
Fbxl2	72179	symbol	M. musculus	72179	M. musculus	0.0	0.0	0.0	0.0	0.0	0.0	0.0	0.0	0.0	0.0	0.0	0.0	1.0	0.0	0.0	0.0	0.0	0.0	0.0	0.0
Gm12346	544800	symbol	M. musculus	544800	M. musculus	0.0	0.0	0.0	0.0	0.0	0.0	0.0	0.0	0.0	0.0	0.0	0.0	0.0	0.0	0.0	0.0	0.0	0.0	0.0	0.0
Upp1	22271	symbol	M. musculus	22271	M. musculus	0.0	0.0	0.0	0.0	0.0	0.0	0.0	0.0	0.0	0.0	0.0	0.0	0.0	0.0	0.0	0.0	0.0	0.0	0.0	0.0
Aldh1b1	72535	symbol	M. musculus	72535	M. musculus	0.0	0.0	0.0	0.0	0.0	0.0	0.0	0.0	0.0	0.0	0.0	0.0	0.0	0.0	0.0	0.0	0.0	0.0	0.0	0.0
Ccnf	12449	symbol	M. musculus	12449	M. musculus	0.0	1.0	0.0	1.0	0.0	0.0	0.0	0.0	1.0	0.0	0.0	0.0	0.0	0.0	0.0	0.0	0.0	0.0	0.0	1.0
Ifitm2	80876	symbol	M. musculus	80876	M. musculus	0.0	0.0	0.0	0.0	0.0	0.0	0.0	0.0	0.0	0.0	0.0	0.0	1.0	0.0	0.0	0.0	0.0	0.0	0.0	0.0
Numb	18222	symbol	M. musculus	18222	M. musculus	0.0	0.0	0.0	1.0	1.0	0.0	0.0	0.0	0.0	0.0	0.0	0.0	0.0	0.0	0.0	0.0	0.0	0.0	0.0	0.0
Rasgrp3	240168	symbol	M. musculus	240168	M. musculus	0.0	0.0	0.0	0.0	0.0	0.0	0.0	0.0	0.0	0.0	0.0	0.0	0.0	0.0	0.0	0.0	0.0	0.0	0.0	0.0
Selenow	20364	symbol	M. musculus	20364	M. musculus	0.0	0.0	0.0	0.0	0.0	0.0	0.0	0.0	0.0	0.0	0.0	0.0	0.0	0.0	0.0	0.0	0.0	0.0	0.0	0.0
Zc3h8	57432	symbol	M. musculus	57432	M. musculus	0.0	0.0	1.0	0.0	0.0	0.0	0.0	1.0	0.0	0.0	1.0	0.0	0.0	0.0	1.0	0.0	0.0	0.0	0.0	0.0
Fgd2	26382	symbol	M. musculus	26382	M. musculus	0.0	0.0	0.0	0.0	0.0	0.0	0.0	0.0	1.0	0.0	0.0	0.0	0.0	0.0	0.0	0.0	0.0	0.0	0.0	0.0
Cox6a2	12862	symbol	M. musculus	12862	M. musculus	0.0	0.0	0.0	0.0	0.0	0.0	0.0	0.0	0.0	0.0	0.0	0.0	0.0	0.0	0.0	0.0	0.0	0.0	0.0	0.0
Tgm2	21817	symbol	M. musculus	21817	M. musculus	1.0	0.0	1.0	0.0	0.0	0.0	0.0	0.0	0.0	1.0	1.0	0.0	0.0	0.0	0.0	0.0	0.0	0.0	0.0	0.0
Ndrg1	17988	symbol	M. musculus	17988	M. musculus	0.0	0.0	0.0	0.0	0.0	0.0	0.0	1.0	0.0	0.0	0.0	0.0	0.0	0.0	0.0	0.0	0.0	0.0	0.0	0.0
Ddx39	68278	gene_synonym	M. musculus	68278	M. musculus	0.0	0.0	0.0	0.0	0.0	0.0	0.0	0.0	0.0	0.0	0.0	0.0	0.0	0.0	0.0	0.0	0.0	0.0	1.0	0.0
Pkp3	56460	symbol	M. musculus	56460	M. musculus	0.0	0.0	1.0	0.0	0.0	0.0	0.0	0.0	0.0	0.0	0.0	0.0	0.0	0.0	0.0	0.0	0.0	0.0	0.0	0.0
Ifng	15978	symbol	M. musculus	15978	M. musculus	1.0	0.0	1.0	1.0	1.0	1.0	1.0	1.0	1.0	1.0	1.0	0.0	1.0	0.0	1.0	0.0	0.0	1.0	0.0	0.0
Nme2	18103	symbol	M. musculus	18103	M. musculus	0.0	0.0	1.0	0.0	0.0	0.0	0.0	1.0	0.0	0.0	0.0	0.0	0.0	0.0	1.0	0.0	0.0	0.0	0.0	0.0
P2ry2	18442	symbol	M. musculus	18442	M. musculus	0.0	0.0	0.0	0.0	1.0	0.0	1.0	0.0	0.0	0.0	0.0	0.0	1.0	0.0	0.0	1.0	0.0	0.0	0.0	0.0
Stra6l	74152	symbol	M. musculus	74152	M. musculus	0.0	0.0	0.0	0.0	0.0	0.0	0.0	0.0	0.0	0.0	0.0	0.0	0.0	0.0	0.0	0.0	0.0	0.0	0.0	0.0
Cenpi	102920	symbol	M. musculus	102920	M. musculus	0.0	0.0	0.0	1.0	0.0	0.0	0.0	0.0	0.0	0.0	0.0	0.0	0.0	0.0	0.0	0.0	0.0	0.0	0.0	0.0
Gm49256						nan	nan	nan	nan	nan	nan	nan	nan	nan	nan	nan	nan	nan	nan	nan	nan	nan	nan	nan	nan
Cks1b	54124	symbol	M. musculus	54124	M. musculus	0.0	1.0	0.0	1.0	0.0	0.0	0.0	0.0	1.0	0.0	0.0	1.0	0.0	0.0	0.0	0.0	0.0	0.0	0.0	0.0
Gm28053						nan	nan	nan	nan	nan	nan	nan	nan	nan	nan	nan	nan	nan	nan	nan	nan	nan	nan	nan	nan
Ppm1j	71887	symbol	M. musculus	71887	M. musculus	0.0	0.0	0.0	0.0	0.0	0.0	0.0	0.0	0.0	0.0	0.0	0.0	0.0	0.0	0.0	0.0	0.0	0.0	0.0	0.0
Acod1	16365	symbol	M. musculus	16365	M. musculus	1.0	0.0	0.0	0.0	0.0	0.0	1.0	1.0	0.0	1.0	0.0	0.0	1.0	0.0	0.0	0.0	1.0	0.0	0.0	0.0
Inpp4b	234515	symbol	M. musculus	234515	M. musculus	0.0	0.0	1.0	0.0	0.0	0.0	0.0	1.0	0.0	0.0	0.0	0.0	0.0	0.0	1.0	0.0	0.0	0.0	0.0	0.0
5033406O09Rik	77675	symbol	M. musculus	77675	M. musculus	0.0	0.0	0.0	0.0	0.0	0.0	0.0	0.0	0.0	0.0	0.0	0.0	0.0	0.0	0.0	0.0	0.0	0.0	0.0	0.0
Gpr171	229323	symbol	M. musculus	229323	M. musculus	0.0	0.0	1.0	0.0	0.0	0.0	0.0	1.0	0.0	0.0	0.0	0.0	0.0	0.0	1.0	0.0	0.0	0.0	0.0	0.0
Hpgds	54486	symbol	M. musculus	54486	M. musculus	0.0	0.0	0.0	0.0	0.0	0.0	0.0	1.0	0.0	0.0	0.0	0.0	1.0	0.0	0.0	0.0	0.0	0.0	0.0	0.0
Cd40	21939	symbol	M. musculus	21939	M. musculus	1.0	0.0	1.0	0.0	1.0	0.0	1.0	0.0	1.0	1.0	1.0	0.0	1.0	0.0	0.0	0.0	0.0	1.0	0.0	0.0
Gm28874	102640216	symbol	M. musculus	102640216	M. musculus	0.0	0.0	0.0	0.0	0.0	0.0	0.0	0.0	0.0	0.0	0.0	0.0	0.0	0.0	0.0	0.0	0.0	0.0	0.0	0.0
Spry1	24063	symbol	M. musculus	24063	M. musculus	0.0	1.0	0.0	0.0	0.0	0.0	0.0	1.0	1.0	0.0	0.0	0.0	0.0	1.0	0.0	1.0	0.0	0.0	0.0	1.0
Clec4e	56619	symbol	M. musculus	56619	M. musculus	1.0	0.0	1.0	0.0	0.0	0.0	1.0	0.0	0.0	1.0	0.0	0.0	1.0	0.0	0.0	0.0	0.0	0.0	0.0	0.0
Oas1g	23960	symbol	M. musculus	23960	M. musculus	0.0	0.0	0.0	0.0	0.0	0.0	0.0	0.0	0.0	0.0	0.0	0.0	1.0	0.0	0.0	0.0	0.0	0.0	0.0	0.0
Smoc2	64074	symbol	M. musculus	64074	M. musculus	1.0	1.0	1.0	0.0	1.0	1.0	0.0	0.0	0.0	0.0	0.0	0.0	0.0	0.0	0.0	0.0	0.0	0.0	0.0	0.0
Gpr31b	436440	symbol	M. musculus	436440	M. musculus	1.0	0.0	0.0	0.0	0.0	0.0	0.0	0.0	0.0	1.0	0.0	0.0	0.0	0.0	0.0	0.0	1.0	0.0	0.0	0.0
AI839979	100740	symbol	M. musculus	100740	M. musculus	0.0	0.0	0.0	0.0	0.0	0.0	0.0	0.0	0.0	0.0	0.0	0.0	0.0	0.0	0.0	0.0	0.0	0.0	0.0	0.0
1700025N23Rik	69986	symbol	M. musculus	69986	M. musculus	0.0	0.0	0.0	0.0	0.0	0.0	0.0	0.0	0.0	0.0	0.0	0.0	0.0	0.0	0.0	0.0	0.0	0.0	0.0	0.0
Gm26873	105246223	symbol	M. musculus	105246223	M. musculus	0.0	0.0	0.0	0.0	0.0	0.0	0.0	0.0	0.0	0.0	0.0	0.0	0.0	0.0	0.0	0.0	0.0	0.0	0.0	0.0
Ptger2	19217	symbol	M. musculus	19217	M. musculus	1.0	0.0	0.0	0.0	0.0	0.0	0.0	0.0	0.0	0.0	0.0	0.0	0.0	0.0	0.0	0.0	0.0	0.0	0.0	0.0
Ccl9	20308	symbol	M. musculus	20308	M. musculus	1.0	0.0	0.0	0.0	0.0	1.0	0.0	0.0	1.0	0.0	0.0	0.0	0.0	0.0	0.0	0.0	0.0	0.0	0.0	0.0
Gm4832	225058	symbol	M. musculus	225058	M. musculus	0.0	0.0	0.0	0.0	0.0	0.0	0.0	0.0	0.0	0.0	0.0	0.0	0.0	0.0	0.0	0.0	0.0	0.0	0.0	0.0
Lcn2	16819	symbol	M. musculus	16819	M. musculus	0.0	0.0	0.0	0.0	0.0	0.0	0.0	0.0	0.0	0.0	1.0	0.0	1.0	0.0	0.0	0.0	0.0	0.0	0.0	0.0
Lpl	16956	symbol	M. musculus	16956	M. musculus	1.0	0.0	0.0	0.0	0.0	0.0	1.0	0.0	0.0	1.0	0.0	0.0	0.0	0.0	0.0	0.0	0.0	0.0	0.0	0.0
Gnb4	14696	symbol	M. musculus	14696	M. musculus	0.0	0.0	0.0	0.0	0.0	0.0	0.0	0.0	0.0	0.0	0.0	0.0	0.0	0.0	0.0	0.0	0.0	1.0	0.0	0.0
Plac8	231507	symbol	M. musculus	231507	M. musculus	0.0	0.0	0.0	0.0	0.0	0.0	0.0	0.0	0.0	0.0	0.0	0.0	1.0	0.0	0.0	0.0	0.0	0.0	0.0	0.0
Sowahc	268301	symbol	M. musculus	268301	M. musculus	0.0	0.0	0.0	0.0	0.0	0.0	0.0	0.0	0.0	0.0	0.0	0.0	0.0	0.0	0.0	0.0	0.0	0.0	0.0	0.0
Cxcl16	66102	symbol	M. musculus	66102	M. musculus	0.0	0.0	0.0	0.0	1.0	1.0	0.0	0.0	0.0	0.0	0.0	0.0	0.0	0.0	0.0	0.0	0.0	0.0	0.0	0.0
Anxa5	11747	symbol	M. musculus	11747	M. musculus	0.0	0.0	0.0	0.0	0.0	0.0	0.0	0.0	0.0	0.0	1.0	1.0	0.0	0.0	0.0	0.0	1.0	1.0	0.0	0.0
Pkd1l2	76645	symbol	M. musculus	76645	M. musculus	0.0	0.0	0.0	0.0	0.0	0.0	0.0	0.0	0.0	0.0	0.0	0.0	0.0	0.0	0.0	0.0	0.0	0.0	0.0	0.0
Sh2d1b1	26904	symbol	M. musculus	26904	M. musculus	1.0	0.0	0.0	0.0	0.0	0.0	1.0	1.0	0.0	1.0	0.0	0.0	0.0	0.0	0.0	0.0	1.0	0.0	0.0	0.0
Gm17055						nan	nan	nan	nan	nan	nan	nan	nan	nan	nan	nan	nan	nan	nan	nan	nan	nan	nan	nan	nan
Nufip2	68564	symbol	M. musculus	68564	M. musculus	0.0	0.0	0.0	0.0	0.0	0.0	0.0	0.0	0.0	0.0	0.0	0.0	0.0	0.0	0.0	0.0	0.0	0.0	0.0	0.0
Kif2c	73804	symbol	M. musculus	73804	M. musculus	0.0	1.0	0.0	1.0	0.0	0.0	0.0	0.0	0.0	0.0	0.0	0.0	0.0	1.0	0.0	1.0	0.0	0.0	0.0	1.0
Htra1	56213	symbol	M. musculus	56213	M. musculus	1.0	0.0	0.0	0.0	0.0	0.0	0.0	1.0	0.0	0.0	0.0	0.0	1.0	0.0	0.0	0.0	1.0	0.0	0.0	0.0
Cenpm	66570	symbol	M. musculus	66570	M. musculus	0.0	0.0	0.0	1.0	0.0	0.0	0.0	0.0	0.0	0.0	0.0	0.0	0.0	0.0	0.0	0.0	0.0	0.0	0.0	0.0
Rab32	67844	symbol	M. musculus	67844	M. musculus	0.0	0.0	0.0	0.0	0.0	0.0	0.0	0.0	0.0	0.0	0.0	0.0	0.0	0.0	0.0	0.0	0.0	0.0	0.0	0.0
Gm9791	100040232	symbol	M. musculus	100040232	M. musculus	0.0	0.0	0.0	0.0	0.0	0.0	0.0	0.0	0.0	0.0	0.0	0.0	0.0	0.0	0.0	0.0	0.0	0.0	0.0	0.0
Spc24	67629	symbol	M. musculus	67629	M. musculus	0.0	0.0	0.0	1.0	0.0	0.0	0.0	0.0	0.0	0.0	0.0	0.0	0.0	0.0	0.0	0.0	0.0	0.0	0.0	0.0
Chka	12660	symbol	M. musculus	12660	M. musculus	0.0	0.0	0.0	0.0	0.0	0.0	0.0	0.0	0.0	0.0	0.0	0.0	0.0	0.0	0.0	0.0	0.0	0.0	0.0	0.0
Mad2l1	56150	symbol	M. musculus	56150	M. musculus	0.0	1.0	0.0	1.0	0.0	0.0	0.0	0.0	0.0	0.0	0.0	0.0	0.0	1.0	0.0	1.0	0.0	0.0	0.0	1.0
Gas2l3	237436	symbol	M. musculus	237436	M. musculus	0.0	0.0	0.0	0.0	0.0	0.0	0.0	0.0	0.0	0.0	0.0	0.0	0.0	0.0	0.0	0.0	0.0	0.0	0.0	1.0
Trib3	228775	symbol	M. musculus	228775	M. musculus	0.0	0.0	0.0	0.0	0.0	0.0	0.0	0.0	1.0	0.0	1.0	1.0	0.0	0.0	0.0	0.0	0.0	0.0	0.0	0.0
Mgat4a	269181	symbol	M. musculus	269181	M. musculus	0.0	0.0	0.0	0.0	0.0	0.0	0.0	0.0	0.0	0.0	0.0	0.0	0.0	0.0	0.0	0.0	0.0	0.0	0.0	0.0
Prom2	192212	symbol	M. musculus	192212	M. musculus	0.0	0.0	0.0	0.0	0.0	0.0	0.0	0.0	0.0	0.0	0.0	0.0	0.0	0.0	0.0	0.0	0.0	0.0	0.0	0.0
Tnfrsf8	21941	symbol	M. musculus	21941	M. musculus	0.0	0.0	0.0	0.0	0.0	0.0	1.0	0.0	0.0	0.0	1.0	0.0	0.0	0.0	0.0	0.0	0.0	0.0	0.0	0.0
Card19	68480	symbol	M. musculus	68480	M. musculus	0.0	0.0	0.0	0.0	0.0	0.0	0.0	0.0	0.0	0.0	0.0	0.0	0.0	0.0	0.0	0.0	0.0	0.0	0.0	0.0
Anln	68743	symbol	M. musculus	68743	M. musculus	0.0	1.0	0.0	1.0	1.0	0.0	0.0	0.0	0.0	0.0	0.0	0.0	0.0	0.0	0.0	0.0	0.0	0.0	0.0	0.0
Mis18bp1	217653	symbol	M. musculus	217653	M. musculus	0.0	0.0	0.0	1.0	0.0	0.0	0.0	0.0	0.0	0.0	0.0	0.0	0.0	0.0	0.0	0.0	0.0	0.0	0.0	0.0
Slc9b2	97086	symbol	M. musculus	97086	M. musculus	0.0	0.0	1.0	0.0	0.0	0.0	0.0	0.0	0.0	0.0	0.0	0.0	0.0	0.0	1.0	0.0	0.0	0.0	0.0	0.0
Scin	20259	symbol	M. musculus	20259	M. musculus	0.0	0.0	1.0	0.0	0.0	0.0	0.0	1.0	0.0	0.0	1.0	0.0	0.0	0.0	1.0	0.0	0.0	0.0	0.0	0.0
Cfap74	544678	symbol	M. musculus	544678	M. musculus	0.0	0.0	0.0	0.0	0.0	0.0	0.0	0.0	0.0	0.0	0.0	0.0	0.0	0.0	0.0	0.0	0.0	0.0	0.0	0.0
Mcm2	17216	symbol	M. musculus	17216	M. musculus	0.0	1.0	0.0	0.0	0.0	0.0	0.0	0.0	0.0	0.0	0.0	0.0	0.0	0.0	0.0	0.0	0.0	0.0	1.0	0.0
Ifit3b	667370	symbol	M. musculus	667370	M. musculus	0.0	0.0	0.0	0.0	0.0	0.0	0.0	0.0	0.0	0.0	0.0	0.0	1.0	0.0	0.0	0.0	0.0	0.0	0.0	0.0
Gm37494	102637087	gene_synonym	M. musculus	102637087	M. musculus	0.0	0.0	0.0	0.0	0.0	0.0	0.0	0.0	0.0	0.0	0.0	0.0	0.0	0.0	0.0	0.0	0.0	0.0	0.0	0.0
Hpcal1	53602	symbol	M. musculus	53602	M. musculus	0.0	0.0	0.0	0.0	0.0	0.0	0.0	0.0	0.0	0.0	0.0	0.0	0.0	0.0	0.0	0.0	0.0	0.0	0.0	0.0
Tlr3	142980	symbol	M. musculus	142980	M. musculus	1.0	0.0	0.0	0.0	1.0	0.0	1.0	0.0	1.0	1.0	1.0	0.0	1.0	0.0	0.0	0.0	0.0	0.0	0.0	0.0
Cd69	12515	symbol	M. musculus	12515	M. musculus	0.0	0.0	0.0	0.0	0.0	0.0	0.0	0.0	0.0	0.0	0.0	0.0	0.0	0.0	0.0	0.0	0.0	1.0	0.0	0.0
AC163635						nan	nan	nan	nan	nan	nan	nan	nan	nan	nan	nan	nan	nan	nan	nan	nan	nan	nan	nan	nan
Gm11127	100529082	symbol	M. musculus	100529082	M. musculus	0.0	0.0	0.0	0.0	0.0	0.0	0.0	0.0	0.0	1.0	0.0	0.0	0.0	0.0	0.0	0.0	0.0	1.0	0.0	0.0
5730435O14Rik	70538	symbol	M. musculus	70538	M. musculus	0.0	0.0	0.0	0.0	0.0	0.0	0.0	0.0	0.0	0.0	0.0	0.0	0.0	0.0	0.0	0.0	0.0	0.0	0.0	0.0
Tgfbi	21810	symbol	M. musculus	21810	M. musculus	0.0	0.0	0.0	0.0	0.0	0.0	0.0	0.0	0.0	0.0	0.0	0.0	0.0	0.0	0.0	0.0	0.0	0.0	0.0	0.0
Cfh	12628	symbol	M. musculus	12628	M. musculus	1.0	0.0	1.0	0.0	1.0	0.0	0.0	0.0	0.0	1.0	0.0	0.0	0.0	0.0	0.0	1.0	0.0	0.0	0.0	0.0
Fam129b	227737	gene_synonym	M. musculus	227737	M. musculus	0.0	0.0	0.0	0.0	0.0	0.0	0.0	1.0	0.0	0.0	0.0	0.0	0.0	0.0	0.0	0.0	0.0	0.0	0.0	0.0
Bcl2a1d	12047	symbol	M. musculus	12047	M. musculus	0.0	0.0	1.0	0.0	0.0	0.0	0.0	0.0	0.0	1.0	1.0	0.0	0.0	0.0	0.0	0.0	0.0	0.0	0.0	0.0
Cyp4f16	70101	symbol	M. musculus	70101	M. musculus	0.0	0.0	0.0	0.0	0.0	0.0	0.0	0.0	0.0	0.0	0.0	0.0	0.0	0.0	0.0	0.0	0.0	0.0	0.0	0.0
Gm15925	100502662	symbol	M. musculus	100502662	M. musculus	0.0	0.0	0.0	0.0	0.0	0.0	0.0	0.0	0.0	0.0	0.0	0.0	0.0	0.0	0.0	0.0	0.0	0.0	0.0	0.0
Ly6c1	17067	symbol	M. musculus	17067	M. musculus	0.0	0.0	0.0	0.0	0.0	1.0	0.0	0.0	0.0	0.0	0.0	0.0	0.0	0.0	0.0	0.0	0.0	1.0	0.0	0.0
H2-Aa	14960	symbol	M. musculus	14960	M. musculus	0.0	0.0	1.0	0.0	0.0	0.0	0.0	1.0	0.0	0.0	0.0	0.0	0.0	0.0	0.0	0.0	0.0	1.0	0.0	0.0
Zc3h12d	237256	symbol	M. musculus	237256	M. musculus	0.0	1.0	1.0	1.0	0.0	0.0	0.0	1.0	0.0	0.0	0.0	0.0	0.0	0.0	0.0	0.0	0.0	0.0	0.0	0.0
Piwil2	57746	symbol	M. musculus	57746	M. musculus	0.0	1.0	0.0	1.0	0.0	0.0	0.0	0.0	0.0	0.0	0.0	0.0	0.0	0.0	0.0	0.0	0.0	0.0	0.0	0.0
Grap	71520	symbol	M. musculus	71520	M. musculus	0.0	0.0	0.0	0.0	0.0	0.0	0.0	0.0	0.0	0.0	0.0	0.0	0.0	0.0	0.0	0.0	0.0	0.0	0.0	0.0
Ninj1	18081	symbol	M. musculus	18081	M. musculus	0.0	0.0	1.0	0.0	0.0	0.0	0.0	0.0	0.0	0.0	0.0	0.0	0.0	0.0	0.0	0.0	0.0	0.0	0.0	0.0
Tmcc3	319880	symbol	M. musculus	319880	M. musculus	0.0	0.0	0.0	0.0	0.0	0.0	0.0	0.0	0.0	0.0	0.0	0.0	0.0	0.0	0.0	0.0	0.0	0.0	0.0	0.0
Tppp3	67971	symbol	M. musculus	67971	M. musculus	0.0	0.0	0.0	0.0	0.0	0.0	0.0	0.0	0.0	0.0	0.0	0.0	0.0	0.0	0.0	0.0	0.0	0.0	0.0	1.0
C130050O18Rik	319772	symbol	M. musculus	319772	M. musculus	0.0	0.0	0.0	0.0	0.0	0.0	0.0	0.0	0.0	0.0	0.0	0.0	0.0	0.0	0.0	0.0	0.0	0.0	0.0	0.0
Qk	19317	symbol	M. musculus	19317	M. musculus	0.0	0.0	0.0	0.0	1.0	0.0	0.0	0.0	0.0	0.0	0.0	0.0	0.0	0.0	0.0	0.0	0.0	0.0	0.0	0.0
Oasl1	231655	symbol	M. musculus	231655	M. musculus	0.0	0.0	0.0	0.0	0.0	0.0	0.0	0.0	0.0	0.0	0.0	0.0	1.0	0.0	0.0	0.0	0.0	0.0	0.0	0.0
Gm26694						nan	nan	nan	nan	nan	nan	nan	nan	nan	nan	nan	nan	nan	nan	nan	nan	nan	nan	nan	nan
Tk1	21877	symbol	M. musculus	21877	M. musculus	0.0	0.0	0.0	0.0	0.0	0.0	0.0	0.0	0.0	0.0	0.0	0.0	0.0	0.0	0.0	0.0	0.0	0.0	0.0	0.0
AC164009						nan	nan	nan	nan	nan	nan	nan	nan	nan	nan	nan	nan	nan	nan	nan	nan	nan	nan	nan	nan
Slc7a11	26570	symbol	M. musculus	26570	M. musculus	0.0	0.0	1.0	0.0	0.0	0.0	0.0	0.0	0.0	0.0	0.0	0.0	0.0	0.0	0.0	0.0	0.0	0.0	0.0	0.0
AC154218						nan	nan	nan	nan	nan	nan	nan	nan	nan	nan	nan	nan	nan	nan	nan	nan	nan	nan	nan	nan
Ung	22256	symbol	M. musculus	22256	M. musculus	0.0	0.0	0.0	0.0	0.0	0.0	0.0	0.0	0.0	0.0	0.0	0.0	0.0	0.0	0.0	0.0	0.0	0.0	1.0	0.0
Fam208a	218850	gene_synonym	M. musculus	218850	M. musculus	0.0	1.0	0.0	1.0	0.0	0.0	0.0	0.0	0.0	0.0	0.0	0.0	1.0	1.0	0.0	0.0	0.0	0.0	0.0	1.0
Fam20a	208659	symbol	M. musculus	208659	M. musculus	0.0	0.0	0.0	0.0	0.0	0.0	0.0	0.0	0.0	0.0	0.0	0.0	0.0	0.0	0.0	0.0	0.0	0.0	0.0	0.0
Fscn1	14086	symbol	M. musculus	14086	M. musculus	0.0	0.0	0.0	0.0	0.0	0.0	0.0	0.0	0.0	0.0	0.0	0.0	0.0	0.0	0.0	1.0	0.0	0.0	0.0	0.0
Gprc5a	232431	symbol	M. musculus	232431	M. musculus	0.0	0.0	0.0	0.0	0.0	0.0	0.0	0.0	1.0	0.0	0.0	0.0	0.0	0.0	0.0	0.0	0.0	0.0	0.0	0.0
Mertk	17289	symbol	M. musculus	17289	M. musculus	0.0	0.0	1.0	0.0	0.0	0.0	1.0	1.0	1.0	0.0	0.0	0.0	0.0	0.0	0.0	0.0	0.0	0.0	0.0	0.0
Oip5	70645	symbol	M. musculus	70645	M. musculus	0.0	0.0	0.0	1.0	0.0	0.0	0.0	0.0	0.0	0.0	0.0	0.0	0.0	0.0	0.0	0.0	0.0	0.0	0.0	0.0
Atp8a2	50769	symbol	M. musculus	50769	M. musculus	0.0	0.0	0.0	0.0	0.0	0.0	0.0	0.0	0.0	0.0	0.0	0.0	0.0	0.0	0.0	0.0	0.0	0.0	0.0	0.0
Fam241a	70617	symbol	M. musculus	70617	M. musculus	0.0	0.0	0.0	0.0	0.0	0.0	0.0	0.0	0.0	0.0	0.0	0.0	0.0	0.0	0.0	0.0	0.0	0.0	0.0	0.0
Gm49708						nan	nan	nan	nan	nan	nan	nan	nan	nan	nan	nan	nan	nan	nan	nan	nan	nan	nan	nan	nan
Rnf217	268291	symbol	M. musculus	268291	M. musculus	0.0	0.0	0.0	0.0	0.0	0.0	0.0	0.0	0.0	0.0	0.0	0.0	0.0	0.0	0.0	0.0	0.0	0.0	0.0	0.0
Ctnnd1	12388	symbol	M. musculus	12388	M. musculus	0.0	0.0	1.0	0.0	0.0	0.0	0.0	0.0	0.0	0.0	0.0	1.0	0.0	0.0	0.0	0.0	0.0	0.0	0.0	0.0
Ifit3	15959	symbol	M. musculus	15959	M. musculus	0.0	0.0	0.0	0.0	0.0	0.0	0.0	0.0	0.0	0.0	0.0	0.0	1.0	0.0	0.0	0.0	0.0	0.0	0.0	0.0
Rad18	58186	symbol	M. musculus	58186	M. musculus	0.0	0.0	0.0	1.0	0.0	0.0	0.0	0.0	0.0	0.0	0.0	0.0	0.0	0.0	0.0	0.0	0.0	0.0	0.0	0.0
Tgfbr2	21813	symbol	M. musculus	21813	M. musculus	0.0	0.0	1.0	0.0	1.0	1.0	0.0	1.0	1.0	0.0	0.0	1.0	0.0	0.0	1.0	0.0	0.0	1.0	0.0	0.0
Slfn1	20555	symbol	M. musculus	20555	M. musculus	0.0	1.0	1.0	1.0	0.0	0.0	0.0	1.0	0.0	0.0	0.0	0.0	0.0	0.0	0.0	0.0	0.0	0.0	0.0	0.0
Emp3	13732	symbol	M. musculus	13732	M. musculus	0.0	0.0	0.0	0.0	0.0	0.0	0.0	0.0	0.0	0.0	0.0	0.0	0.0	0.0	0.0	0.0	0.0	0.0	0.0	0.0
Hexim1	192231	symbol	M. musculus	192231	M. musculus	1.0	0.0	0.0	1.0	0.0	0.0	0.0	0.0	1.0	1.0	0.0	0.0	0.0	0.0	0.0	0.0	0.0	0.0	0.0	0.0
Gm43793						nan	nan	nan	nan	nan	nan	nan	nan	nan	nan	nan	nan	nan	nan	nan	nan	nan	nan	nan	nan
Prkca	18750	symbol	M. musculus	18750	M. musculus	1.0	1.0	1.0	0.0	1.0	1.0	0.0	1.0	1.0	1.0	1.0	0.0	1.0	0.0	1.0	1.0	0.0	0.0	0.0	0.0
A230056P14Rik	320845	symbol	M. musculus	320845	M. musculus	0.0	0.0	0.0	0.0	0.0	0.0	0.0	0.0	0.0	0.0	0.0	0.0	0.0	0.0	0.0	0.0	0.0	0.0	0.0	0.0
Ddx17	67040	symbol	M. musculus	67040	M. musculus	0.0	0.0	0.0	0.0	0.0	0.0	0.0	0.0	0.0	0.0	0.0	0.0	1.0	0.0	0.0	0.0	0.0	0.0	1.0	0.0
Itgb7	16421	symbol	M. musculus	16421	M. musculus	0.0	0.0	1.0	0.0	1.0	1.0	0.0	0.0	0.0	0.0	0.0	0.0	0.0	0.0	0.0	0.0	0.0	0.0	0.0	0.0
Pmvk	68603	symbol	M. musculus	68603	M. musculus	0.0	0.0	0.0	0.0	0.0	0.0	0.0	0.0	0.0	0.0	0.0	0.0	0.0	0.0	0.0	0.0	0.0	0.0	0.0	0.0
Prpf40b	54614	symbol	M. musculus	54614	M. musculus	0.0	0.0	0.0	0.0	0.0	0.0	0.0	0.0	0.0	0.0	0.0	0.0	0.0	0.0	0.0	0.0	0.0	0.0	0.0	0.0
Cxcl14	57266	symbol	M. musculus	57266	M. musculus	1.0	0.0	0.0	0.0	1.0	1.0	0.0	0.0	0.0	0.0	0.0	0.0	1.0	0.0	0.0	0.0	0.0	0.0	0.0	0.0
Angptl4	57875	symbol	M. musculus	57875	M. musculus	0.0	0.0	0.0	0.0	1.0	0.0	0.0	0.0	0.0	0.0	0.0	0.0	0.0	0.0	0.0	0.0	0.0	0.0	0.0	0.0
Cenpn	72155	symbol	M. musculus	72155	M. musculus	0.0	0.0	0.0	1.0	0.0	0.0	0.0	0.0	0.0	0.0	0.0	0.0	0.0	0.0	0.0	0.0	0.0	0.0	0.0	0.0
Eya1	14048	symbol	M. musculus	14048	M. musculus	0.0	1.0	0.0	0.0	1.0	0.0	0.0	0.0	0.0	0.0	1.0	0.0	0.0	1.0	0.0	1.0	0.0	0.0	0.0	1.0
Kmo	98256	symbol	M. musculus	98256	M. musculus	0.0	0.0	0.0	0.0	0.0	0.0	0.0	0.0	0.0	0.0	1.0	0.0	0.0	0.0	0.0	0.0	0.0	0.0	0.0	0.0
Slc16a3	80879	symbol	M. musculus	80879	M. musculus	0.0	0.0	0.0	0.0	0.0	0.0	0.0	0.0	0.0	0.0	0.0	0.0	0.0	0.0	0.0	0.0	0.0	0.0	0.0	0.0
Gm13391	102632465	symbol	M. musculus	102632465	M. musculus	0.0	0.0	0.0	0.0	0.0	0.0	0.0	0.0	0.0	0.0	0.0	0.0	0.0	0.0	0.0	0.0	0.0	0.0	0.0	0.0
Lrba	80877	symbol	M. musculus	80877	M. musculus	0.0	0.0	0.0	0.0	0.0	0.0	0.0	0.0	0.0	0.0	0.0	1.0	0.0	0.0	0.0	0.0	0.0	0.0	0.0	0.0
Cmpk2	22169	symbol	M. musculus	22169	M. musculus	0.0	0.0	0.0	0.0	0.0	0.0	0.0	0.0	0.0	0.0	0.0	0.0	0.0	0.0	0.0	0.0	0.0	0.0	0.0	0.0
Mtdh	67154	symbol	M. musculus	67154	M. musculus	0.0	0.0	0.0	0.0	1.0	0.0	0.0	0.0	0.0	0.0	0.0	0.0	0.0	0.0	0.0	0.0	0.0	0.0	0.0	0.0
Gdf3	14562	symbol	M. musculus	14562	M. musculus	0.0	0.0	0.0	0.0	0.0	1.0	0.0	0.0	0.0	0.0	0.0	1.0	0.0	0.0	0.0	0.0	0.0	0.0	0.0	0.0
Txn1	22166	symbol	M. musculus	22166	M. musculus	0.0	0.0	0.0	0.0	0.0	0.0	0.0	0.0	0.0	0.0	0.0	0.0	0.0	0.0	0.0	0.0	0.0	0.0	0.0	0.0
Gm26580						nan	nan	nan	nan	nan	nan	nan	nan	nan	nan	nan	nan	nan	nan	nan	nan	nan	nan	nan	nan
Gpr155	68526	symbol	M. musculus	68526	M. musculus	0.0	0.0	0.0	0.0	0.0	0.0	0.0	0.0	0.0	0.0	0.0	0.0	0.0	0.0	0.0	0.0	0.0	0.0	0.0	0.0
Kdm3b	277250	symbol	M. musculus	277250	M. musculus	0.0	0.0	0.0	0.0	0.0	0.0	0.0	0.0	0.0	0.0	0.0	0.0	0.0	0.0	0.0	0.0	0.0	0.0	0.0	0.0
Asap3	230837	symbol	M. musculus	230837	M. musculus	0.0	0.0	0.0	0.0	0.0	0.0	0.0	0.0	0.0	0.0	0.0	0.0	0.0	0.0	0.0	0.0	0.0	0.0	0.0	0.0
Gcsh	68133	symbol	M. musculus	68133	M. musculus	0.0	0.0	0.0	0.0	0.0	0.0	0.0	0.0	0.0	0.0	0.0	0.0	0.0	0.0	0.0	0.0	0.0	0.0	0.0	0.0
Gm9733	751864	symbol	M. musculus	751864	M. musculus	0.0	0.0	1.0	0.0	0.0	0.0	0.0	0.0	0.0	0.0	0.0	0.0	0.0	0.0	0.0	0.0	0.0	0.0	0.0	0.0
Ifi27l2a	76933	symbol	M. musculus	76933	M. musculus	0.0	0.0	0.0	0.0	0.0	0.0	0.0	0.0	0.0	0.0	1.0	0.0	1.0	0.0	0.0	0.0	0.0	0.0	0.0	0.0
Gm37063						nan	nan	nan	nan	nan	nan	nan	nan	nan	nan	nan	nan	nan	nan	nan	nan	nan	nan	nan	nan
Gm37199						nan	nan	nan	nan	nan	nan	nan	nan	nan	nan	nan	nan	nan	nan	nan	nan	nan	nan	nan	nan
Hbegf	15200	symbol	M. musculus	15200	M. musculus	0.0	0.0	0.0	0.0	1.0	1.0	0.0	0.0	1.0	0.0	0.0	0.0	0.0	0.0	0.0	0.0	0.0	0.0	0.0	0.0
H2-Ab1	14961	symbol	M. musculus	14961	M. musculus	0.0	0.0	1.0	0.0	0.0	0.0	0.0	1.0	0.0	1.0	0.0	0.0	0.0	0.0	0.0	0.0	0.0	1.0	0.0	0.0
Smad7	17131	symbol	M. musculus	17131	M. musculus	0.0	0.0	1.0	0.0	1.0	1.0	1.0	1.0	0.0	0.0	0.0	0.0	0.0	0.0	1.0	0.0	0.0	0.0	0.0	0.0
3-Sep						nan	nan	nan	nan	nan	nan	nan	nan	nan	nan	nan	nan	nan	nan	nan	nan	nan	nan	nan	nan
Blnk	17060	symbol	M. musculus	17060	M. musculus	0.0	0.0	0.0	0.0	0.0	0.0	0.0	0.0	0.0	1.0	0.0	1.0	0.0	0.0	0.0	0.0	0.0	0.0	0.0	0.0
4632427E13Rik	666737	symbol	M. musculus	666737	M. musculus	0.0	0.0	0.0	0.0	0.0	0.0	0.0	0.0	0.0	0.0	0.0	0.0	0.0	0.0	0.0	0.0	0.0	0.0	0.0	0.0
Il33	77125	symbol	M. musculus	77125	M. musculus	1.0	0.0	1.0	0.0	0.0	1.0	1.0	1.0	0.0	1.0	1.0	0.0	1.0	0.0	0.0	0.0	0.0	0.0	0.0	0.0
Ube2c	68612	symbol	M. musculus	68612	M. musculus	0.0	1.0	0.0	1.0	0.0	0.0	0.0	0.0	0.0	0.0	0.0	0.0	0.0	0.0	0.0	0.0	0.0	0.0	0.0	0.0
Hs1bp3	58240	symbol	M. musculus	58240	M. musculus	0.0	0.0	1.0	0.0	0.0	0.0	0.0	0.0	0.0	0.0	0.0	0.0	0.0	0.0	0.0	0.0	0.0	0.0	0.0	0.0
Gm2026	100039060	symbol	M. musculus	100039060	M. musculus	0.0	0.0	0.0	0.0	0.0	0.0	0.0	0.0	0.0	0.0	0.0	0.0	0.0	0.0	0.0	0.0	0.0	0.0	0.0	0.0
Gm10273	100039174	symbol	M. musculus	100039174	M. musculus	0.0	0.0	0.0	0.0	0.0	0.0	0.0	0.0	0.0	0.0	0.0	0.0	0.0	0.0	0.0	0.0	0.0	0.0	0.0	0.0
Nusap1	108907	symbol	M. musculus	108907	M. musculus	0.0	1.0	0.0	1.0	0.0	0.0	0.0	0.0	0.0	0.0	0.0	0.0	0.0	1.0	0.0	1.0	0.0	0.0	0.0	1.0
Dhx57	106794	symbol	M. musculus	106794	M. musculus	0.0	0.0	0.0	0.0	0.0	0.0	0.0	0.0	0.0	0.0	0.0	0.0	0.0	0.0	0.0	0.0	0.0	0.0	1.0	0.0
Gm19951	105245440	symbol	M. musculus	105245440	M. musculus	0.0	0.0	0.0	0.0	0.0	0.0	0.0	0.0	0.0	0.0	0.0	0.0	0.0	0.0	0.0	0.0	0.0	0.0	0.0	0.0
Iffo1	320678	symbol	M. musculus	320678	M. musculus	0.0	0.0	0.0	0.0	0.0	0.0	0.0	0.0	0.0	0.0	0.0	0.0	0.0	0.0	0.0	0.0	0.0	0.0	0.0	0.0
Tmc7	209760	symbol	M. musculus	209760	M. musculus	0.0	0.0	0.0	0.0	0.0	0.0	0.0	0.0	0.0	0.0	0.0	0.0	0.0	0.0	0.0	0.0	0.0	0.0	0.0	0.0
Ccne1	12447	symbol	M. musculus	12447	M. musculus	0.0	1.0	0.0	1.0	0.0	0.0	0.0	0.0	1.0	0.0	0.0	1.0	0.0	0.0	0.0	0.0	0.0	0.0	1.0	0.0
Pkm	18746	symbol	M. musculus	18746	M. musculus	0.0	0.0	0.0	0.0	1.0	0.0	0.0	0.0	0.0	0.0	0.0	0.0	0.0	0.0	0.0	0.0	0.0	0.0	0.0	0.0
Tyms	22171	symbol	M. musculus	22171	M. musculus	0.0	0.0	0.0	0.0	0.0	0.0	0.0	0.0	0.0	0.0	0.0	0.0	0.0	0.0	0.0	0.0	0.0	0.0	0.0	0.0
Gm43359						nan	nan	nan	nan	nan	nan	nan	nan	nan	nan	nan	nan	nan	nan	nan	nan	nan	nan	nan	nan
Ppic	19038	symbol	M. musculus	19038	M. musculus	0.0	0.0	0.0	0.0	0.0	0.0	0.0	0.0	0.0	0.0	0.0	0.0	0.0	0.0	0.0	0.0	0.0	0.0	0.0	0.0
Shld2	75698	symbol	M. musculus	75698	M. musculus	0.0	0.0	1.0	0.0	0.0	0.0	0.0	0.0	0.0	1.0	0.0	0.0	0.0	0.0	0.0	0.0	0.0	0.0	0.0	0.0
Mirt1	381232	symbol	M. musculus	381232	M. musculus	0.0	0.0	0.0	0.0	0.0	0.0	0.0	0.0	0.0	0.0	0.0	0.0	0.0	0.0	0.0	0.0	0.0	0.0	0.0	0.0
Vav2	22325	symbol	M. musculus	22325	M. musculus	0.0	0.0	0.0	0.0	1.0	0.0	0.0	0.0	1.0	0.0	0.0	0.0	0.0	0.0	0.0	0.0	0.0	0.0	0.0	0.0
Nme1	18102	symbol	M. musculus	18102	M. musculus	0.0	0.0	1.0	0.0	0.0	0.0	0.0	1.0	0.0	0.0	0.0	1.0	0.0	0.0	1.0	0.0	0.0	0.0	1.0	0.0
Ly6a	110454	symbol	M. musculus	110454	M. musculus	0.0	0.0	0.0	0.0	0.0	1.0	0.0	0.0	0.0	0.0	0.0	0.0	0.0	0.0	0.0	0.0	0.0	1.0	0.0	0.0
Mlkl	74568	symbol	M. musculus	74568	M. musculus	0.0	0.0	0.0	0.0	0.0	0.0	0.0	0.0	1.0	0.0	0.0	1.0	1.0	0.0	0.0	0.0	0.0	0.0	0.0	0.0
Hdac9	79221	symbol	M. musculus	79221	M. musculus	1.0	0.0	1.0	0.0	1.0	0.0	1.0	0.0	0.0	0.0	0.0	1.0	0.0	0.0	0.0	0.0	0.0	0.0	0.0	0.0
Cd164l2	69655	symbol	M. musculus	69655	M. musculus	0.0	0.0	0.0	0.0	0.0	0.0	0.0	0.0	0.0	0.0	0.0	0.0	0.0	0.0	0.0	0.0	0.0	0.0	0.0	0.0
Maml3	433586	symbol	M. musculus	433586	M. musculus	0.0	0.0	0.0	0.0	0.0	0.0	0.0	0.0	0.0	0.0	0.0	0.0	0.0	0.0	0.0	0.0	0.0	0.0	0.0	0.0
A930001M01Rik	77941	symbol	M. musculus	77941	M. musculus	0.0	0.0	0.0	0.0	0.0	0.0	0.0	0.0	0.0	0.0	0.0	0.0	0.0	0.0	0.0	0.0	0.0	0.0	0.0	0.0
Il1r2	16178	symbol	M. musculus	16178	M. musculus	1.0	0.0	0.0	0.0	0.0	0.0	1.0	0.0	0.0	0.0	0.0	0.0	0.0	0.0	0.0	0.0	1.0	0.0	0.0	0.0
Map3k4	26407	symbol	M. musculus	26407	M. musculus	0.0	0.0	0.0	0.0	0.0	0.0	0.0	0.0	1.0	0.0	0.0	0.0	0.0	0.0	0.0	0.0	0.0	0.0	0.0	0.0
Nuf2	66977	symbol	M. musculus	66977	M. musculus	0.0	1.0	0.0	1.0	0.0	0.0	0.0	0.0	0.0	0.0	0.0	0.0	0.0	1.0	0.0	1.0	0.0	0.0	0.0	1.0
Nmrk2	69564	symbol	M. musculus	69564	M. musculus	0.0	0.0	0.0	0.0	0.0	0.0	0.0	0.0	0.0	0.0	0.0	0.0	0.0	0.0	0.0	0.0	0.0	0.0	0.0	0.0
Dusp7	235584	symbol	M. musculus	235584	M. musculus	0.0	0.0	0.0	0.0	0.0	0.0	0.0	0.0	1.0	0.0	0.0	1.0	0.0	0.0	0.0	0.0	0.0	0.0	0.0	0.0
Rtp4	67775	symbol	M. musculus	67775	M. musculus	0.0	0.0	0.0	0.0	0.0	0.0	0.0	0.0	0.0	0.0	0.0	0.0	1.0	0.0	0.0	0.0	0.0	0.0	0.0	0.0
4930471E19Rik	74912	symbol	M. musculus	74912	M. musculus	0.0	0.0	0.0	0.0	0.0	0.0	0.0	0.0	0.0	0.0	0.0	0.0	0.0	0.0	0.0	0.0	0.0	0.0	0.0	0.0
D3Ertd751e	73852	symbol	M. musculus	73852	M. musculus	0.0	0.0	0.0	0.0	0.0	0.0	0.0	0.0	0.0	0.0	0.0	0.0	0.0	0.0	0.0	0.0	0.0	0.0	0.0	0.0
Zfp346	26919	symbol	M. musculus	26919	M. musculus	0.0	0.0	0.0	0.0	0.0	0.0	0.0	0.0	0.0	0.0	1.0	0.0	0.0	0.0	0.0	0.0	0.0	0.0	0.0	0.0
H2-Eb2	381091	symbol	M. musculus	381091	M. musculus	0.0	0.0	0.0	0.0	0.0	0.0	0.0	0.0	0.0	0.0	0.0	0.0	0.0	0.0	0.0	0.0	0.0	0.0	0.0	0.0
Ifi205	226695	symbol	M. musculus	226695	M. musculus	1.0	0.0	0.0	0.0	0.0	0.0	1.0	0.0	0.0	1.0	0.0	0.0	0.0	0.0	0.0	0.0	0.0	0.0	0.0	0.0
Tagap	72536	symbol	M. musculus	72536	M. musculus	0.0	0.0	0.0	0.0	0.0	0.0	0.0	0.0	0.0	0.0	0.0	0.0	1.0	0.0	0.0	0.0	0.0	0.0	0.0	0.0
Gm45752	102636793	symbol	M. musculus	102636793	M. musculus	0.0	0.0	0.0	0.0	0.0	0.0	0.0	0.0	0.0	0.0	0.0	0.0	0.0	0.0	0.0	0.0	0.0	0.0	0.0	0.0
Shisa5	66940	symbol	M. musculus	66940	M. musculus	0.0	0.0	0.0	0.0	0.0	0.0	0.0	0.0	0.0	0.0	1.0	0.0	0.0	0.0	0.0	0.0	0.0	0.0	0.0	0.0
Flrt3	71436	symbol	M. musculus	71436	M. musculus	0.0	0.0	1.0	0.0	0.0	1.0	0.0	0.0	0.0	0.0	0.0	0.0	0.0	0.0	0.0	0.0	0.0	0.0	0.0	0.0
Mlph	171531	symbol	M. musculus	171531	M. musculus	0.0	0.0	0.0	0.0	0.0	0.0	0.0	0.0	0.0	0.0	0.0	0.0	0.0	0.0	0.0	1.0	0.0	0.0	0.0	0.0
Knstrn	51944	symbol	M. musculus	51944	M. musculus	0.0	1.0	0.0	1.0	0.0	0.0	0.0	0.0	0.0	0.0	0.0	0.0	0.0	1.0	0.0	0.0	0.0	0.0	0.0	1.0
Epb41l2	13822	symbol	M. musculus	13822	M. musculus	0.0	0.0	0.0	1.0	0.0	0.0	0.0	0.0	0.0	0.0	0.0	0.0	0.0	0.0	0.0	0.0	0.0	0.0	0.0	0.0
B3gnt8	232984	symbol	M. musculus	232984	M. musculus	0.0	0.0	0.0	0.0	0.0	0.0	0.0	0.0	0.0	0.0	0.0	0.0	0.0	0.0	0.0	0.0	0.0	0.0	0.0	0.0
Mif	17319	symbol	M. musculus	17319	M. musculus	1.0	1.0	1.0	1.0	1.0	1.0	1.0	1.0	1.0	1.0	1.0	0.0	1.0	0.0	0.0	0.0	1.0	0.0	0.0	0.0
Dennd2c	329727	symbol	M. musculus	329727	M. musculus	0.0	0.0	0.0	0.0	0.0	0.0	0.0	0.0	0.0	0.0	0.0	0.0	0.0	0.0	0.0	0.0	0.0	0.0	0.0	0.0
Gm43466						nan	nan	nan	nan	nan	nan	nan	nan	nan	nan	nan	nan	nan	nan	nan	nan	nan	nan	nan	nan
Gm20406						nan	nan	nan	nan	nan	nan	nan	nan	nan	nan	nan	nan	nan	nan	nan	nan	nan	nan	nan	nan
Gm37498						nan	nan	nan	nan	nan	nan	nan	nan	nan	nan	nan	nan	nan	nan	nan	nan	nan	nan	nan	nan
Gmeb1	56809	symbol	M. musculus	56809	M. musculus	0.0	0.0	0.0	0.0	0.0	0.0	0.0	0.0	0.0	0.0	0.0	0.0	0.0	0.0	0.0	0.0	0.0	0.0	0.0	0.0
Srpk3	56504	symbol	M. musculus	56504	M. musculus	0.0	0.0	0.0	0.0	0.0	0.0	0.0	0.0	0.0	0.0	0.0	0.0	0.0	0.0	0.0	0.0	0.0	0.0	0.0	0.0
Car13	71934	symbol	M. musculus	71934	M. musculus	0.0	0.0	0.0	0.0	0.0	0.0	0.0	0.0	0.0	0.0	0.0	0.0	0.0	0.0	0.0	0.0	0.0	0.0	0.0	0.0
Anpep	16790	symbol	M. musculus	16790	M. musculus	0.0	0.0	0.0	0.0	1.0	0.0	0.0	0.0	0.0	0.0	0.0	0.0	0.0	0.0	0.0	0.0	0.0	1.0	0.0	0.0
Pilrb2	545812	symbol	M. musculus	545812	M. musculus	0.0	0.0	0.0	0.0	0.0	0.0	0.0	0.0	0.0	0.0	0.0	0.0	0.0	0.0	0.0	0.0	0.0	0.0	0.0	0.0
Clec2d	93694	symbol	M. musculus	93694	M. musculus	1.0	0.0	1.0	0.0	0.0	0.0	0.0	1.0	0.0	1.0	0.0	0.0	0.0	0.0	1.0	0.0	1.0	1.0	0.0	0.0
Plk4	20873	symbol	M. musculus	20873	M. musculus	0.0	1.0	0.0	1.0	0.0	0.0	0.0	0.0	0.0	0.0	0.0	0.0	0.0	1.0	0.0	0.0	0.0	0.0	0.0	1.0
Il2ra	16184	symbol	M. musculus	16184	M. musculus	1.0	0.0	1.0	0.0	0.0	0.0	0.0	1.0	0.0	0.0	0.0	0.0	1.0	0.0	0.0	0.0	1.0	1.0	0.0	0.0
Ecscr	68545	symbol	M. musculus	68545	M. musculus	0.0	0.0	0.0	0.0	1.0	1.0	0.0	0.0	0.0	0.0	1.0	0.0	0.0	0.0	0.0	0.0	0.0	0.0	0.0	0.0
Npm3	18150	symbol	M. musculus	18150	M. musculus	0.0	0.0	0.0	0.0	0.0	0.0	0.0	0.0	0.0	0.0	0.0	0.0	0.0	0.0	0.0	0.0	0.0	0.0	0.0	0.0
Bri3bp	76809	symbol	M. musculus	76809	M. musculus	0.0	0.0	0.0	0.0	0.0	0.0	0.0	0.0	0.0	0.0	0.0	0.0	0.0	0.0	0.0	0.0	0.0	0.0	0.0	0.0
Amdhd2	245847	symbol	M. musculus	245847	M. musculus	0.0	0.0	0.0	0.0	0.0	0.0	0.0	0.0	0.0	0.0	0.0	0.0	0.0	0.0	0.0	0.0	0.0	0.0	0.0	0.0
Prc1	233406	symbol	M. musculus	233406	M. musculus	0.0	1.0	0.0	1.0	0.0	0.0	0.0	0.0	0.0	0.0	0.0	1.0	0.0	1.0	0.0	0.0	0.0	0.0	0.0	1.0
Gm3755	100042263	symbol	M. musculus	100042263	M. musculus	0.0	0.0	0.0	0.0	0.0	0.0	0.0	0.0	0.0	0.0	0.0	0.0	0.0	0.0	0.0	0.0	0.0	0.0	0.0	0.0
5330438D12Rik	327824	symbol	M. musculus	327824	M. musculus	0.0	0.0	0.0	0.0	0.0	0.0	0.0	0.0	0.0	0.0	0.0	0.0	0.0	0.0	0.0	0.0	0.0	0.0	0.0	0.0
Zfp69	381549	symbol	M. musculus	381549	M. musculus	0.0	0.0	0.0	0.0	0.0	0.0	0.0	0.0	0.0	0.0	0.0	0.0	0.0	0.0	0.0	0.0	0.0	0.0	0.0	0.0
Zfp532	328977	symbol	M. musculus	328977	M. musculus	0.0	0.0	0.0	0.0	0.0	0.0	0.0	0.0	0.0	0.0	0.0	0.0	0.0	0.0	0.0	0.0	0.0	0.0	0.0	0.0
BC055308	407818	symbol	M. musculus	407818	M. musculus	0.0	0.0	0.0	0.0	0.0	0.0	0.0	0.0	0.0	0.0	0.0	0.0	0.0	0.0	0.0	0.0	0.0	0.0	0.0	0.0
Mdh2	17448	symbol	M. musculus	17448	M. musculus	0.0	0.0	0.0	0.0	0.0	0.0	0.0	0.0	0.0	0.0	0.0	0.0	0.0	0.0	0.0	0.0	0.0	0.0	0.0	0.0
Tacc3	21335	symbol	M. musculus	21335	M. musculus	0.0	1.0	0.0	1.0	0.0	0.0	0.0	0.0	0.0	0.0	0.0	0.0	0.0	1.0	0.0	1.0	0.0	0.0	0.0	1.0
Ifitm3	66141	symbol	M. musculus	66141	M. musculus	0.0	0.0	0.0	0.0	0.0	0.0	0.0	1.0	0.0	0.0	0.0	0.0	1.0	0.0	0.0	0.0	0.0	0.0	0.0	0.0
Ehd1	13660	symbol	M. musculus	13660	M. musculus	0.0	0.0	0.0	0.0	0.0	0.0	0.0	0.0	0.0	0.0	0.0	0.0	0.0	0.0	0.0	0.0	0.0	0.0	0.0	0.0
Adamts2	216725	symbol	M. musculus	216725	M. musculus	0.0	0.0	0.0	0.0	0.0	0.0	0.0	0.0	0.0	0.0	0.0	0.0	0.0	0.0	0.0	0.0	0.0	0.0	0.0	0.0
Nfil3	18030	symbol	M. musculus	18030	M. musculus	0.0	0.0	0.0	0.0	0.0	0.0	0.0	0.0	0.0	0.0	0.0	0.0	0.0	0.0	0.0	0.0	0.0	0.0	0.0	0.0
Gm38071						nan	nan	nan	nan	nan	nan	nan	nan	nan	nan	nan	nan	nan	nan	nan	nan	nan	nan	nan	nan
Atf3	11910	symbol	M. musculus	11910	M. musculus	0.0	0.0	0.0	0.0	0.0	0.0	0.0	0.0	1.0	0.0	1.0	0.0	0.0	0.0	0.0	0.0	0.0	0.0	0.0	0.0
Fanca	14087	symbol	M. musculus	14087	M. musculus	1.0	0.0	1.0	1.0	0.0	0.0	0.0	0.0	0.0	0.0	0.0	0.0	0.0	0.0	0.0	0.0	0.0	0.0	0.0	0.0
AC122453						nan	nan	nan	nan	nan	nan	nan	nan	nan	nan	nan	nan	nan	nan	nan	nan	nan	nan	nan	nan
Rapgef5	217944	symbol	M. musculus	217944	M. musculus	0.0	0.0	0.0	0.0	0.0	0.0	0.0	0.0	0.0	0.0	0.0	0.0	0.0	0.0	0.0	0.0	0.0	0.0	0.0	0.0
Smim3	106878	symbol	M. musculus	106878	M. musculus	0.0	0.0	0.0	0.0	0.0	0.0	0.0	0.0	0.0	0.0	0.0	0.0	0.0	0.0	0.0	0.0	0.0	0.0	0.0	0.0
Gm10552	100503502	symbol	M. musculus	100503502	M. musculus	0.0	0.0	0.0	0.0	0.0	0.0	0.0	0.0	0.0	0.0	0.0	0.0	0.0	0.0	0.0	0.0	0.0	0.0	0.0	0.0
Ppp1r9a	243725	symbol	M. musculus	243725	M. musculus	0.0	0.0	0.0	0.0	0.0	0.0	0.0	0.0	1.0	0.0	0.0	1.0	0.0	0.0	0.0	0.0	0.0	0.0	0.0	0.0
Gm5424	432466	symbol	M. musculus	432466	M. musculus	0.0	0.0	0.0	0.0	0.0	0.0	0.0	0.0	0.0	0.0	0.0	0.0	0.0	0.0	0.0	0.0	0.0	0.0	0.0	0.0
Ddit3	13198	symbol	M. musculus	13198	M. musculus	0.0	0.0	0.0	1.0	1.0	0.0	1.0	0.0	0.0	0.0	1.0	0.0	0.0	0.0	0.0	0.0	0.0	0.0	0.0	0.0
A830008E24Rik	414092	symbol	M. musculus	414092	M. musculus	0.0	0.0	0.0	0.0	0.0	0.0	0.0	0.0	0.0	0.0	0.0	0.0	0.0	0.0	0.0	0.0	0.0	0.0	0.0	0.0
Exoc6b	75914	symbol	M. musculus	75914	M. musculus	0.0	0.0	0.0	0.0	0.0	0.0	0.0	0.0	0.0	0.0	0.0	0.0	0.0	0.0	0.0	1.0	0.0	0.0	0.0	0.0
Mblac2	72852	symbol	M. musculus	72852	M. musculus	0.0	0.0	0.0	0.0	0.0	0.0	0.0	0.0	0.0	0.0	0.0	0.0	0.0	0.0	0.0	0.0	0.0	0.0	0.0	0.0
Zfp583	213011	symbol	M. musculus	213011	M. musculus	0.0	0.0	0.0	0.0	0.0	0.0	0.0	0.0	0.0	0.0	0.0	0.0	0.0	0.0	0.0	0.0	0.0	0.0	0.0	0.0
Gm9958	791294	symbol	M. musculus	791294	M. musculus	0.0	0.0	0.0	0.0	0.0	0.0	0.0	0.0	0.0	0.0	0.0	0.0	0.0	0.0	0.0	0.0	0.0	0.0	0.0	0.0
Hps4	192232	symbol	M. musculus	192232	M. musculus	0.0	0.0	0.0	0.0	0.0	0.0	0.0	0.0	0.0	0.0	0.0	0.0	0.0	0.0	0.0	0.0	0.0	0.0	0.0	0.0
Nfkb1	18033	symbol	M. musculus	18033	M. musculus	1.0	0.0	0.0	0.0	0.0	0.0	1.0	0.0	0.0	0.0	0.0	0.0	0.0	0.0	0.0	0.0	1.0	0.0	0.0	0.0
Rpsa	16785	symbol	M. musculus	16785	M. musculus	0.0	0.0	1.0	0.0	0.0	0.0	0.0	0.0	0.0	0.0	0.0	0.0	0.0	0.0	0.0	0.0	0.0	0.0	0.0	0.0
Uhrf1	18140	symbol	M. musculus	18140	M. musculus	0.0	0.0	0.0	0.0	0.0	0.0	0.0	0.0	0.0	0.0	0.0	0.0	0.0	0.0	0.0	0.0	0.0	0.0	0.0	0.0
Frmd4b	232288	symbol	M. musculus	232288	M. musculus	0.0	0.0	0.0	0.0	0.0	0.0	0.0	0.0	0.0	0.0	0.0	0.0	0.0	0.0	0.0	1.0	0.0	0.0	0.0	0.0
Gm10406	100038847	symbol	M. musculus	100038847	M. musculus	0.0	0.0	0.0	0.0	0.0	0.0	0.0	0.0	0.0	0.0	0.0	0.0	0.0	0.0	0.0	0.0	0.0	0.0	0.0	0.0
Prdm11	100042784	symbol	M. musculus	100042784	M. musculus	0.0	0.0	0.0	0.0	0.0	0.0	0.0	0.0	1.0	0.0	1.0	0.0	0.0	0.0	0.0	0.0	0.0	0.0	0.0	0.0
Prkab1	19079	symbol	M. musculus	19079	M. musculus	0.0	0.0	0.0	0.0	0.0	0.0	0.0	0.0	0.0	0.0	0.0	1.0	0.0	0.0	0.0	0.0	0.0	0.0	0.0	0.0
Gpr18	110168	symbol	M. musculus	110168	M. musculus	0.0	0.0	1.0	0.0	0.0	1.0	1.0	1.0	0.0	0.0	0.0	0.0	0.0	0.0	0.0	0.0	1.0	0.0	0.0	0.0
Gm13031	100126227	symbol	M. musculus	100126227	M. musculus	0.0	0.0	0.0	0.0	0.0	0.0	0.0	0.0	0.0	0.0	0.0	0.0	0.0	0.0	0.0	0.0	0.0	0.0	0.0	0.0
Stk19-ps1	114241	symbol	M. musculus	114241	M. musculus	0.0	0.0	0.0	0.0	0.0	0.0	0.0	0.0	0.0	0.0	0.0	0.0	0.0	0.0	0.0	0.0	0.0	0.0	0.0	0.0
Ifi44	99899	symbol	M. musculus	99899	M. musculus	0.0	0.0	0.0	0.0	0.0	0.0	0.0	0.0	0.0	0.0	0.0	0.0	0.0	0.0	0.0	0.0	0.0	0.0	0.0	0.0
Gm48768						nan	nan	nan	nan	nan	nan	nan	nan	nan	nan	nan	nan	nan	nan	nan	nan	nan	nan	nan	nan
Fbxl18	231863	symbol	M. musculus	231863	M. musculus	0.0	0.0	0.0	0.0	0.0	0.0	0.0	0.0	0.0	0.0	0.0	0.0	0.0	0.0	0.0	0.0	0.0	0.0	0.0	0.0
Dnph1	381101	symbol	M. musculus	381101	M. musculus	0.0	0.0	0.0	0.0	0.0	0.0	0.0	0.0	0.0	0.0	0.0	0.0	0.0	0.0	0.0	0.0	0.0	0.0	0.0	0.0
Rnd3	74194	symbol	M. musculus	74194	M. musculus	0.0	0.0	0.0	0.0	0.0	0.0	0.0	0.0	0.0	0.0	0.0	1.0	0.0	0.0	0.0	1.0	0.0	0.0	0.0	0.0
Garnl3	99326	symbol	M. musculus	99326	M. musculus	0.0	0.0	0.0	0.0	0.0	0.0	0.0	0.0	0.0	0.0	0.0	0.0	0.0	0.0	0.0	0.0	0.0	0.0	0.0	0.0
Kit	16590	symbol	M. musculus	16590	M. musculus	1.0	0.0	1.0	1.0	1.0	1.0	0.0	0.0	1.0	0.0	0.0	0.0	0.0	0.0	1.0	1.0	0.0	1.0	0.0	0.0
H2-DMb2	15000	symbol	M. musculus	15000	M. musculus	0.0	0.0	0.0	0.0	0.0	0.0	0.0	0.0	0.0	0.0	0.0	0.0	0.0	0.0	0.0	0.0	0.0	0.0	0.0	0.0
S100a8	20201	symbol	M. musculus	20201	M. musculus	1.0	0.0	1.0	0.0	0.0	1.0	0.0	0.0	0.0	1.0	1.0	0.0	0.0	0.0	0.0	0.0	0.0	0.0	0.0	0.0
Rfc4	106344	symbol	M. musculus	106344	M. musculus	0.0	0.0	0.0	0.0	0.0	0.0	0.0	0.0	1.0	0.0	0.0	0.0	0.0	0.0	0.0	0.0	0.0	0.0	1.0	0.0
Fth1	14319	symbol	M. musculus	14319	M. musculus	0.0	0.0	0.0	0.0	0.0	0.0	0.0	1.0	0.0	0.0	0.0	0.0	0.0	0.0	0.0	0.0	0.0	0.0	0.0	0.0
Ceacam19	319930	symbol	M. musculus	319930	M. musculus	0.0	0.0	0.0	0.0	0.0	0.0	0.0	0.0	0.0	0.0	0.0	0.0	0.0	0.0	0.0	0.0	0.0	0.0	0.0	0.0
Emb	13723	symbol	M. musculus	13723	M. musculus	0.0	0.0	1.0	0.0	0.0	1.0	0.0	0.0	0.0	0.0	0.0	0.0	0.0	0.0	0.0	0.0	0.0	0.0	0.0	0.0
Pdlim7	67399	symbol	M. musculus	67399	M. musculus	0.0	0.0	0.0	0.0	0.0	0.0	0.0	0.0	0.0	0.0	0.0	0.0	0.0	0.0	0.0	0.0	0.0	0.0	0.0	0.0
Maml2	270118	symbol	M. musculus	270118	M. musculus	0.0	0.0	0.0	0.0	0.0	0.0	0.0	0.0	0.0	0.0	0.0	0.0	0.0	0.0	0.0	0.0	0.0	0.0	0.0	0.0
Rpl23	65019	symbol	M. musculus	65019	M. musculus	0.0	1.0	0.0	1.0	0.0	0.0	0.0	0.0	0.0	0.0	0.0	0.0	0.0	0.0	0.0	0.0	0.0	0.0	0.0	0.0
Ncr1	17086	symbol	M. musculus	17086	M. musculus	0.0	0.0	0.0	0.0	0.0	0.0	0.0	0.0	0.0	0.0	0.0	0.0	1.0	0.0	0.0	0.0	0.0	0.0	0.0	0.0
Eng	13805	symbol	M. musculus	13805	M. musculus	0.0	0.0	0.0	0.0	1.0	1.0	0.0	1.0	0.0	0.0	0.0	0.0	0.0	0.0	0.0	0.0	0.0	1.0	0.0	0.0
4930548H24Rik	67656	symbol	M. musculus	67656	M. musculus	0.0	0.0	0.0	0.0	0.0	0.0	0.0	0.0	0.0	0.0	0.0	0.0	0.0	0.0	0.0	0.0	0.0	0.0	0.0	0.0
9930111J21Rik2	245240	symbol	M. musculus	245240	M. musculus	0.0	0.0	0.0	0.0	0.0	0.0	0.0	0.0	0.0	0.0	0.0	0.0	0.0	0.0	0.0	0.0	0.0	0.0	0.0	0.0
Cenpw	66311	symbol	M. musculus	66311	M. musculus	0.0	0.0	0.0	1.0	0.0	0.0	0.0	0.0	0.0	0.0	0.0	0.0	0.0	1.0	0.0	0.0	0.0	0.0	0.0	1.0
Cd209f	69142	symbol	M. musculus	69142	M. musculus	0.0	0.0	0.0	0.0	0.0	0.0	0.0	0.0	0.0	0.0	0.0	0.0	0.0	0.0	0.0	0.0	0.0	0.0	0.0	0.0
Slc4a11	269356	symbol	M. musculus	269356	M. musculus	0.0	0.0	0.0	0.0	0.0	0.0	0.0	0.0	0.0	0.0	0.0	0.0	0.0	0.0	0.0	0.0	0.0	0.0	0.0	0.0
Gm47428						nan	nan	nan	nan	nan	nan	nan	nan	nan	nan	nan	nan	nan	nan	nan	nan	nan	nan	nan	nan
Pstpip1	19200	symbol	M. musculus	19200	M. musculus	1.0	0.0	0.0	1.0	0.0	0.0	0.0	0.0	0.0	0.0	0.0	0.0	0.0	0.0	0.0	0.0	0.0	0.0	0.0	0.0
4930579G24Rik	75939	symbol	M. musculus	75939	M. musculus	0.0	0.0	0.0	0.0	0.0	0.0	0.0	0.0	0.0	0.0	0.0	0.0	0.0	0.0	0.0	0.0	0.0	0.0	0.0	0.0
Hmga2	15364	symbol	M. musculus	15364	M. musculus	0.0	1.0	0.0	1.0	1.0	0.0	0.0	0.0	0.0	0.0	0.0	0.0	0.0	0.0	0.0	0.0	0.0	0.0	1.0	0.0
Snta1	20648	symbol	M. musculus	20648	M. musculus	0.0	0.0	0.0	0.0	0.0	0.0	0.0	0.0	0.0	0.0	0.0	0.0	0.0	0.0	0.0	0.0	0.0	0.0	0.0	0.0
Fkbp11	66120	symbol	M. musculus	66120	M. musculus	0.0	0.0	0.0	0.0	0.0	0.0	0.0	0.0	0.0	0.0	0.0	0.0	0.0	0.0	0.0	0.0	0.0	0.0	0.0	0.0
Gm19688	100503432	symbol	M. musculus	100503432	M. musculus	0.0	0.0	0.0	0.0	0.0	0.0	0.0	0.0	0.0	0.0	0.0	0.0	0.0	0.0	0.0	0.0	0.0	0.0	0.0	0.0
Gm38252						nan	nan	nan	nan	nan	nan	nan	nan	nan	nan	nan	nan	nan	nan	nan	nan	nan	nan	nan	nan
Zfp292	30046	symbol	M. musculus	30046	M. musculus	0.0	0.0	0.0	0.0	0.0	0.0	0.0	0.0	0.0	0.0	0.0	0.0	0.0	0.0	0.0	0.0	0.0	0.0	0.0	0.0
Gm37660						nan	nan	nan	nan	nan	nan	nan	nan	nan	nan	nan	nan	nan	nan	nan	nan	nan	nan	nan	nan
F630040K05Rik	433111	symbol	M. musculus	433111	M. musculus	0.0	0.0	0.0	0.0	0.0	0.0	0.0	0.0	0.0	0.0	0.0	0.0	0.0	0.0	0.0	0.0	0.0	0.0	0.0	0.0
Rps2	16898	symbol	M. musculus	16898	M. musculus	0.0	0.0	0.0	0.0	0.0	0.0	0.0	0.0	1.0	0.0	0.0	0.0	0.0	0.0	0.0	0.0	0.0	0.0	0.0	0.0
Inf2	70435	symbol	M. musculus	70435	M. musculus	0.0	0.0	0.0	1.0	0.0	0.0	0.0	0.0	0.0	0.0	0.0	0.0	0.0	0.0	0.0	0.0	0.0	0.0	0.0	0.0
Gm15712	100416291	symbol	M. musculus	100416291	M. musculus	0.0	0.0	0.0	0.0	0.0	0.0	0.0	0.0	0.0	0.0	0.0	0.0	0.0	0.0	0.0	0.0	0.0	0.0	0.0	0.0
Gm2895	105245970	symbol	M. musculus	105245970	M. musculus	0.0	0.0	0.0	0.0	0.0	0.0	0.0	0.0	0.0	0.0	0.0	0.0	0.0	0.0	0.0	0.0	0.0	0.0	0.0	0.0
Tarm1	245126	symbol	M. musculus	245126	M. musculus	1.0	0.0	1.0	0.0	0.0	0.0	1.0	1.0	0.0	1.0	0.0	0.0	0.0	0.0	0.0	0.0	0.0	0.0	0.0	0.0
Trp53bp1	27223	symbol	M. musculus	27223	M. musculus	0.0	0.0	1.0	1.0	0.0	0.0	0.0	0.0	0.0	1.0	0.0	0.0	0.0	0.0	0.0	0.0	0.0	0.0	0.0	0.0
2610318N02Rik	70458	symbol	M. musculus	70458	M. musculus	0.0	0.0	0.0	0.0	0.0	0.0	0.0	0.0	0.0	0.0	0.0	0.0	0.0	0.0	0.0	0.0	0.0	0.0	0.0	0.0
Maged2	80884	symbol	M. musculus	80884	M. musculus	0.0	0.0	0.0	0.0	0.0	0.0	0.0	0.0	0.0	0.0	0.0	0.0	0.0	0.0	0.0	0.0	0.0	0.0	0.0	0.0
Gm12922	100039110	symbol	M. musculus	100039110	M. musculus	0.0	0.0	0.0	0.0	0.0	0.0	0.0	0.0	0.0	0.0	0.0	0.0	0.0	0.0	0.0	0.0	0.0	0.0	0.0	0.0
Gm46430	108168101	symbol	M. musculus	108168101	M. musculus	0.0	0.0	0.0	0.0	0.0	0.0	0.0	0.0	0.0	0.0	0.0	0.0	0.0	0.0	0.0	0.0	0.0	0.0	0.0	0.0
Arhgef4	226970	symbol	M. musculus	226970	M. musculus	0.0	0.0	0.0	0.0	0.0	0.0	0.0	0.0	0.0	0.0	0.0	0.0	0.0	0.0	0.0	0.0	0.0	0.0	0.0	0.0
Nav2	78286	symbol	M. musculus	78286	M. musculus	0.0	0.0	0.0	0.0	0.0	0.0	0.0	0.0	0.0	0.0	0.0	0.0	0.0	0.0	0.0	0.0	0.0	0.0	0.0	0.0
Bhlhe40	20893	symbol	M. musculus	20893	M. musculus	0.0	0.0	0.0	0.0	0.0	0.0	0.0	0.0	0.0	0.0	0.0	0.0	0.0	0.0	0.0	0.0	0.0	0.0	0.0	0.0
Il2rg	16186	symbol	M. musculus	16186	M. musculus	0.0	0.0	1.0	0.0	0.0	0.0	0.0	1.0	0.0	0.0	0.0	0.0	0.0	0.0	0.0	0.0	0.0	1.0	0.0	0.0
Itpr2	16439	symbol	M. musculus	16439	M. musculus	0.0	0.0	0.0	0.0	0.0	0.0	0.0	0.0	0.0	0.0	0.0	0.0	0.0	0.0	0.0	0.0	0.0	0.0	0.0	0.0
Gzma	14938	symbol	M. musculus	14938	M. musculus	0.0	0.0	0.0	0.0	0.0	0.0	0.0	0.0	0.0	0.0	1.0	0.0	0.0	0.0	0.0	0.0	0.0	0.0	0.0	0.0
Cd44	12505	symbol	M. musculus	12505	M. musculus	1.0	0.0	1.0	0.0	0.0	1.0	0.0	1.0	1.0	1.0	1.0	1.0	0.0	0.0	1.0	0.0	1.0	1.0	0.0	0.0
Rtn4rl1	237847	symbol	M. musculus	237847	M. musculus	0.0	0.0	0.0	0.0	0.0	1.0	0.0	0.0	0.0	0.0	0.0	0.0	0.0	0.0	0.0	0.0	1.0	1.0	0.0	0.0
Tnfsfm13	619441	symbol	M. musculus	619441	M. musculus	0.0	0.0	1.0	0.0	0.0	0.0	0.0	0.0	0.0	1.0	0.0	0.0	0.0	0.0	0.0	0.0	0.0	0.0	0.0	0.0
Baalc	118452	symbol	M. musculus	118452	M. musculus	0.0	0.0	0.0	0.0	0.0	0.0	0.0	0.0	0.0	0.0	0.0	0.0	0.0	0.0	0.0	0.0	0.0	0.0	0.0	0.0
Prg4	96875	symbol	M. musculus	96875	M. musculus	0.0	0.0	0.0	0.0	0.0	0.0	1.0	0.0	0.0	0.0	0.0	0.0	0.0	0.0	0.0	0.0	0.0	0.0	0.0	0.0
Rock2	19878	symbol	M. musculus	19878	M. musculus	0.0	1.0	0.0	1.0	1.0	0.0	1.0	0.0	1.0	0.0	1.0	0.0	1.0	1.0	0.0	0.0	0.0	0.0	0.0	1.0
Ssc4d	109267	symbol	M. musculus	109267	M. musculus	0.0	0.0	0.0	0.0	0.0	0.0	0.0	0.0	0.0	0.0	0.0	0.0	0.0	0.0	0.0	0.0	0.0	0.0	0.0	0.0
Cd274	60533	symbol	M. musculus	60533	M. musculus	0.0	0.0	1.0	0.0	1.0	0.0	1.0	1.0	0.0	1.0	1.0	0.0	0.0	0.0	0.0	0.0	0.0	1.0	0.0	0.0
Isg20	57444	symbol	M. musculus	57444	M. musculus	0.0	0.0	0.0	0.0	0.0	0.0	0.0	0.0	0.0	0.0	0.0	0.0	1.0	0.0	0.0	0.0	0.0	0.0	1.0	0.0
Galnt6	207839	symbol	M. musculus	207839	M. musculus	0.0	0.0	0.0	0.0	0.0	0.0	0.0	0.0	0.0	0.0	0.0	0.0	0.0	0.0	0.0	0.0	0.0	0.0	0.0	0.0
Cd63	12512	symbol	M. musculus	12512	M. musculus	0.0	0.0	1.0	0.0	1.0	0.0	0.0	0.0	0.0	0.0	0.0	0.0	0.0	0.0	0.0	0.0	0.0	0.0	0.0	0.0
Tmem119	231633	symbol	M. musculus	231633	M. musculus	0.0	0.0	0.0	0.0	0.0	0.0	0.0	0.0	0.0	0.0	0.0	0.0	0.0	0.0	0.0	0.0	0.0	0.0	0.0	0.0
Gm44891						nan	nan	nan	nan	nan	nan	nan	nan	nan	nan	nan	nan	nan	nan	nan	nan	nan	nan	nan	nan
Abcb1a	18671	symbol	M. musculus	18671	M. musculus	0.0	1.0	0.0	0.0	0.0	0.0	0.0	0.0	0.0	0.0	0.0	0.0	0.0	0.0	0.0	0.0	0.0	0.0	0.0	0.0
H2-T22	15039	symbol	M. musculus	15039	M. musculus	0.0	0.0	0.0	0.0	0.0	0.0	0.0	0.0	0.0	1.0	0.0	0.0	0.0	0.0	0.0	0.0	0.0	1.0	0.0	0.0
Tigar	319801	symbol	M. musculus	319801	M. musculus	0.0	0.0	0.0	0.0	0.0	0.0	0.0	0.0	1.0	0.0	1.0	0.0	0.0	0.0	0.0	0.0	0.0	0.0	0.0	0.0
Msrb1	27361	symbol	M. musculus	27361	M. musculus	0.0	0.0	0.0	0.0	0.0	0.0	0.0	0.0	0.0	0.0	0.0	0.0	0.0	0.0	0.0	0.0	0.0	0.0	0.0	0.0
Itga9	104099	symbol	M. musculus	104099	M. musculus	0.0	0.0	0.0	0.0	0.0	1.0	0.0	0.0	0.0	0.0	0.0	0.0	0.0	0.0	0.0	0.0	0.0	0.0	0.0	0.0
4930562F07Rik	75255	symbol	M. musculus	75255	M. musculus	0.0	0.0	0.0	0.0	0.0	0.0	0.0	0.0	0.0	0.0	0.0	0.0	0.0	0.0	0.0	0.0	0.0	0.0	0.0	0.0
Man1a2	17156	symbol	M. musculus	17156	M. musculus	0.0	0.0	0.0	0.0	0.0	0.0	0.0	0.0	0.0	0.0	0.0	0.0	0.0	0.0	0.0	0.0	0.0	0.0	0.0	0.0
Gm5451	108168114	symbol	M. musculus	108168114	M. musculus	0.0	0.0	0.0	0.0	0.0	0.0	0.0	0.0	0.0	0.0	0.0	0.0	0.0	0.0	0.0	0.0	0.0	0.0	0.0	0.0
Kansl1l	68691	symbol	M. musculus	68691	M. musculus	0.0	0.0	0.0	0.0	0.0	0.0	0.0	0.0	0.0	0.0	0.0	0.0	0.0	0.0	0.0	0.0	0.0	0.0	0.0	0.0
Cnrip1	380686	symbol	M. musculus	380686	M. musculus	0.0	0.0	0.0	0.0	0.0	0.0	0.0	0.0	0.0	0.0	0.0	0.0	0.0	0.0	0.0	0.0	0.0	0.0	0.0	0.0
Gm16001	108169069	symbol	M. musculus	108169069	M. musculus	0.0	0.0	0.0	0.0	0.0	0.0	0.0	0.0	0.0	0.0	0.0	0.0	0.0	0.0	0.0	0.0	0.0	0.0	0.0	0.0
Klri2	320407	symbol	M. musculus	320407	M. musculus	0.0	0.0	0.0	0.0	0.0	0.0	0.0	0.0	0.0	0.0	0.0	0.0	0.0	0.0	0.0	0.0	0.0	0.0	0.0	0.0
Ggt7	207182	symbol	M. musculus	207182	M. musculus	0.0	0.0	0.0	0.0	0.0	0.0	0.0	0.0	0.0	0.0	0.0	0.0	0.0	0.0	0.0	0.0	0.0	0.0	0.0	0.0
Emilin2	246707	symbol	M. musculus	246707	M. musculus	0.0	0.0	0.0	0.0	0.0	0.0	0.0	0.0	0.0	0.0	0.0	0.0	0.0	0.0	0.0	0.0	0.0	0.0	0.0	0.0
Gm5281	383923	symbol	M. musculus	383923	M. musculus	0.0	0.0	0.0	0.0	0.0	0.0	0.0	0.0	0.0	0.0	0.0	0.0	0.0	0.0	0.0	0.0	0.0	0.0	0.0	0.0
Arhgef6	73341	symbol	M. musculus	73341	M. musculus	0.0	0.0	0.0	0.0	0.0	0.0	0.0	0.0	0.0	0.0	0.0	0.0	0.0	0.0	0.0	0.0	0.0	0.0	0.0	0.0
Fcrlb	435653	symbol	M. musculus	435653	M. musculus	0.0	0.0	0.0	0.0	0.0	0.0	0.0	1.0	0.0	0.0	0.0	0.0	0.0	0.0	0.0	0.0	0.0	0.0	0.0	0.0
Polq	77782	symbol	M. musculus	77782	M. musculus	0.0	0.0	0.0	0.0	0.0	0.0	0.0	0.0	0.0	0.0	0.0	0.0	0.0	0.0	0.0	0.0	0.0	0.0	1.0	0.0
Atat1	73242	symbol	M. musculus	73242	M. musculus	0.0	0.0	0.0	0.0	0.0	0.0	0.0	0.0	0.0	0.0	0.0	0.0	0.0	1.0	0.0	0.0	0.0	0.0	0.0	0.0
Rap2b	74012	symbol	M. musculus	74012	M. musculus	0.0	0.0	1.0	0.0	0.0	0.0	0.0	0.0	1.0	0.0	0.0	0.0	0.0	0.0	0.0	0.0	0.0	0.0	0.0	0.0
Usp2	53376	symbol	M. musculus	53376	M. musculus	0.0	1.0	0.0	0.0	0.0	0.0	0.0	0.0	0.0	0.0	0.0	0.0	0.0	0.0	0.0	0.0	0.0	0.0	0.0	0.0
Spc25	66442	symbol	M. musculus	66442	M. musculus	0.0	1.0	0.0	1.0	0.0	0.0	0.0	0.0	0.0	0.0	0.0	0.0	0.0	1.0	0.0	0.0	0.0	0.0	0.0	1.0
Gm43376						nan	nan	nan	nan	nan	nan	nan	nan	nan	nan	nan	nan	nan	nan	nan	nan	nan	nan	nan	nan
Il1b	16176	symbol	M. musculus	16176	M. musculus	1.0	1.0	1.0	1.0	1.0	1.0	1.0	1.0	1.0	1.0	1.0	0.0	1.0	0.0	0.0	0.0	0.0	0.0	0.0	0.0
Orc1	18392	symbol	M. musculus	18392	M. musculus	0.0	1.0	0.0	1.0	0.0	0.0	0.0	0.0	0.0	0.0	0.0	0.0	0.0	0.0	0.0	0.0	0.0	0.0	1.0	0.0
Rgcc	66214	symbol	M. musculus	66214	M. musculus	0.0	1.0	1.0	1.0	1.0	0.0	1.0	1.0	1.0	1.0	1.0	1.0	0.0	0.0	0.0	0.0	0.0	0.0	0.0	0.0
Zfp715	69930	symbol	M. musculus	69930	M. musculus	0.0	0.0	0.0	0.0	0.0	0.0	0.0	0.0	0.0	0.0	0.0	0.0	0.0	0.0	0.0	0.0	0.0	0.0	0.0	0.0
Eif4ebp1	13685	symbol	M. musculus	13685	M. musculus	0.0	1.0	0.0	0.0	0.0	0.0	0.0	0.0	0.0	0.0	0.0	0.0	0.0	0.0	0.0	0.0	0.0	0.0	0.0	0.0
Gm11652	667737	symbol	M. musculus	667737	M. musculus	0.0	0.0	0.0	0.0	0.0	0.0	0.0	0.0	0.0	0.0	0.0	0.0	0.0	0.0	0.0	0.0	0.0	0.0	0.0	0.0
Gm16638	102631889	symbol	M. musculus	102631889	M. musculus	0.0	0.0	0.0	0.0	0.0	0.0	0.0	0.0	0.0	0.0	0.0	0.0	0.0	0.0	0.0	0.0	0.0	0.0	0.0	0.0
Apod	11815	symbol	M. musculus	11815	M. musculus	1.0	0.0	1.0	0.0	0.0	1.0	1.0	1.0	0.0	0.0	0.0	0.0	0.0	0.0	0.0	0.0	1.0	0.0	0.0	0.0
Csad	246277	symbol	M. musculus	246277	M. musculus	0.0	0.0	0.0	0.0	0.0	0.0	0.0	0.0	0.0	0.0	0.0	0.0	0.0	0.0	0.0	0.0	0.0	0.0	0.0	0.0
Lrp6	16974	symbol	M. musculus	16974	M. musculus	0.0	1.0	1.0	1.0	1.0	0.0	0.0	1.0	1.0	0.0	1.0	0.0	0.0	0.0	0.0	0.0	0.0	0.0	0.0	0.0
Acot7	70025	symbol	M. musculus	70025	M. musculus	0.0	0.0	0.0	0.0	0.0	0.0	0.0	0.0	0.0	0.0	0.0	0.0	0.0	0.0	0.0	0.0	0.0	0.0	0.0	0.0
Tnfsf13	69583	symbol	M. musculus	69583	M. musculus	0.0	0.0	1.0	0.0	0.0	1.0	0.0	0.0	0.0	1.0	0.0	0.0	0.0	0.0	0.0	0.0	0.0	1.0	0.0	0.0
Plcl1	227120	symbol	M. musculus	227120	M. musculus	0.0	0.0	0.0	0.0	0.0	0.0	0.0	0.0	0.0	0.0	0.0	0.0	0.0	0.0	0.0	0.0	0.0	0.0	0.0	0.0
Cd52	23833	symbol	M. musculus	23833	M. musculus	0.0	0.0	0.0	0.0	0.0	0.0	0.0	0.0	0.0	0.0	0.0	0.0	0.0	0.0	0.0	0.0	0.0	0.0	0.0	0.0
Fgl2	14190	symbol	M. musculus	14190	M. musculus	1.0	0.0	1.0	0.0	0.0	0.0	0.0	1.0	0.0	0.0	0.0	0.0	1.0	0.0	1.0	0.0	1.0	0.0	0.0	0.0
Apoc1	11812	symbol	M. musculus	11812	M. musculus	0.0	0.0	0.0	0.0	0.0	0.0	0.0	0.0	0.0	0.0	0.0	0.0	0.0	0.0	0.0	0.0	0.0	0.0	0.0	0.0
Rbm3-ps	100043257	symbol	M. musculus	100043257	M. musculus	0.0	0.0	0.0	0.0	0.0	0.0	0.0	0.0	0.0	0.0	0.0	0.0	0.0	0.0	0.0	0.0	0.0	0.0	0.0	0.0
Tbc1d5	72238	symbol	M. musculus	72238	M. musculus	0.0	0.0	0.0	0.0	0.0	0.0	0.0	0.0	0.0	0.0	0.0	0.0	0.0	0.0	0.0	0.0	0.0	0.0	0.0	0.0
Atp2b4	381290	symbol	M. musculus	381290	M. musculus	0.0	1.0	0.0	0.0	1.0	0.0	0.0	0.0	1.0	0.0	0.0	1.0	0.0	0.0	0.0	0.0	0.0	0.0	0.0	0.0
Ltb	16994	symbol	M. musculus	16994	M. musculus	0.0	0.0	0.0	0.0	0.0	1.0	1.0	0.0	0.0	0.0	0.0	0.0	0.0	0.0	0.0	0.0	0.0	0.0	0.0	0.0
Hltf	20585	symbol	M. musculus	20585	M. musculus	0.0	0.0	0.0	0.0	0.0	0.0	0.0	0.0	0.0	0.0	0.0	0.0	0.0	0.0	0.0	0.0	0.0	0.0	1.0	0.0
Mt2	244701	gene_synonym	M. musculus	244701	M. musculus	0.0	0.0	0.0	0.0	0.0	0.0	0.0	0.0	0.0	0.0	0.0	0.0	0.0	0.0	0.0	0.0	0.0	0.0	0.0	0.0
Akr1a1	58810	symbol	M. musculus	58810	M. musculus	0.0	0.0	0.0	0.0	0.0	0.0	0.0	0.0	0.0	0.0	0.0	0.0	0.0	0.0	0.0	0.0	0.0	0.0	0.0	0.0
Psen2	19165	symbol	M. musculus	19165	M. musculus	0.0	0.0	1.0	1.0	0.0	0.0	0.0	0.0	1.0	1.0	1.0	0.0	0.0	0.0	1.0	1.0	0.0	0.0	0.0	0.0
Prdx5	54683	symbol	M. musculus	54683	M. musculus	0.0	0.0	0.0	0.0	0.0	0.0	0.0	0.0	0.0	0.0	0.0	0.0	0.0	0.0	0.0	0.0	0.0	0.0	0.0	0.0
Dock4	238130	symbol	M. musculus	238130	M. musculus	0.0	0.0	0.0	0.0	1.0	1.0	0.0	0.0	0.0	0.0	0.0	1.0	0.0	0.0	0.0	0.0	0.0	0.0	0.0	0.0
Anxa4	11746	symbol	M. musculus	11746	M. musculus	0.0	0.0	0.0	0.0	0.0	0.0	1.0	0.0	0.0	0.0	0.0	0.0	0.0	0.0	0.0	0.0	0.0	0.0	0.0	0.0
Tnfsf14	50930	symbol	M. musculus	50930	M. musculus	1.0	0.0	1.0	0.0	1.0	1.0	0.0	0.0	0.0	0.0	0.0	0.0	0.0	0.0	0.0	0.0	0.0	0.0	0.0	0.0
D3Ertd254e	241944	gene_synonym	M. musculus	241944	M. musculus	0.0	0.0	0.0	0.0	0.0	0.0	0.0	0.0	0.0	0.0	0.0	0.0	0.0	0.0	0.0	0.0	0.0	0.0	0.0	0.0
Arid3b	56380	symbol	M. musculus	56380	M. musculus	0.0	0.0	0.0	0.0	0.0	0.0	0.0	0.0	0.0	0.0	0.0	0.0	0.0	0.0	0.0	0.0	0.0	0.0	0.0	0.0
Msr1	20288	symbol	M. musculus	20288	M. musculus	0.0	0.0	0.0	0.0	0.0	0.0	0.0	0.0	0.0	0.0	0.0	0.0	0.0	0.0	0.0	0.0	0.0	1.0	0.0	0.0
Creg2	263764	symbol	M. musculus	263764	M. musculus	0.0	0.0	0.0	0.0	0.0	0.0	0.0	0.0	0.0	0.0	0.0	0.0	0.0	0.0	0.0	0.0	0.0	0.0	0.0	0.0
Gm11223	100039888	symbol	M. musculus	100039888	M. musculus	0.0	0.0	0.0	0.0	0.0	0.0	0.0	0.0	0.0	0.0	0.0	0.0	0.0	0.0	0.0	0.0	0.0	0.0	0.0	0.0
Asrgl1	66514	symbol	M. musculus	66514	M. musculus	0.0	0.0	0.0	0.0	0.0	0.0	0.0	0.0	0.0	0.0	0.0	0.0	0.0	0.0	0.0	0.0	0.0	0.0	0.0	0.0
Ano3	228432	symbol	M. musculus	228432	M. musculus	0.0	0.0	0.0	0.0	0.0	0.0	0.0	0.0	0.0	0.0	0.0	0.0	0.0	0.0	0.0	0.0	0.0	0.0	0.0	0.0
Slc16a6	104681	symbol	M. musculus	104681	M. musculus	0.0	0.0	0.0	0.0	0.0	0.0	0.0	0.0	0.0	0.0	0.0	0.0	0.0	0.0	0.0	0.0	0.0	0.0	0.0	0.0
Ryr1	20190	symbol	M. musculus	20190	M. musculus	0.0	0.0	0.0	0.0	0.0	0.0	0.0	0.0	0.0	0.0	0.0	0.0	0.0	0.0	0.0	0.0	0.0	1.0	0.0	0.0
Entpd1	12495	symbol	M. musculus	12495	M. musculus	0.0	0.0	0.0	0.0	0.0	0.0	0.0	0.0	0.0	0.0	0.0	0.0	0.0	0.0	0.0	0.0	0.0	0.0	0.0	0.0
Dock10	210293	symbol	M. musculus	210293	M. musculus	0.0	0.0	1.0	0.0	0.0	0.0	0.0	0.0	0.0	0.0	0.0	0.0	0.0	0.0	0.0	0.0	0.0	0.0	0.0	0.0
Lilrb4a	14728	symbol	M. musculus	14728	M. musculus	1.0	0.0	1.0	0.0	0.0	0.0	0.0	1.0	0.0	0.0	0.0	0.0	0.0	0.0	0.0	0.0	0.0	1.0	0.0	0.0
Csf3	12985	symbol	M. musculus	12985	M. musculus	0.0	0.0	1.0	0.0	0.0	1.0	0.0	0.0	0.0	0.0	0.0	0.0	0.0	0.0	1.0	0.0	0.0	0.0	0.0	0.0
Gm21188	100861753	symbol	M. musculus	100861753	M. musculus	0.0	0.0	0.0	0.0	0.0	0.0	0.0	0.0	0.0	0.0	0.0	0.0	0.0	0.0	0.0	0.0	0.0	0.0	0.0	0.0
AC140073						nan	nan	nan	nan	nan	nan	nan	nan	nan	nan	nan	nan	nan	nan	nan	nan	nan	nan	nan	nan
Gm43518						nan	nan	nan	nan	nan	nan	nan	nan	nan	nan	nan	nan	nan	nan	nan	nan	nan	nan	nan	nan
Klre1	243655	symbol	M. musculus	243655	M. musculus	1.0	0.0	0.0	0.0	0.0	0.0	1.0	1.0	0.0	1.0	0.0	0.0	0.0	0.0	0.0	0.0	1.0	1.0	0.0	0.0
mt-Nd6	17722	gene_synonym	M. musculus	17722	M. musculus	0.0	0.0	0.0	0.0	0.0	0.0	0.0	0.0	0.0	0.0	0.0	0.0	0.0	0.0	0.0	0.0	0.0	0.0	0.0	0.0
Ska1	66468	symbol	M. musculus	66468	M. musculus	0.0	0.0	0.0	1.0	0.0	0.0	0.0	0.0	0.0	0.0	0.0	0.0	0.0	1.0	0.0	0.0	0.0	0.0	0.0	1.0
Pgk1	18655	symbol	M. musculus	18655	M. musculus	0.0	0.0	0.0	0.0	1.0	0.0	0.0	0.0	0.0	0.0	0.0	0.0	0.0	0.0	0.0	0.0	0.0	0.0	0.0	0.0
Aplnr	23796	symbol	M. musculus	23796	M. musculus	0.0	0.0	0.0	0.0	1.0	0.0	0.0	0.0	0.0	0.0	0.0	0.0	0.0	0.0	0.0	0.0	0.0	0.0	0.0	0.0
Chil3	12655	symbol	M. musculus	12655	M. musculus	1.0	0.0	0.0	0.0	0.0	0.0	0.0	0.0	0.0	0.0	0.0	0.0	0.0	0.0	0.0	0.0	0.0	0.0	0.0	0.0
Dnase1l1	69537	symbol	M. musculus	69537	M. musculus	0.0	0.0	0.0	0.0	0.0	0.0	0.0	0.0	0.0	0.0	0.0	0.0	0.0	0.0	0.0	0.0	0.0	0.0	1.0	0.0
Cd200r4	239849	symbol	M. musculus	239849	M. musculus	1.0	0.0	0.0	0.0	0.0	0.0	0.0	0.0	0.0	0.0	0.0	0.0	0.0	0.0	0.0	0.0	0.0	1.0	0.0	0.0
Myo1b	17912	symbol	M. musculus	17912	M. musculus	0.0	0.0	0.0	0.0	0.0	0.0	0.0	0.0	0.0	0.0	0.0	0.0	0.0	0.0	0.0	1.0	0.0	0.0	0.0	0.0
Tktl1	83553	symbol	M. musculus	83553	M. musculus	0.0	0.0	0.0	0.0	0.0	0.0	0.0	0.0	0.0	0.0	0.0	0.0	0.0	0.0	0.0	0.0	0.0	0.0	0.0	0.0
Hmgb3	15354	symbol	M. musculus	15354	M. musculus	1.0	0.0	1.0	0.0	0.0	0.0	0.0	1.0	0.0	1.0	0.0	0.0	0.0	0.0	1.0	0.0	0.0	0.0	0.0	0.0
Mmd	67468	symbol	M. musculus	67468	M. musculus	0.0	0.0	0.0	0.0	0.0	0.0	0.0	0.0	1.0	0.0	0.0	0.0	0.0	0.0	0.0	0.0	0.0	0.0	0.0	0.0
Smad3	17127	symbol	M. musculus	17127	M. musculus	1.0	1.0	1.0	1.0	1.0	1.0	1.0	1.0	0.0	0.0	1.0	1.0	0.0	0.0	0.0	0.0	1.0	0.0	0.0	0.0
Zfp446	269870	symbol	M. musculus	269870	M. musculus	0.0	0.0	0.0	0.0	0.0	0.0	0.0	0.0	0.0	0.0	0.0	0.0	0.0	0.0	0.0	0.0	0.0	0.0	0.0	0.0
Ttc28	209683	symbol	M. musculus	209683	M. musculus	0.0	1.0	0.0	1.0	0.0	0.0	0.0	0.0	0.0	0.0	0.0	0.0	0.0	1.0	0.0	0.0	0.0	0.0	0.0	0.0
Prox1	19130	symbol	M. musculus	19130	M. musculus	0.0	1.0	0.0	1.0	1.0	0.0	0.0	1.0	1.0	0.0	0.0	0.0	1.0	0.0	0.0	0.0	0.0	0.0	0.0	0.0
Gm43167						nan	nan	nan	nan	nan	nan	nan	nan	nan	nan	nan	nan	nan	nan	nan	nan	nan	nan	nan	nan
Abtb2	99382	symbol	M. musculus	99382	M. musculus	0.0	0.0	0.0	0.0	0.0	0.0	0.0	0.0	0.0	0.0	0.0	0.0	0.0	0.0	0.0	0.0	0.0	0.0	0.0	0.0
Hspa2	15512	symbol	M. musculus	15512	M. musculus	0.0	1.0	0.0	1.0	0.0	0.0	0.0	0.0	0.0	0.0	0.0	0.0	0.0	1.0	0.0	0.0	0.0	0.0	0.0	0.0
Ifit1bl1	667373	symbol	M. musculus	667373	M. musculus	0.0	0.0	0.0	0.0	0.0	0.0	0.0	0.0	0.0	0.0	0.0	0.0	1.0	0.0	0.0	0.0	0.0	0.0	0.0	0.0
Aph1c	68318	symbol	M. musculus	68318	M. musculus	0.0	0.0	0.0	0.0	0.0	0.0	0.0	0.0	0.0	0.0	0.0	0.0	0.0	0.0	0.0	0.0	0.0	0.0	0.0	0.0
Pqlc3	217430	symbol	M. musculus	217430	M. musculus	0.0	0.0	0.0	0.0	0.0	0.0	0.0	0.0	0.0	0.0	0.0	0.0	0.0	0.0	0.0	0.0	0.0	0.0	0.0	0.0
Got1	14718	symbol	M. musculus	14718	M. musculus	0.0	0.0	0.0	0.0	0.0	0.0	0.0	0.0	0.0	0.0	0.0	0.0	0.0	0.0	0.0	0.0	0.0	0.0	0.0	0.0
Zmym6	100177	symbol	M. musculus	100177	M. musculus	0.0	0.0	0.0	0.0	0.0	0.0	0.0	0.0	0.0	0.0	0.0	0.0	0.0	0.0	0.0	0.0	0.0	0.0	0.0	0.0
Il18bp	16068	symbol	M. musculus	16068	M. musculus	0.0	0.0	0.0	0.0	0.0	0.0	0.0	0.0	0.0	0.0	0.0	0.0	0.0	0.0	0.0	0.0	0.0	0.0	0.0	0.0
Acrbp	54137	symbol	M. musculus	54137	M. musculus	0.0	0.0	0.0	0.0	0.0	0.0	0.0	0.0	0.0	0.0	0.0	0.0	0.0	0.0	0.0	0.0	0.0	0.0	0.0	0.0
Hnrnph1	59013	symbol	M. musculus	59013	M. musculus	0.0	0.0	0.0	0.0	0.0	0.0	0.0	0.0	0.0	0.0	0.0	0.0	0.0	0.0	0.0	0.0	0.0	0.0	0.0	0.0
Dnah2	327954	symbol	M. musculus	327954	M. musculus	0.0	0.0	0.0	0.0	0.0	0.0	0.0	0.0	0.0	0.0	0.0	0.0	0.0	0.0	0.0	0.0	0.0	0.0	0.0	0.0
Gm16315	108167825	symbol	M. musculus	108167825	M. musculus	0.0	0.0	0.0	0.0	0.0	0.0	0.0	0.0	0.0	0.0	0.0	0.0	0.0	0.0	0.0	0.0	0.0	0.0	0.0	0.0
Mrpl30	107734	symbol	M. musculus	107734	M. musculus	0.0	0.0	0.0	0.0	0.0	0.0	0.0	0.0	0.0	0.0	0.0	0.0	0.0	0.0	0.0	0.0	0.0	0.0	0.0	0.0
Hcar2	80885	symbol	M. musculus	80885	M. musculus	0.0	0.0	0.0	0.0	0.0	0.0	0.0	0.0	0.0	0.0	1.0	0.0	0.0	0.0	0.0	0.0	0.0	0.0	0.0	0.0
Gm43029						nan	nan	nan	nan	nan	nan	nan	nan	nan	nan	nan	nan	nan	nan	nan	nan	nan	nan	nan	nan
Gm6560	625174	symbol	M. musculus	625174	M. musculus	0.0	0.0	0.0	0.0	0.0	0.0	0.0	0.0	0.0	0.0	0.0	0.0	0.0	0.0	0.0	0.0	0.0	0.0	0.0	0.0
Arrdc4	66412	symbol	M. musculus	66412	M. musculus	0.0	0.0	0.0	0.0	0.0	0.0	0.0	0.0	1.0	0.0	0.0	0.0	0.0	0.0	0.0	0.0	0.0	0.0	0.0	0.0
Pcf11	74737	symbol	M. musculus	74737	M. musculus	0.0	0.0	0.0	0.0	0.0	0.0	0.0	0.0	0.0	0.0	0.0	0.0	0.0	0.0	0.0	0.0	0.0	0.0	0.0	0.0
Dut	110074	symbol	M. musculus	110074	M. musculus	0.0	0.0	0.0	0.0	0.0	1.0	0.0	0.0	0.0	0.0	0.0	0.0	0.0	0.0	0.0	0.0	0.0	0.0	0.0	0.0
Gm44283						nan	nan	nan	nan	nan	nan	nan	nan	nan	nan	nan	nan	nan	nan	nan	nan	nan	nan	nan	nan
4-Mar						nan	nan	nan	nan	nan	nan	nan	nan	nan	nan	nan	nan	nan	nan	nan	nan	nan	nan	nan	nan
Pclaf	68026	symbol	M. musculus	68026	M. musculus	0.0	0.0	0.0	0.0	0.0	0.0	0.0	0.0	0.0	0.0	0.0	0.0	0.0	0.0	0.0	0.0	0.0	0.0	1.0	1.0
Mxd1	17119	symbol	M. musculus	17119	M. musculus	0.0	0.0	0.0	0.0	0.0	0.0	0.0	0.0	0.0	0.0	0.0	0.0	0.0	0.0	0.0	0.0	0.0	0.0	0.0	0.0
Mif4gd	69674	symbol	M. musculus	69674	M. musculus	0.0	0.0	0.0	0.0	0.0	0.0	0.0	0.0	0.0	0.0	0.0	0.0	0.0	0.0	0.0	0.0	0.0	0.0	0.0	0.0
Bmp2k	140780	symbol	M. musculus	140780	M. musculus	0.0	0.0	0.0	0.0	0.0	0.0	0.0	0.0	0.0	0.0	0.0	0.0	0.0	0.0	0.0	0.0	0.0	0.0	0.0	0.0
Gm3164	100504488	symbol	M. musculus	100504488	M. musculus	0.0	0.0	0.0	0.0	0.0	0.0	0.0	0.0	0.0	0.0	0.0	0.0	0.0	0.0	0.0	0.0	0.0	0.0	0.0	0.0
Zfp729b	100416706	symbol	M. musculus	100416706	M. musculus	0.0	0.0	0.0	0.0	0.0	0.0	0.0	0.0	0.0	0.0	0.0	0.0	0.0	0.0	0.0	0.0	0.0	0.0	0.0	0.0
Shcbp1	20419	symbol	M. musculus	20419	M. musculus	0.0	0.0	0.0	0.0	0.0	0.0	0.0	0.0	0.0	0.0	0.0	0.0	0.0	0.0	0.0	0.0	0.0	0.0	0.0	0.0
Pkdcc	106522	symbol	M. musculus	106522	M. musculus	0.0	0.0	0.0	0.0	0.0	0.0	0.0	0.0	0.0	0.0	0.0	0.0	0.0	0.0	0.0	0.0	0.0	0.0	0.0	0.0
Zkscan8	93681	symbol	M. musculus	93681	M. musculus	0.0	0.0	0.0	0.0	0.0	0.0	0.0	0.0	0.0	0.0	0.0	0.0	0.0	0.0	0.0	0.0	0.0	0.0	0.0	0.0
4930458D05Rik	75802	symbol	M. musculus	75802	M. musculus	0.0	0.0	0.0	0.0	0.0	0.0	0.0	0.0	0.0	0.0	0.0	0.0	0.0	0.0	0.0	0.0	0.0	0.0	0.0	0.0
Gcat	26912	symbol	M. musculus	26912	M. musculus	0.0	0.0	0.0	0.0	0.0	0.0	0.0	0.0	0.0	0.0	0.0	0.0	0.0	0.0	0.0	0.0	0.0	0.0	0.0	0.0
Acvr2b	11481	symbol	M. musculus	11481	M. musculus	0.0	0.0	0.0	0.0	1.0	0.0	0.0	0.0	1.0	0.0	0.0	0.0	0.0	0.0	0.0	0.0	0.0	0.0	0.0	0.0
Lrrc8c	100604	symbol	M. musculus	100604	M. musculus	0.0	0.0	0.0	0.0	0.0	0.0	0.0	0.0	0.0	0.0	0.0	0.0	0.0	0.0	0.0	0.0	0.0	0.0	0.0	0.0
Areg	11839	symbol	M. musculus	11839	M. musculus	0.0	0.0	0.0	0.0	0.0	1.0	0.0	0.0	1.0	0.0	0.0	0.0	0.0	0.0	0.0	0.0	0.0	0.0	0.0	0.0
Gm12286	100042799	symbol	M. musculus	100042799	M. musculus	0.0	0.0	0.0	0.0	0.0	0.0	0.0	0.0	0.0	0.0	0.0	0.0	0.0	0.0	0.0	0.0	0.0	0.0	0.0	0.0
Aqp4	11829	symbol	M. musculus	11829	M. musculus	0.0	0.0	1.0	0.0	0.0	0.0	1.0	0.0	0.0	0.0	0.0	0.0	0.0	0.0	0.0	0.0	0.0	1.0	0.0	0.0
Ect2	13605	symbol	M. musculus	13605	M. musculus	0.0	1.0	0.0	1.0	0.0	0.0	0.0	0.0	1.0	0.0	1.0	0.0	0.0	1.0	0.0	0.0	0.0	0.0	0.0	0.0
Nr3c2	110784	symbol	M. musculus	110784	M. musculus	0.0	0.0	0.0	0.0	0.0	0.0	0.0	0.0	0.0	0.0	0.0	0.0	0.0	0.0	0.0	1.0	0.0	0.0	0.0	0.0
Gm44851	115486493	symbol	M. musculus	115486493	M. musculus	0.0	0.0	0.0	0.0	0.0	0.0	0.0	0.0	0.0	0.0	0.0	0.0	0.0	0.0	0.0	0.0	0.0	0.0	0.0	0.0
Pcm1	18536	symbol	M. musculus	18536	M. musculus	0.0	0.0	0.0	0.0	0.0	0.0	0.0	0.0	0.0	0.0	0.0	0.0	0.0	0.0	0.0	1.0	0.0	0.0	0.0	1.0
Mycbp2	105689	symbol	M. musculus	105689	M. musculus	0.0	0.0	0.0	0.0	0.0	1.0	0.0	0.0	0.0	0.0	0.0	0.0	0.0	0.0	0.0	0.0	0.0	0.0	0.0	0.0
Asah2	54447	symbol	M. musculus	54447	M. musculus	0.0	1.0	0.0	0.0	0.0	0.0	0.0	0.0	0.0	0.0	1.0	0.0	0.0	0.0	0.0	0.0	0.0	0.0	0.0	0.0
Cd24a	12484	symbol	M. musculus	12484	M. musculus	1.0	0.0	1.0	0.0	0.0	1.0	1.0	1.0	1.0	1.0	1.0	1.0	0.0	0.0	0.0	0.0	1.0	1.0	0.0	0.0
Slc5a3	53881	symbol	M. musculus	53881	M. musculus	0.0	0.0	0.0	0.0	0.0	0.0	0.0	0.0	0.0	0.0	0.0	0.0	0.0	0.0	0.0	0.0	0.0	0.0	0.0	0.0
Cdca2	108912	symbol	M. musculus	108912	M. musculus	0.0	0.0	0.0	1.0	0.0	0.0	0.0	0.0	0.0	0.0	0.0	0.0	0.0	0.0	0.0	0.0	0.0	0.0	0.0	0.0
Gm12691	100039459	symbol	M. musculus	100039459	M. musculus	0.0	0.0	0.0	0.0	0.0	0.0	0.0	0.0	0.0	0.0	0.0	0.0	0.0	0.0	0.0	0.0	0.0	0.0	0.0	0.0
Gm32591	102635189	symbol	M. musculus	102635189	M. musculus	0.0	0.0	0.0	0.0	0.0	0.0	0.0	0.0	0.0	0.0	0.0	0.0	0.0	0.0	0.0	0.0	0.0	0.0	0.0	0.0
Gm9866	636791	symbol	M. musculus	636791	M. musculus	0.0	0.0	0.0	0.0	0.0	0.0	0.0	0.0	0.0	0.0	0.0	0.0	0.0	0.0	0.0	0.0	0.0	0.0	0.0	0.0
Trim5	667823	symbol	M. musculus	667823	M. musculus	0.0	0.0	0.0	0.0	0.0	0.0	0.0	0.0	0.0	0.0	0.0	1.0	1.0	0.0	0.0	0.0	0.0	0.0	0.0	0.0
Dpys	64705	symbol	M. musculus	64705	M. musculus	0.0	0.0	0.0	0.0	0.0	0.0	0.0	0.0	0.0	0.0	0.0	0.0	0.0	0.0	0.0	0.0	0.0	0.0	0.0	0.0
Zfp111	56707	symbol	M. musculus	56707	M. musculus	0.0	0.0	0.0	0.0	0.0	0.0	0.0	0.0	0.0	0.0	0.0	0.0	0.0	0.0	0.0	0.0	0.0	0.0	0.0	0.0
Rab8a	17274	symbol	M. musculus	17274	M. musculus	0.0	0.0	0.0	0.0	0.0	0.0	0.0	0.0	0.0	0.0	0.0	1.0	0.0	0.0	0.0	1.0	0.0	0.0	0.0	0.0
Gm47168						nan	nan	nan	nan	nan	nan	nan	nan	nan	nan	nan	nan	nan	nan	nan	nan	nan	nan	nan	nan
Nrip1	268903	symbol	M. musculus	268903	M. musculus	0.0	0.0	0.0	0.0	0.0	0.0	0.0	0.0	0.0	0.0	0.0	0.0	0.0	0.0	0.0	0.0	0.0	0.0	0.0	0.0
Bcl9l	80288	symbol	M. musculus	80288	M. musculus	0.0	0.0	0.0	0.0	0.0	0.0	0.0	0.0	0.0	0.0	0.0	0.0	0.0	0.0	0.0	0.0	0.0	0.0	0.0	0.0
Gm44562						nan	nan	nan	nan	nan	nan	nan	nan	nan	nan	nan	nan	nan	nan	nan	nan	nan	nan	nan	nan
Ms4a6c	73656	symbol	M. musculus	73656	M. musculus	0.0	0.0	0.0	0.0	0.0	0.0	0.0	0.0	0.0	0.0	0.0	0.0	0.0	0.0	0.0	0.0	0.0	0.0	0.0	0.0
9330175E14Rik	320377	symbol	M. musculus	320377	M. musculus	0.0	0.0	0.0	0.0	0.0	0.0	0.0	0.0	0.0	0.0	0.0	0.0	0.0	0.0	0.0	0.0	0.0	0.0	0.0	0.0
Fam71f2	245884	symbol	M. musculus	245884	M. musculus	0.0	0.0	0.0	0.0	0.0	0.0	0.0	0.0	0.0	0.0	0.0	0.0	0.0	0.0	0.0	0.0	0.0	0.0	0.0	0.0
Pgam1-ps2	668045	symbol	M. musculus	668045	M. musculus	0.0	0.0	0.0	0.0	0.0	0.0	0.0	0.0	0.0	0.0	0.0	0.0	0.0	0.0	0.0	0.0	0.0	0.0	0.0	0.0
Sphk1	20698	symbol	M. musculus	20698	M. musculus	1.0	1.0	1.0	1.0	1.0	0.0	1.0	0.0	1.0	0.0	0.0	0.0	0.0	0.0	0.0	0.0	0.0	0.0	0.0	0.0
Gm3411	100861615	symbol	M. musculus	100861615	M. musculus	0.0	0.0	0.0	0.0	0.0	0.0	0.0	0.0	0.0	0.0	0.0	0.0	0.0	0.0	0.0	0.0	0.0	0.0	0.0	0.0
Gm47731						nan	nan	nan	nan	nan	nan	nan	nan	nan	nan	nan	nan	nan	nan	nan	nan	nan	nan	nan	nan
Nop56	67134	symbol	M. musculus	67134	M. musculus	0.0	0.0	0.0	0.0	0.0	0.0	0.0	0.0	0.0	0.0	0.0	0.0	0.0	0.0	0.0	0.0	0.0	0.0	0.0	0.0
Zc3h4	330474	symbol	M. musculus	330474	M. musculus	0.0	0.0	0.0	0.0	0.0	0.0	0.0	0.0	0.0	0.0	0.0	0.0	0.0	0.0	0.0	0.0	0.0	0.0	0.0	0.0
Leng1	69757	symbol	M. musculus	69757	M. musculus	0.0	0.0	0.0	0.0	0.0	0.0	0.0	0.0	0.0	0.0	0.0	0.0	0.0	0.0	0.0	0.0	0.0	0.0	0.0	0.0
Macf1	11426	symbol	M. musculus	11426	M. musculus	0.0	0.0	1.0	0.0	1.0	0.0	0.0	0.0	0.0	0.0	0.0	0.0	0.0	0.0	0.0	1.0	0.0	0.0	0.0	0.0
Gm19412	100502849	symbol	M. musculus	100502849	M. musculus	0.0	0.0	0.0	0.0	0.0	0.0	0.0	0.0	0.0	0.0	0.0	0.0	0.0	0.0	0.0	0.0	0.0	0.0	0.0	0.0
Gm42869						nan	nan	nan	nan	nan	nan	nan	nan	nan	nan	nan	nan	nan	nan	nan	nan	nan	nan	nan	nan
Znrd1as	76416	symbol	M. musculus	76416	M. musculus	0.0	0.0	0.0	0.0	0.0	0.0	0.0	0.0	0.0	0.0	0.0	0.0	0.0	0.0	0.0	0.0	0.0	0.0	0.0	0.0
AC109261						nan	nan	nan	nan	nan	nan	nan	nan	nan	nan	nan	nan	nan	nan	nan	nan	nan	nan	nan	nan
Smo	319757	symbol	M. musculus	319757	M. musculus	1.0	0.0	0.0	0.0	1.0	1.0	0.0	0.0	0.0	0.0	0.0	0.0	0.0	0.0	0.0	0.0	0.0	0.0	0.0	0.0
Tcim	69068	symbol	M. musculus	69068	M. musculus	0.0	1.0	1.0	0.0	0.0	0.0	0.0	0.0	1.0	0.0	0.0	0.0	0.0	0.0	0.0	0.0	0.0	0.0	0.0	0.0
Crip1	12925	symbol	M. musculus	12925	M. musculus	0.0	0.0	0.0	0.0	0.0	0.0	0.0	0.0	0.0	0.0	1.0	0.0	0.0	0.0	0.0	0.0	0.0	0.0	0.0	0.0
H2-T10	15024	symbol	M. musculus	15024	M. musculus	0.0	0.0	0.0	0.0	0.0	0.0	0.0	0.0	0.0	1.0	0.0	0.0	0.0	0.0	0.0	0.0	0.0	1.0	0.0	0.0
Rasa1	218397	symbol	M. musculus	218397	M. musculus	0.0	0.0	1.0	0.0	1.0	0.0	0.0	1.0	0.0	0.0	0.0	1.0	0.0	0.0	0.0	0.0	0.0	0.0	0.0	0.0
Acsbg1	94180	symbol	M. musculus	94180	M. musculus	0.0	0.0	0.0	0.0	0.0	0.0	0.0	0.0	0.0	0.0	0.0	0.0	0.0	0.0	0.0	0.0	0.0	0.0	0.0	0.0
Mocos	68591	symbol	M. musculus	68591	M. musculus	0.0	0.0	0.0	0.0	0.0	0.0	0.0	0.0	0.0	0.0	0.0	0.0	0.0	0.0	0.0	0.0	0.0	0.0	0.0	0.0
Bub1b	12236	symbol	M. musculus	12236	M. musculus	0.0	1.0	0.0	1.0	0.0	0.0	0.0	0.0	0.0	0.0	0.0	0.0	0.0	1.0	0.0	0.0	0.0	0.0	0.0	0.0
Gm36161	102639975	symbol	M. musculus	102639975	M. musculus	0.0	0.0	0.0	0.0	0.0	0.0	0.0	0.0	0.0	0.0	0.0	0.0	0.0	0.0	0.0	0.0	0.0	0.0	0.0	0.0
Cdh23	22295	symbol	M. musculus	22295	M. musculus	0.0	0.0	1.0	0.0	0.0	0.0	0.0	0.0	0.0	0.0	0.0	0.0	0.0	0.0	0.0	0.0	0.0	0.0	0.0	0.0
St8sia1	20449	symbol	M. musculus	20449	M. musculus	0.0	0.0	0.0	0.0	0.0	0.0	0.0	0.0	0.0	0.0	0.0	0.0	0.0	0.0	0.0	0.0	0.0	0.0	0.0	0.0
8030474K03Rik	382231	symbol	M. musculus	382231	M. musculus	0.0	0.0	0.0	0.0	0.0	0.0	0.0	0.0	0.0	0.0	0.0	0.0	0.0	0.0	0.0	0.0	0.0	0.0	0.0	0.0
Il2rb	16185	symbol	M. musculus	16185	M. musculus	0.0	0.0	0.0	0.0	0.0	0.0	0.0	0.0	0.0	0.0	0.0	0.0	0.0	0.0	0.0	0.0	0.0	1.0	0.0	0.0
Gpr35	64095	symbol	M. musculus	64095	M. musculus	0.0	0.0	0.0	0.0	0.0	1.0	0.0	0.0	0.0	0.0	0.0	0.0	0.0	0.0	0.0	0.0	0.0	0.0	0.0	0.0
4632415L05Rik	70808	symbol	M. musculus	70808	M. musculus	0.0	0.0	0.0	0.0	0.0	0.0	0.0	0.0	0.0	0.0	0.0	0.0	0.0	0.0	0.0	0.0	0.0	0.0	0.0	0.0
Trpc4	22066	symbol	M. musculus	22066	M. musculus	0.0	0.0	0.0	0.0	0.0	0.0	0.0	0.0	0.0	0.0	0.0	0.0	0.0	0.0	0.0	0.0	0.0	0.0	0.0	0.0
Polr2a	20020	symbol	M. musculus	20020	M. musculus	0.0	0.0	0.0	0.0	0.0	0.0	0.0	0.0	0.0	0.0	0.0	0.0	0.0	0.0	0.0	0.0	0.0	0.0	0.0	0.0
Trmt1l	98685	symbol	M. musculus	98685	M. musculus	0.0	0.0	0.0	0.0	0.0	0.0	0.0	0.0	0.0	0.0	0.0	0.0	0.0	0.0	0.0	0.0	0.0	0.0	0.0	0.0
Tspan18	241556	symbol	M. musculus	241556	M. musculus	0.0	0.0	0.0	0.0	0.0	0.0	0.0	0.0	0.0	0.0	0.0	0.0	0.0	0.0	0.0	0.0	0.0	0.0	0.0	0.0
Gm12940	71514	gene_synonym	M. musculus	71514	M. musculus	1.0	1.0	0.0	1.0	0.0	0.0	0.0	0.0	0.0	1.0	1.0	0.0	0.0	0.0	0.0	0.0	0.0	0.0	0.0	0.0
Parl	381038	symbol	M. musculus	381038	M. musculus	0.0	0.0	0.0	0.0	0.0	0.0	0.0	0.0	0.0	0.0	1.0	0.0	0.0	0.0	0.0	0.0	0.0	0.0	0.0	0.0
Elmo1	140580	symbol	M. musculus	140580	M. musculus	0.0	0.0	0.0	0.0	0.0	0.0	0.0	0.0	0.0	0.0	0.0	0.0	0.0	0.0	0.0	0.0	0.0	0.0	0.0	0.0
Apol8	239552	symbol	M. musculus	239552	M. musculus	0.0	0.0	0.0	0.0	0.0	0.0	0.0	0.0	0.0	0.0	0.0	0.0	0.0	0.0	0.0	0.0	0.0	0.0	0.0	0.0
Nutf2-ps1	100043462	symbol	M. musculus	100043462	M. musculus	0.0	0.0	0.0	0.0	0.0	0.0	0.0	0.0	0.0	0.0	0.0	0.0	0.0	0.0	0.0	0.0	0.0	0.0	0.0	0.0
Zfp286	192651	symbol	M. musculus	192651	M. musculus	0.0	0.0	0.0	0.0	0.0	0.0	0.0	0.0	0.0	0.0	0.0	0.0	0.0	0.0	0.0	0.0	0.0	0.0	0.0	0.0
Rfc5	72151	symbol	M. musculus	72151	M. musculus	0.0	0.0	0.0	0.0	0.0	0.0	0.0	0.0	1.0	0.0	0.0	0.0	0.0	0.0	0.0	0.0	0.0	0.0	1.0	0.0
Tpi1	21991	symbol	M. musculus	21991	M. musculus	0.0	0.0	0.0	0.0	0.0	0.0	0.0	0.0	0.0	0.0	0.0	0.0	0.0	0.0	0.0	0.0	0.0	0.0	0.0	0.0
Tlr2	24088	symbol	M. musculus	24088	M. musculus	1.0	0.0	1.0	0.0	1.0	1.0	1.0	1.0	1.0	1.0	0.0	0.0	1.0	0.0	1.0	0.0	0.0	1.0	0.0	0.0
Mafb	16658	symbol	M. musculus	16658	M. musculus	0.0	0.0	1.0	0.0	0.0	0.0	0.0	1.0	0.0	0.0	0.0	0.0	0.0	0.0	1.0	0.0	0.0	0.0	0.0	0.0
1500009C09Rik	76505	symbol	M. musculus	76505	M. musculus	0.0	0.0	0.0	0.0	0.0	0.0	0.0	0.0	0.0	0.0	0.0	0.0	0.0	0.0	0.0	0.0	0.0	0.0	0.0	0.0
Kmt5c	232811	symbol	M. musculus	232811	M. musculus	0.0	0.0	1.0	1.0	0.0	0.0	0.0	0.0	0.0	1.0	0.0	0.0	0.0	0.0	0.0	0.0	0.0	0.0	0.0	0.0
Rmnd1	66084	symbol	M. musculus	66084	M. musculus	0.0	0.0	0.0	0.0	0.0	0.0	0.0	0.0	0.0	0.0	0.0	0.0	0.0	0.0	0.0	0.0	0.0	0.0	0.0	0.0
Hnmt	140483	symbol	M. musculus	140483	M. musculus	0.0	0.0	0.0	0.0	0.0	0.0	0.0	0.0	0.0	0.0	0.0	0.0	0.0	0.0	0.0	0.0	0.0	0.0	0.0	0.0
Zmynd15	574428	symbol	M. musculus	574428	M. musculus	0.0	0.0	0.0	0.0	0.0	0.0	0.0	0.0	0.0	0.0	0.0	0.0	0.0	0.0	0.0	0.0	0.0	0.0	0.0	0.0
Adra2a	11551	symbol	M. musculus	11551	M. musculus	1.0	0.0	0.0	0.0	1.0	0.0	1.0	0.0	1.0	0.0	0.0	1.0	0.0	0.0	0.0	1.0	0.0	0.0	1.0	0.0
Gm37730						nan	nan	nan	nan	nan	nan	nan	nan	nan	nan	nan	nan	nan	nan	nan	nan	nan	nan	nan	nan
Aprt	11821	symbol	M. musculus	11821	M. musculus	0.0	0.0	0.0	0.0	0.0	0.0	0.0	0.0	0.0	0.0	0.0	0.0	0.0	0.0	0.0	0.0	0.0	0.0	0.0	0.0
Glrx	93692	symbol	M. musculus	93692	M. musculus	0.0	0.0	0.0	0.0	0.0	0.0	0.0	0.0	0.0	0.0	0.0	0.0	0.0	0.0	0.0	0.0	0.0	0.0	0.0	0.0
Cdkn2d	12581	symbol	M. musculus	12581	M. musculus	0.0	1.0	0.0	1.0	0.0	0.0	0.0	1.0	1.0	0.0	1.0	1.0	0.0	0.0	0.0	0.0	0.0	0.0	0.0	0.0
Slain1	105439	symbol	M. musculus	105439	M. musculus	0.0	0.0	0.0	0.0	0.0	0.0	0.0	0.0	0.0	0.0	0.0	0.0	0.0	0.0	0.0	0.0	0.0	0.0	0.0	0.0
Gm10790	100038577	symbol	M. musculus	100038577	M. musculus	0.0	0.0	0.0	0.0	0.0	0.0	0.0	0.0	0.0	0.0	0.0	0.0	0.0	0.0	0.0	0.0	0.0	0.0	0.0	0.0
Sbf2	319934	symbol	M. musculus	319934	M. musculus	0.0	0.0	0.0	0.0	0.0	0.0	0.0	0.0	0.0	0.0	0.0	0.0	0.0	0.0	0.0	0.0	0.0	0.0	0.0	0.0
Ccdc162	75973	symbol	M. musculus	75973	M. musculus	0.0	0.0	0.0	0.0	0.0	0.0	0.0	0.0	0.0	0.0	0.0	0.0	0.0	0.0	0.0	0.0	0.0	0.0	0.0	0.0
Slc1a3	20512	symbol	M. musculus	20512	M. musculus	0.0	0.0	0.0	0.0	0.0	0.0	0.0	0.0	0.0	0.0	0.0	0.0	0.0	0.0	0.0	0.0	0.0	0.0	0.0	0.0
Sh3d21	66938	symbol	M. musculus	66938	M. musculus	0.0	0.0	0.0	0.0	0.0	0.0	0.0	0.0	0.0	0.0	0.0	0.0	0.0	0.0	0.0	0.0	0.0	0.0	0.0	0.0
Gm38157						nan	nan	nan	nan	nan	nan	nan	nan	nan	nan	nan	nan	nan	nan	nan	nan	nan	nan	nan	nan
Spon1	233744	symbol	M. musculus	233744	M. musculus	0.0	0.0	0.0	0.0	0.0	0.0	0.0	0.0	0.0	0.0	0.0	0.0	0.0	0.0	0.0	0.0	0.0	0.0	0.0	0.0
Timeless	21853	symbol	M. musculus	21853	M. musculus	0.0	1.0	0.0	1.0	0.0	0.0	0.0	0.0	0.0	0.0	0.0	0.0	0.0	0.0	0.0	0.0	0.0	0.0	1.0	0.0
Gpr31a	625031	symbol	M. musculus	625031	M. musculus	0.0	0.0	0.0	0.0	0.0	0.0	0.0	0.0	0.0	0.0	0.0	0.0	0.0	0.0	0.0	0.0	0.0	0.0	0.0	0.0
Gfm2	320806	symbol	M. musculus	320806	M. musculus	0.0	0.0	0.0	0.0	0.0	0.0	0.0	0.0	0.0	0.0	0.0	0.0	0.0	0.0	0.0	0.0	0.0	0.0	0.0	0.0
Peli3	240518	symbol	M. musculus	240518	M. musculus	1.0	0.0	0.0	0.0	0.0	0.0	1.0	0.0	0.0	1.0	1.0	0.0	1.0	0.0	0.0	0.0	0.0	0.0	0.0	0.0
Mga	29808	symbol	M. musculus	29808	M. musculus	0.0	0.0	0.0	0.0	0.0	0.0	0.0	0.0	0.0	0.0	0.0	0.0	0.0	0.0	0.0	0.0	0.0	0.0	0.0	0.0
Bend4	666938	symbol	M. musculus	666938	M. musculus	0.0	0.0	0.0	0.0	0.0	0.0	0.0	0.0	0.0	0.0	0.0	0.0	0.0	0.0	0.0	0.0	0.0	0.0	0.0	0.0
Fundc2	67391	symbol	M. musculus	67391	M. musculus	0.0	0.0	0.0	0.0	0.0	0.0	0.0	0.0	0.0	0.0	0.0	0.0	0.0	0.0	0.0	0.0	0.0	0.0	0.0	0.0
Gsn	227753	symbol	M. musculus	227753	M. musculus	0.0	0.0	1.0	0.0	0.0	0.0	0.0	0.0	0.0	0.0	1.0	0.0	1.0	0.0	0.0	1.0	0.0	0.0	0.0	0.0
Usb1	101985	symbol	M. musculus	101985	M. musculus	0.0	0.0	0.0	0.0	0.0	0.0	0.0	0.0	0.0	0.0	0.0	0.0	0.0	0.0	0.0	0.0	0.0	0.0	0.0	0.0
Fam78b	226610	symbol	M. musculus	226610	M. musculus	0.0	0.0	0.0	0.0	0.0	0.0	0.0	0.0	0.0	0.0	0.0	0.0	0.0	0.0	0.0	0.0	0.0	0.0	0.0	0.0
Ms4a6d	68774	symbol	M. musculus	68774	M. musculus	0.0	0.0	0.0	0.0	0.0	0.0	0.0	0.0	0.0	0.0	0.0	0.0	0.0	0.0	0.0	0.0	0.0	0.0	0.0	0.0
Ccl7	20306	symbol	M. musculus	20306	M. musculus	1.0	0.0	0.0	0.0	0.0	1.0	0.0	0.0	1.0	0.0	0.0	0.0	0.0	0.0	0.0	0.0	0.0	0.0	0.0	0.0
Ccr1	12768	symbol	M. musculus	12768	M. musculus	1.0	0.0	1.0	0.0	1.0	1.0	0.0	1.0	1.0	1.0	0.0	0.0	0.0	0.0	1.0	0.0	1.0	1.0	0.0	0.0
Chst2	54371	symbol	M. musculus	54371	M. musculus	1.0	0.0	0.0	0.0	0.0	0.0	0.0	0.0	0.0	0.0	0.0	0.0	0.0	0.0	0.0	0.0	0.0	0.0	0.0	0.0
Fabp3	14077	symbol	M. musculus	14077	M. musculus	0.0	0.0	0.0	0.0	0.0	0.0	0.0	0.0	0.0	0.0	0.0	0.0	0.0	0.0	0.0	0.0	0.0	0.0	0.0	0.0
Peg10	170676	symbol	M. musculus	170676	M. musculus	0.0	0.0	0.0	0.0	0.0	0.0	0.0	0.0	0.0	0.0	0.0	0.0	0.0	0.0	0.0	0.0	0.0	0.0	0.0	0.0
Gm13807	639658	symbol	M. musculus	639658	M. musculus	0.0	0.0	0.0	0.0	0.0	0.0	0.0	0.0	0.0	0.0	0.0	0.0	0.0	0.0	0.0	0.0	0.0	0.0	0.0	0.0
Rsrc2	208606	symbol	M. musculus	208606	M. musculus	0.0	0.0	0.0	0.0	0.0	0.0	0.0	0.0	0.0	0.0	0.0	0.0	0.0	0.0	0.0	0.0	0.0	0.0	0.0	0.0
Tob1	22057	symbol	M. musculus	22057	M. musculus	0.0	0.0	0.0	0.0	0.0	0.0	0.0	1.0	0.0	0.0	0.0	1.0	0.0	0.0	0.0	0.0	0.0	0.0	0.0	0.0
Aqp11	66333	symbol	M. musculus	66333	M. musculus	0.0	0.0	0.0	0.0	0.0	0.0	0.0	1.0	0.0	0.0	0.0	0.0	0.0	0.0	0.0	0.0	0.0	0.0	0.0	0.0
Pifo	100503311	symbol	M. musculus	100503311	M. musculus	0.0	0.0	0.0	0.0	0.0	0.0	0.0	0.0	1.0	0.0	0.0	1.0	0.0	0.0	0.0	0.0	0.0	0.0	0.0	0.0
Acad12	338350	symbol	M. musculus	338350	M. musculus	0.0	0.0	0.0	0.0	0.0	0.0	0.0	0.0	0.0	0.0	0.0	0.0	0.0	0.0	0.0	0.0	0.0	0.0	0.0	0.0
Afm	280662	symbol	M. musculus	280662	M. musculus	0.0	0.0	0.0	0.0	0.0	0.0	0.0	0.0	0.0	0.0	0.0	0.0	0.0	0.0	0.0	0.0	0.0	0.0	0.0	0.0
Pglyrp1	21946	symbol	M. musculus	21946	M. musculus	1.0	0.0	1.0	0.0	0.0	1.0	1.0	1.0	0.0	0.0	0.0	0.0	1.0	0.0	1.0	0.0	1.0	0.0	0.0	0.0
Cdkn2c	12580	symbol	M. musculus	12580	M. musculus	0.0	1.0	0.0	1.0	0.0	0.0	0.0	1.0	1.0	0.0	0.0	1.0	0.0	0.0	0.0	0.0	0.0	0.0	0.0	0.0
Gm15907						nan	nan	nan	nan	nan	nan	nan	nan	nan	nan	nan	nan	nan	nan	nan	nan	nan	nan	nan	nan
Gm10420	108169197	symbol	M. musculus	108169197	M. musculus	0.0	0.0	0.0	0.0	0.0	0.0	0.0	0.0	0.0	0.0	0.0	0.0	0.0	0.0	0.0	0.0	0.0	0.0	0.0	0.0
Ldha-ps2	16830	symbol	M. musculus	16830	M. musculus	0.0	0.0	0.0	0.0	0.0	0.0	0.0	0.0	0.0	0.0	0.0	0.0	0.0	0.0	0.0	0.0	0.0	0.0	0.0	0.0
Phlda3	27280	symbol	M. musculus	27280	M. musculus	0.0	0.0	0.0	0.0	0.0	0.0	0.0	0.0	0.0	0.0	1.0	0.0	0.0	0.0	0.0	0.0	0.0	0.0	0.0	0.0
Ercc5	22592	symbol	M. musculus	22592	M. musculus	0.0	0.0	0.0	0.0	0.0	0.0	0.0	0.0	0.0	0.0	0.0	0.0	0.0	0.0	0.0	0.0	0.0	0.0	1.0	0.0
Npy	109648	symbol	M. musculus	109648	M. musculus	0.0	0.0	0.0	0.0	0.0	1.0	0.0	0.0	0.0	0.0	0.0	0.0	1.0	0.0	0.0	0.0	0.0	0.0	0.0	0.0
BC106175	724112	symbol	M. musculus	724112	M. musculus	0.0	0.0	0.0	0.0	0.0	0.0	0.0	0.0	0.0	0.0	0.0	0.0	0.0	0.0	0.0	0.0	0.0	0.0	0.0	0.0
Acer2	230379	symbol	M. musculus	230379	M. musculus	0.0	0.0	1.0	0.0	0.0	0.0	0.0	1.0	0.0	0.0	1.0	0.0	0.0	0.0	0.0	0.0	0.0	0.0	0.0	0.0
Lrr1	69706	symbol	M. musculus	69706	M. musculus	0.0	0.0	0.0	0.0	0.0	0.0	0.0	0.0	0.0	0.0	0.0	0.0	0.0	0.0	0.0	0.0	0.0	0.0	0.0	0.0
Gm37899						nan	nan	nan	nan	nan	nan	nan	nan	nan	nan	nan	nan	nan	nan	nan	nan	nan	nan	nan	nan
Cd93	17064	symbol	M. musculus	17064	M. musculus	0.0	0.0	1.0	0.0	0.0	0.0	0.0	0.0	0.0	0.0	0.0	0.0	0.0	0.0	0.0	0.0	0.0	0.0	0.0	0.0
Lilr4b	14727	symbol	M. musculus	14727	M. musculus	0.0	0.0	0.0	0.0	0.0	0.0	0.0	0.0	0.0	0.0	0.0	0.0	0.0	0.0	0.0	0.0	0.0	0.0	0.0	0.0
Zbtb10	229055	symbol	M. musculus	229055	M. musculus	0.0	0.0	0.0	0.0	0.0	0.0	0.0	0.0	0.0	0.0	0.0	0.0	0.0	0.0	0.0	0.0	0.0	0.0	0.0	0.0
Stx3	20908	symbol	M. musculus	20908	M. musculus	1.0	0.0	1.0	0.0	1.0	1.0	0.0	0.0	0.0	0.0	0.0	0.0	0.0	0.0	0.0	1.0	0.0	0.0	0.0	0.0
Gm21370	100861977	symbol	M. musculus	100861977	M. musculus	0.0	0.0	0.0	0.0	0.0	0.0	0.0	0.0	0.0	0.0	0.0	0.0	0.0	0.0	0.0	0.0	0.0	0.0	0.0	0.0
Anks3	72615	symbol	M. musculus	72615	M. musculus	0.0	0.0	0.0	0.0	0.0	0.0	0.0	0.0	0.0	0.0	0.0	0.0	0.0	0.0	0.0	0.0	0.0	0.0	0.0	0.0
Srgn	19073	symbol	M. musculus	19073	M. musculus	0.0	0.0	0.0	0.0	0.0	0.0	1.0	0.0	0.0	0.0	0.0	0.0	0.0	0.0	0.0	0.0	0.0	0.0	0.0	0.0
Rfx5	53970	symbol	M. musculus	53970	M. musculus	0.0	0.0	0.0	0.0	0.0	0.0	0.0	0.0	0.0	0.0	0.0	0.0	0.0	0.0	0.0	0.0	0.0	0.0	0.0	0.0
Gm26518						nan	nan	nan	nan	nan	nan	nan	nan	nan	nan	nan	nan	nan	nan	nan	nan	nan	nan	nan	nan
Angpt2	11601	symbol	M. musculus	11601	M. musculus	0.0	0.0	1.0	0.0	1.0	1.0	0.0	1.0	0.0	0.0	0.0	1.0	0.0	0.0	0.0	0.0	1.0	0.0	0.0	0.0
Ganc	76051	symbol	M. musculus	76051	M. musculus	0.0	0.0	0.0	0.0	0.0	0.0	0.0	0.0	0.0	0.0	0.0	0.0	0.0	0.0	0.0	0.0	0.0	0.0	0.0	0.0
Dnajb13	69387	symbol	M. musculus	69387	M. musculus	0.0	0.0	0.0	0.0	0.0	0.0	0.0	0.0	0.0	0.0	0.0	0.0	0.0	0.0	0.0	0.0	0.0	0.0	0.0	1.0
Gm49338						nan	nan	nan	nan	nan	nan	nan	nan	nan	nan	nan	nan	nan	nan	nan	nan	nan	nan	nan	nan
A530064D06Rik	328830	symbol	M. musculus	328830	M. musculus	1.0	0.0	0.0	0.0	0.0	0.0	0.0	0.0	0.0	1.0	0.0	0.0	0.0	0.0	0.0	0.0	0.0	0.0	0.0	0.0
Gm38042						nan	nan	nan	nan	nan	nan	nan	nan	nan	nan	nan	nan	nan	nan	nan	nan	nan	nan	nan	nan
Gm48840						nan	nan	nan	nan	nan	nan	nan	nan	nan	nan	nan	nan	nan	nan	nan	nan	nan	nan	nan	nan
Msl1	74026	symbol	M. musculus	74026	M. musculus	0.0	0.0	0.0	0.0	0.0	0.0	0.0	0.0	0.0	0.0	0.0	0.0	0.0	0.0	0.0	0.0	0.0	0.0	0.0	0.0
Pitpnc1	71795	symbol	M. musculus	71795	M. musculus	0.0	0.0	0.0	0.0	0.0	0.0	0.0	0.0	0.0	0.0	0.0	0.0	0.0	0.0	0.0	0.0	0.0	0.0	0.0	0.0
Spire1	68166	symbol	M. musculus	68166	M. musculus	0.0	0.0	0.0	1.0	0.0	0.0	0.0	0.0	0.0	0.0	0.0	0.0	0.0	0.0	0.0	1.0	0.0	0.0	0.0	1.0
Evi5	14020	symbol	M. musculus	14020	M. musculus	0.0	0.0	0.0	1.0	0.0	0.0	0.0	0.0	0.0	0.0	0.0	0.0	0.0	0.0	0.0	0.0	0.0	0.0	0.0	0.0
5-Sep						nan	nan	nan	nan	nan	nan	nan	nan	nan	nan	nan	nan	nan	nan	nan	nan	nan	nan	nan	nan
Pde2a	207728	symbol	M. musculus	207728	M. musculus	1.0	0.0	0.0	0.0	1.0	0.0	0.0	0.0	0.0	1.0	0.0	0.0	0.0	0.0	0.0	0.0	0.0	0.0	0.0	0.0
Plxdc2	67448	symbol	M. musculus	67448	M. musculus	0.0	0.0	0.0	0.0	0.0	0.0	0.0	0.0	0.0	0.0	0.0	0.0	0.0	0.0	0.0	0.0	0.0	0.0	0.0	0.0
Gm45266						nan	nan	nan	nan	nan	nan	nan	nan	nan	nan	nan	nan	nan	nan	nan	nan	nan	nan	nan	nan
9130015A21Rik	71581	symbol	M. musculus	71581	M. musculus	0.0	0.0	0.0	0.0	0.0	0.0	0.0	0.0	0.0	0.0	0.0	0.0	0.0	0.0	0.0	0.0	0.0	0.0	0.0	0.0
Phxr4	18689	symbol	M. musculus	18689	M. musculus	0.0	0.0	0.0	0.0	0.0	0.0	0.0	0.0	0.0	0.0	0.0	0.0	0.0	0.0	0.0	0.0	0.0	0.0	0.0	0.0
Ahcy	269378	symbol	M. musculus	269378	M. musculus	1.0	0.0	0.0	0.0	0.0	0.0	0.0	0.0	0.0	0.0	0.0	0.0	0.0	0.0	0.0	0.0	0.0	0.0	0.0	0.0
Gm49579						nan	nan	nan	nan	nan	nan	nan	nan	nan	nan	nan	nan	nan	nan	nan	nan	nan	nan	nan	nan
Serpina3g	20715	symbol	M. musculus	20715	M. musculus	0.0	0.0	0.0	0.0	0.0	0.0	0.0	0.0	0.0	0.0	0.0	0.0	0.0	0.0	0.0	0.0	0.0	0.0	0.0	0.0
Trpc3	22065	symbol	M. musculus	22065	M. musculus	0.0	0.0	0.0	0.0	0.0	0.0	0.0	0.0	0.0	0.0	0.0	0.0	0.0	0.0	0.0	0.0	0.0	0.0	0.0	0.0
Dock9	105445	symbol	M. musculus	105445	M. musculus	0.0	0.0	0.0	0.0	0.0	0.0	0.0	0.0	0.0	0.0	0.0	0.0	0.0	0.0	0.0	0.0	0.0	0.0	0.0	0.0
Gm6311	622313	symbol	M. musculus	622313	M. musculus	0.0	0.0	0.0	0.0	0.0	0.0	0.0	0.0	0.0	0.0	0.0	0.0	0.0	0.0	0.0	0.0	0.0	0.0	0.0	0.0
Cyp4f17	208285	symbol	M. musculus	208285	M. musculus	0.0	0.0	0.0	0.0	0.0	0.0	0.0	0.0	0.0	0.0	0.0	0.0	0.0	0.0	0.0	0.0	0.0	0.0	0.0	0.0
Klrd1	16643	symbol	M. musculus	16643	M. musculus	0.0	0.0	0.0	0.0	0.0	0.0	0.0	0.0	0.0	0.0	0.0	0.0	0.0	0.0	0.0	0.0	0.0	1.0	0.0	0.0
Hebp1	15199	symbol	M. musculus	15199	M. musculus	0.0	0.0	0.0	0.0	0.0	0.0	0.0	0.0	0.0	0.0	0.0	0.0	0.0	0.0	0.0	0.0	0.0	0.0	0.0	0.0
Fabp4	11770	symbol	M. musculus	11770	M. musculus	1.0	0.0	0.0	0.0	0.0	0.0	0.0	0.0	1.0	1.0	0.0	0.0	0.0	0.0	0.0	0.0	0.0	0.0	0.0	0.0
Zik1	22775	symbol	M. musculus	22775	M. musculus	0.0	0.0	0.0	0.0	0.0	0.0	0.0	0.0	0.0	0.0	0.0	0.0	0.0	0.0	0.0	0.0	0.0	0.0	0.0	0.0
1700017B05Rik	74211	symbol	M. musculus	74211	M. musculus	0.0	0.0	0.0	0.0	0.0	0.0	0.0	0.0	0.0	0.0	0.0	0.0	0.0	0.0	0.0	0.0	0.0	0.0	0.0	0.0
Gm13339						nan	nan	nan	nan	nan	nan	nan	nan	nan	nan	nan	nan	nan	nan	nan	nan	nan	nan	nan	nan
Arpin	70420	symbol	M. musculus	70420	M. musculus	0.0	0.0	0.0	0.0	0.0	0.0	0.0	0.0	0.0	0.0	0.0	0.0	0.0	0.0	0.0	0.0	0.0	0.0	0.0	0.0
Hsp90aa1	15519	symbol	M. musculus	15519	M. musculus	0.0	0.0	1.0	0.0	0.0	0.0	0.0	0.0	1.0	0.0	0.0	1.0	0.0	0.0	0.0	1.0	0.0	0.0	0.0	0.0
Naa16	66897	symbol	M. musculus	66897	M. musculus	0.0	0.0	0.0	0.0	0.0	0.0	0.0	0.0	0.0	0.0	0.0	0.0	0.0	0.0	0.0	0.0	0.0	0.0	0.0	0.0
Map1b	17755	symbol	M. musculus	17755	M. musculus	0.0	0.0	0.0	0.0	0.0	0.0	0.0	0.0	0.0	0.0	0.0	0.0	0.0	0.0	0.0	1.0	0.0	0.0	0.0	1.0
Mapk4	225724	symbol	M. musculus	225724	M. musculus	0.0	0.0	0.0	0.0	0.0	0.0	0.0	0.0	0.0	0.0	0.0	1.0	0.0	0.0	0.0	0.0	0.0	0.0	0.0	0.0
Prdx1	18477	symbol	M. musculus	18477	M. musculus	0.0	0.0	0.0	0.0	0.0	0.0	0.0	0.0	1.0	0.0	0.0	0.0	0.0	0.0	0.0	0.0	0.0	0.0	0.0	0.0
Ulk2	29869	symbol	M. musculus	29869	M. musculus	0.0	0.0	0.0	0.0	0.0	0.0	0.0	0.0	0.0	0.0	0.0	0.0	1.0	0.0	0.0	0.0	0.0	0.0	0.0	0.0
Hsh2d	209488	symbol	M. musculus	209488	M. musculus	0.0	0.0	1.0	0.0	0.0	0.0	0.0	0.0	0.0	0.0	0.0	0.0	0.0	0.0	0.0	0.0	0.0	0.0	0.0	0.0
Tctex1d2	66061	symbol	M. musculus	66061	M. musculus	0.0	0.0	0.0	0.0	0.0	0.0	0.0	0.0	0.0	0.0	0.0	0.0	0.0	1.0	0.0	0.0	0.0	0.0	0.0	0.0
S1pr2	14739	symbol	M. musculus	14739	M. musculus	0.0	0.0	0.0	0.0	0.0	0.0	0.0	0.0	0.0	0.0	0.0	0.0	0.0	0.0	0.0	0.0	0.0	0.0	0.0	0.0
Cdkn1a	12575	symbol	M. musculus	12575	M. musculus	0.0	1.0	1.0	1.0	0.0	0.0	0.0	1.0	1.0	0.0	1.0	1.0	0.0	0.0	0.0	0.0	1.0	0.0	0.0	0.0
Gm43302						nan	nan	nan	nan	nan	nan	nan	nan	nan	nan	nan	nan	nan	nan	nan	nan	nan	nan	nan	nan
Phf11b	236451	symbol	M. musculus	236451	M. musculus	0.0	0.0	0.0	0.0	0.0	0.0	0.0	0.0	0.0	0.0	0.0	0.0	0.0	0.0	0.0	0.0	0.0	0.0	0.0	0.0
Gins1	69270	symbol	M. musculus	69270	M. musculus	0.0	1.0	0.0	0.0	0.0	0.0	0.0	0.0	0.0	0.0	0.0	0.0	0.0	0.0	0.0	0.0	0.0	0.0	1.0	0.0
Zfp974	73430	symbol	M. musculus	73430	M. musculus	0.0	0.0	0.0	0.0	0.0	0.0	0.0	0.0	0.0	0.0	0.0	0.0	0.0	0.0	0.0	0.0	0.0	0.0	0.0	0.0
Mefv	54483	symbol	M. musculus	54483	M. musculus	1.0	0.0	0.0	0.0	0.0	0.0	1.0	0.0	0.0	0.0	0.0	0.0	0.0	0.0	0.0	0.0	1.0	0.0	0.0	0.0
Fn1	14268	symbol	M. musculus	14268	M. musculus	1.0	0.0	1.0	0.0	1.0	1.0	1.0	0.0	1.0	0.0	0.0	0.0	1.0	0.0	0.0	0.0	0.0	0.0	0.0	0.0
Gm9465	669675	symbol	M. musculus	669675	M. musculus	0.0	0.0	0.0	0.0	0.0	0.0	0.0	0.0	0.0	0.0	0.0	0.0	0.0	0.0	0.0	0.0	0.0	0.0	0.0	0.0
Gm37953						nan	nan	nan	nan	nan	nan	nan	nan	nan	nan	nan	nan	nan	nan	nan	nan	nan	nan	nan	nan
Fxn	14297	symbol	M. musculus	14297	M. musculus	0.0	0.0	0.0	0.0	0.0	0.0	0.0	0.0	0.0	0.0	1.0	0.0	0.0	0.0	0.0	0.0	0.0	0.0	0.0	0.0
Lyz1	17110	symbol	M. musculus	17110	M. musculus	0.0	0.0	0.0	0.0	0.0	0.0	0.0	0.0	0.0	0.0	0.0	0.0	1.0	0.0	0.0	0.0	0.0	0.0	0.0	0.0
A330076H08Rik	320026	symbol	M. musculus	320026	M. musculus	0.0	0.0	0.0	0.0	0.0	0.0	0.0	0.0	0.0	0.0	0.0	0.0	0.0	0.0	0.0	0.0	0.0	0.0	0.0	0.0
Adamtsl4	229595	symbol	M. musculus	229595	M. musculus	0.0	0.0	0.0	0.0	0.0	0.0	0.0	0.0	0.0	0.0	1.0	0.0	0.0	0.0	0.0	0.0	0.0	0.0	0.0	0.0
Jmjd1c	108829	symbol	M. musculus	108829	M. musculus	0.0	0.0	0.0	0.0	0.0	0.0	0.0	0.0	0.0	0.0	0.0	0.0	0.0	0.0	0.0	0.0	0.0	0.0	0.0	0.0
Hint1	15254	symbol	M. musculus	15254	M. musculus	0.0	0.0	0.0	0.0	0.0	0.0	0.0	0.0	0.0	0.0	1.0	0.0	0.0	0.0	0.0	0.0	0.0	0.0	0.0	0.0
Nceh1	320024	symbol	M. musculus	320024	M. musculus	0.0	0.0	0.0	0.0	0.0	0.0	0.0	0.0	0.0	0.0	0.0	0.0	0.0	0.0	0.0	0.0	0.0	0.0	0.0	0.0
Spdl1	70385	symbol	M. musculus	70385	M. musculus	0.0	1.0	0.0	1.0	0.0	0.0	0.0	0.0	0.0	0.0	0.0	0.0	0.0	1.0	0.0	1.0	0.0	0.0	0.0	1.0
AI662270	100043636	symbol	M. musculus	100043636	M. musculus	0.0	0.0	0.0	0.0	0.0	0.0	0.0	0.0	0.0	0.0	0.0	0.0	0.0	0.0	0.0	0.0	0.0	0.0	0.0	0.0
Cd209g	70192	symbol	M. musculus	70192	M. musculus	0.0	0.0	0.0	0.0	0.0	0.0	0.0	0.0	0.0	0.0	0.0	0.0	0.0	0.0	0.0	0.0	0.0	0.0	0.0	0.0
Nhp2	52530	symbol	M. musculus	52530	M. musculus	0.0	0.0	0.0	0.0	0.0	0.0	0.0	0.0	0.0	0.0	0.0	0.0	0.0	0.0	0.0	0.0	0.0	0.0	0.0	0.0
Csf1r	12978	symbol	M. musculus	12978	M. musculus	1.0	0.0	1.0	0.0	1.0	1.0	1.0	1.0	1.0	0.0	0.0	0.0	1.0	0.0	1.0	0.0	0.0	0.0	0.0	0.0
Olfr433	258712	symbol	M. musculus	258712	M. musculus	0.0	0.0	0.0	0.0	0.0	0.0	0.0	0.0	0.0	0.0	0.0	0.0	0.0	0.0	0.0	0.0	0.0	0.0	0.0	0.0
Oasl2	23962	symbol	M. musculus	23962	M. musculus	0.0	0.0	0.0	0.0	0.0	0.0	0.0	0.0	0.0	0.0	0.0	0.0	1.0	0.0	0.0	0.0	0.0	0.0	0.0	0.0
Fnip1	216742	symbol	M. musculus	216742	M. musculus	0.0	0.0	1.0	0.0	0.0	0.0	0.0	0.0	0.0	0.0	1.0	0.0	0.0	0.0	0.0	0.0	0.0	0.0	0.0	0.0
6720475M21Rik	77896	symbol	M. musculus	77896	M. musculus	0.0	0.0	0.0	0.0	0.0	0.0	0.0	0.0	0.0	0.0	0.0	0.0	0.0	0.0	0.0	0.0	0.0	0.0	0.0	0.0
Cwf19l2	244672	symbol	M. musculus	244672	M. musculus	0.0	0.0	0.0	0.0	0.0	0.0	0.0	0.0	0.0	0.0	0.0	0.0	0.0	0.0	0.0	0.0	0.0	0.0	0.0	0.0
A930024E05Rik	109202	symbol	M. musculus	109202	M. musculus	0.0	0.0	0.0	0.0	0.0	0.0	0.0	0.0	0.0	0.0	0.0	0.0	0.0	0.0	0.0	0.0	0.0	0.0	0.0	0.0
Cebpz	12607	symbol	M. musculus	12607	M. musculus	0.0	0.0	0.0	0.0	0.0	0.0	0.0	0.0	0.0	0.0	0.0	0.0	0.0	0.0	0.0	0.0	0.0	0.0	0.0	0.0
Trim26	22670	symbol	M. musculus	22670	M. musculus	0.0	0.0	0.0	0.0	0.0	0.0	0.0	0.0	0.0	0.0	0.0	0.0	1.0	0.0	0.0	0.0	0.0	0.0	0.0	0.0
Lrif1	321000	symbol	M. musculus	321000	M. musculus	0.0	0.0	0.0	1.0	0.0	0.0	0.0	0.0	0.0	0.0	0.0	0.0	0.0	0.0	0.0	0.0	0.0	0.0	0.0	0.0
Gm13093	102641052	symbol	M. musculus	102641052	M. musculus	0.0	0.0	0.0	0.0	0.0	0.0	0.0	0.0	0.0	0.0	0.0	0.0	0.0	0.0	0.0	0.0	0.0	0.0	0.0	0.0
Ppcdc	66812	symbol	M. musculus	66812	M. musculus	0.0	0.0	0.0	0.0	0.0	0.0	0.0	0.0	0.0	0.0	0.0	0.0	0.0	0.0	0.0	0.0	0.0	0.0	0.0	0.0
Gpr37l1	171469	symbol	M. musculus	171469	M. musculus	0.0	0.0	0.0	0.0	0.0	0.0	0.0	0.0	1.0	0.0	0.0	0.0	0.0	0.0	0.0	0.0	0.0	0.0	0.0	0.0
Arc	11838	symbol	M. musculus	11838	M. musculus	0.0	0.0	0.0	0.0	0.0	0.0	0.0	0.0	0.0	0.0	0.0	0.0	0.0	0.0	0.0	0.0	0.0	0.0	0.0	0.0
Pmf1	67037	symbol	M. musculus	67037	M. musculus	0.0	0.0	0.0	1.0	0.0	0.0	0.0	0.0	0.0	0.0	0.0	0.0	0.0	0.0	0.0	0.0	0.0	0.0	0.0	0.0
Arap3	106952	symbol	M. musculus	106952	M. musculus	0.0	0.0	0.0	0.0	0.0	0.0	0.0	0.0	0.0	0.0	0.0	0.0	0.0	0.0	0.0	0.0	0.0	0.0	0.0	0.0
Gm10123	19034	symbol	M. musculus	19034	M. musculus	0.0	0.0	0.0	0.0	0.0	0.0	0.0	0.0	0.0	0.0	0.0	0.0	0.0	0.0	0.0	0.0	0.0	0.0	0.0	0.0
Gja1	14609	symbol	M. musculus	14609	M. musculus	1.0	1.0	1.0	0.0	1.0	0.0	0.0	1.0	0.0	1.0	0.0	1.0	1.0	1.0	0.0	1.0	1.0	0.0	0.0	1.0
Ran	19384	symbol	M. musculus	19384	M. musculus	0.0	1.0	0.0	1.0	0.0	0.0	0.0	0.0	0.0	0.0	0.0	0.0	0.0	0.0	0.0	1.0	0.0	0.0	0.0	0.0
Gm13423	100416062	symbol	M. musculus	100416062	M. musculus	0.0	0.0	0.0	0.0	0.0	0.0	0.0	0.0	0.0	0.0	0.0	0.0	0.0	0.0	0.0	0.0	0.0	0.0	0.0	0.0
Zfp93	22755	symbol	M. musculus	22755	M. musculus	0.0	0.0	0.0	0.0	0.0	0.0	0.0	0.0	0.0	0.0	0.0	0.0	0.0	0.0	0.0	0.0	0.0	0.0	0.0	0.0
Prcc	94315	symbol	M. musculus	94315	M. musculus	0.0	1.0	0.0	1.0	0.0	0.0	0.0	0.0	0.0	0.0	0.0	0.0	0.0	0.0	0.0	0.0	0.0	0.0	0.0	0.0
Gm43051						nan	nan	nan	nan	nan	nan	nan	nan	nan	nan	nan	nan	nan	nan	nan	nan	nan	nan	nan	nan
Ifi47	15953	symbol	M. musculus	15953	M. musculus	0.0	0.0	0.0	0.0	0.0	0.0	0.0	0.0	0.0	0.0	0.0	0.0	0.0	0.0	0.0	0.0	0.0	0.0	0.0	0.0
Tnfaip8l1	66443	symbol	M. musculus	66443	M. musculus	0.0	0.0	0.0	0.0	0.0	0.0	0.0	0.0	0.0	0.0	0.0	0.0	0.0	0.0	0.0	0.0	0.0	0.0	0.0	0.0
Phf11c	628705	symbol	M. musculus	628705	M. musculus	0.0	0.0	0.0	0.0	0.0	0.0	0.0	0.0	0.0	0.0	0.0	0.0	0.0	0.0	0.0	0.0	0.0	0.0	0.0	0.0
Eif6	16418	symbol	M. musculus	16418	M. musculus	0.0	0.0	1.0	0.0	0.0	0.0	0.0	0.0	0.0	0.0	0.0	0.0	0.0	0.0	1.0	1.0	0.0	0.0	0.0	0.0
Rps12-ps4	100034728	symbol	M. musculus	100034728	M. musculus	0.0	0.0	0.0	0.0	0.0	0.0	0.0	0.0	0.0	0.0	0.0	0.0	0.0	0.0	0.0	0.0	0.0	0.0	0.0	0.0
Zfp59	22717	symbol	M. musculus	22717	M. musculus	0.0	0.0	0.0	0.0	0.0	0.0	0.0	0.0	0.0	0.0	0.0	0.0	0.0	0.0	0.0	0.0	0.0	0.0	0.0	0.0
Soat1	20652	symbol	M. musculus	20652	M. musculus	0.0	0.0	0.0	0.0	0.0	0.0	0.0	0.0	0.0	0.0	0.0	0.0	0.0	0.0	0.0	0.0	0.0	0.0	0.0	0.0
Cd209e	170780	symbol	M. musculus	170780	M. musculus	0.0	0.0	1.0	0.0	0.0	0.0	0.0	0.0	0.0	0.0	0.0	0.0	0.0	0.0	0.0	0.0	0.0	1.0	0.0	0.0
Gm37488						nan	nan	nan	nan	nan	nan	nan	nan	nan	nan	nan	nan	nan	nan	nan	nan	nan	nan	nan	nan
Usf2	22282	symbol	M. musculus	22282	M. musculus	0.0	0.0	0.0	0.0	0.0	0.0	0.0	0.0	0.0	0.0	0.0	0.0	0.0	0.0	0.0	0.0	0.0	0.0	0.0	0.0
Ckap2	80986	symbol	M. musculus	80986	M. musculus	0.0	1.0	0.0	1.0	0.0	0.0	0.0	0.0	0.0	0.0	0.0	0.0	0.0	0.0	0.0	0.0	0.0	0.0	0.0	1.0
Cercam	99151	symbol	M. musculus	99151	M. musculus	0.0	0.0	0.0	0.0	0.0	0.0	0.0	0.0	0.0	0.0	0.0	0.0	0.0	0.0	0.0	0.0	0.0	0.0	0.0	0.0
Nubp1	26425	symbol	M. musculus	26425	M. musculus	0.0	1.0	0.0	1.0	0.0	0.0	0.0	0.0	0.0	0.0	0.0	0.0	0.0	0.0	0.0	1.0	0.0	0.0	0.0	1.0
Arhgef40	268739	symbol	M. musculus	268739	M. musculus	0.0	0.0	0.0	0.0	0.0	0.0	0.0	0.0	0.0	0.0	0.0	0.0	0.0	0.0	0.0	0.0	0.0	0.0	0.0	0.0
Tspan17	74257	symbol	M. musculus	74257	M. musculus	0.0	0.0	0.0	0.0	0.0	0.0	0.0	0.0	0.0	0.0	0.0	0.0	0.0	0.0	0.0	0.0	0.0	0.0	0.0	0.0
Vim	22352	symbol	M. musculus	22352	M. musculus	0.0	0.0	0.0	0.0	0.0	0.0	0.0	0.0	0.0	0.0	0.0	1.0	0.0	0.0	0.0	0.0	0.0	0.0	0.0	0.0
Smt3h2-ps4	114607	symbol	M. musculus	114607	M. musculus	0.0	0.0	0.0	0.0	0.0	0.0	0.0	0.0	0.0	0.0	0.0	0.0	0.0	0.0	0.0	0.0	0.0	0.0	0.0	0.0
Ppp1r42	69312	symbol	M. musculus	69312	M. musculus	0.0	0.0	0.0	0.0	0.0	0.0	0.0	0.0	0.0	0.0	0.0	0.0	0.0	0.0	0.0	0.0	0.0	0.0	0.0	0.0
Fzd4	14366	symbol	M. musculus	14366	M. musculus	0.0	0.0	1.0	0.0	1.0	0.0	0.0	1.0	1.0	0.0	0.0	0.0	0.0	0.0	0.0	0.0	0.0	0.0	0.0	0.0
AC115631						nan	nan	nan	nan	nan	nan	nan	nan	nan	nan	nan	nan	nan	nan	nan	nan	nan	nan	nan	nan
Tpd52	21985	symbol	M. musculus	21985	M. musculus	0.0	0.0	0.0	0.0	0.0	0.0	0.0	0.0	0.0	0.0	0.0	0.0	0.0	0.0	0.0	0.0	0.0	0.0	0.0	0.0
Arhgef26	622434	symbol	M. musculus	622434	M. musculus	0.0	0.0	0.0	0.0	0.0	0.0	0.0	0.0	0.0	0.0	0.0	0.0	0.0	0.0	0.0	0.0	0.0	0.0	0.0	0.0
Gm6209	621304	symbol	M. musculus	621304	M. musculus	0.0	0.0	0.0	0.0	0.0	0.0	0.0	0.0	0.0	0.0	0.0	0.0	0.0	0.0	0.0	0.0	0.0	0.0	0.0	0.0
Atp6v0e	11974	symbol	M. musculus	11974	M. musculus	0.0	0.0	0.0	0.0	0.0	0.0	0.0	0.0	0.0	0.0	0.0	0.0	0.0	0.0	0.0	0.0	0.0	0.0	0.0	0.0
Plxdc1	72324	symbol	M. musculus	72324	M. musculus	0.0	0.0	0.0	0.0	1.0	0.0	0.0	0.0	0.0	0.0	0.0	0.0	0.0	0.0	0.0	0.0	0.0	0.0	0.0	0.0
Trio	223435	symbol	M. musculus	223435	M. musculus	0.0	0.0	0.0	0.0	0.0	0.0	0.0	0.0	0.0	0.0	0.0	0.0	0.0	0.0	0.0	0.0	0.0	0.0	0.0	0.0
Lck	16818	symbol	M. musculus	16818	M. musculus	0.0	0.0	1.0	0.0	0.0	0.0	0.0	0.0	0.0	1.0	1.0	1.0	0.0	0.0	0.0	0.0	0.0	1.0	0.0	0.0
Sdc1	20969	symbol	M. musculus	20969	M. musculus	1.0	0.0	0.0	0.0	0.0	0.0	0.0	0.0	0.0	0.0	0.0	0.0	0.0	0.0	0.0	0.0	0.0	1.0	0.0	0.0
Zfp955a	77652	symbol	M. musculus	77652	M. musculus	0.0	0.0	0.0	0.0	0.0	0.0	0.0	0.0	0.0	0.0	0.0	0.0	0.0	0.0	0.0	0.0	0.0	0.0	0.0	0.0
Rpl35a-ps6	100042824	symbol	M. musculus	100042824	M. musculus	0.0	0.0	0.0	0.0	0.0	0.0	0.0	0.0	0.0	0.0	0.0	0.0	0.0	0.0	0.0	0.0	0.0	0.0	0.0	0.0
Tmem106a	217203	symbol	M. musculus	217203	M. musculus	0.0	0.0	0.0	0.0	0.0	0.0	1.0	0.0	1.0	0.0	0.0	0.0	0.0	0.0	0.0	0.0	0.0	0.0	0.0	0.0
Adgre5	26364	symbol	M. musculus	26364	M. musculus	0.0	0.0	0.0	0.0	0.0	0.0	0.0	0.0	0.0	0.0	0.0	0.0	0.0	0.0	0.0	0.0	0.0	0.0	0.0	0.0
Bend5	67621	symbol	M. musculus	67621	M. musculus	0.0	0.0	0.0	0.0	0.0	0.0	0.0	0.0	0.0	0.0	0.0	0.0	0.0	0.0	0.0	0.0	0.0	0.0	0.0	0.0
Gm37310						nan	nan	nan	nan	nan	nan	nan	nan	nan	nan	nan	nan	nan	nan	nan	nan	nan	nan	nan	nan
Rps5	20103	symbol	M. musculus	20103	M. musculus	0.0	0.0	0.0	0.0	0.0	0.0	0.0	0.0	0.0	0.0	0.0	0.0	0.0	0.0	0.0	0.0	0.0	0.0	0.0	0.0
Pik3r1	18708	symbol	M. musculus	18708	M. musculus	0.0	0.0	1.0	0.0	1.0	1.0	1.0	1.0	1.0	0.0	1.0	1.0	0.0	0.0	1.0	0.0	0.0	0.0	0.0	0.0
Aif1l	108897	symbol	M. musculus	108897	M. musculus	0.0	0.0	0.0	0.0	0.0	0.0	0.0	0.0	0.0	0.0	0.0	0.0	0.0	0.0	0.0	0.0	0.0	0.0	0.0	0.0
Gm47308						nan	nan	nan	nan	nan	nan	nan	nan	nan	nan	nan	nan	nan	nan	nan	nan	nan	nan	nan	nan
Adamts16	271127	symbol	M. musculus	271127	M. musculus	0.0	0.0	0.0	0.0	0.0	0.0	0.0	0.0	0.0	0.0	0.0	0.0	0.0	0.0	0.0	0.0	0.0	0.0	0.0	0.0
Hells	15201	symbol	M. musculus	15201	M. musculus	0.0	0.0	1.0	1.0	0.0	0.0	0.0	0.0	0.0	0.0	1.0	0.0	0.0	0.0	0.0	0.0	0.0	0.0	1.0	0.0
Wfdc18	14038	symbol	M. musculus	14038	M. musculus	0.0	0.0	0.0	0.0	0.0	0.0	0.0	0.0	0.0	0.0	0.0	0.0	1.0	0.0	0.0	0.0	0.0	0.0	0.0	0.0
Gm5244	383436	symbol	M. musculus	383436	M. musculus	0.0	0.0	0.0	0.0	0.0	0.0	0.0	0.0	0.0	0.0	0.0	0.0	0.0	0.0	0.0	0.0	0.0	0.0	0.0	0.0
Mid1ip1	68041	symbol	M. musculus	68041	M. musculus	0.0	0.0	0.0	0.0	0.0	0.0	0.0	0.0	0.0	0.0	0.0	0.0	0.0	0.0	0.0	0.0	0.0	0.0	0.0	1.0
Rpl10a-ps1	100043141	symbol	M. musculus	100043141	M. musculus	0.0	0.0	0.0	0.0	0.0	0.0	0.0	0.0	0.0	0.0	0.0	0.0	0.0	0.0	0.0	0.0	0.0	0.0	0.0	0.0
Nr3c1	14815	symbol	M. musculus	14815	M. musculus	0.0	0.0	0.0	0.0	0.0	0.0	0.0	0.0	0.0	0.0	1.0	1.0	0.0	0.0	0.0	0.0	0.0	0.0	0.0	0.0
mt-Nd2	17717	gene_synonym	M. musculus	17717	M. musculus	0.0	0.0	0.0	0.0	0.0	0.0	0.0	0.0	0.0	0.0	0.0	1.0	0.0	0.0	0.0	0.0	0.0	0.0	0.0	0.0
Plcg1	18803	symbol	M. musculus	18803	M. musculus	0.0	0.0	0.0	0.0	1.0	1.0	0.0	0.0	0.0	1.0	1.0	1.0	0.0	0.0	0.0	0.0	0.0	0.0	0.0	0.0
Adam8	11501	symbol	M. musculus	11501	M. musculus	1.0	0.0	1.0	0.0	1.0	1.0	1.0	1.0	1.0	1.0	1.0	0.0	0.0	0.0	1.0	0.0	0.0	0.0	0.0	0.0
Gm15922						nan	nan	nan	nan	nan	nan	nan	nan	nan	nan	nan	nan	nan	nan	nan	nan	nan	nan	nan	nan
Gm47079						nan	nan	nan	nan	nan	nan	nan	nan	nan	nan	nan	nan	nan	nan	nan	nan	nan	nan	nan	nan
Phf12	268448	symbol	M. musculus	268448	M. musculus	0.0	0.0	0.0	0.0	0.0	0.0	0.0	0.0	0.0	0.0	0.0	0.0	0.0	0.0	0.0	0.0	0.0	0.0	0.0	0.0
Sec61b	66212	symbol	M. musculus	66212	M. musculus	0.0	0.0	0.0	0.0	0.0	0.0	0.0	0.0	0.0	0.0	0.0	0.0	0.0	0.0	0.0	0.0	0.0	0.0	0.0	0.0
Eif5a	276770	symbol	M. musculus	276770	M. musculus	0.0	0.0	0.0	0.0	0.0	0.0	0.0	0.0	0.0	0.0	1.0	0.0	0.0	0.0	0.0	0.0	0.0	0.0	0.0	0.0
Ccdc69	52570	symbol	M. musculus	52570	M. musculus	0.0	0.0	0.0	0.0	0.0	0.0	0.0	0.0	0.0	0.0	0.0	0.0	0.0	0.0	0.0	0.0	0.0	0.0	0.0	0.0
Bst1	12182	symbol	M. musculus	12182	M. musculus	1.0	0.0	1.0	0.0	0.0	1.0	0.0	0.0	0.0	0.0	0.0	0.0	0.0	0.0	0.0	0.0	0.0	0.0	0.0	0.0
Gm26797	108167690	symbol	M. musculus	108167690	M. musculus	0.0	0.0	0.0	0.0	0.0	0.0	0.0	0.0	0.0	0.0	0.0	0.0	0.0	0.0	0.0	0.0	0.0	0.0	0.0	0.0
Il3ra	16188	symbol	M. musculus	16188	M. musculus	0.0	0.0	1.0	0.0	0.0	0.0	0.0	0.0	0.0	0.0	0.0	0.0	0.0	0.0	1.0	0.0	0.0	1.0	0.0	0.0
Tbx19	83993	symbol	M. musculus	83993	M. musculus	0.0	0.0	0.0	0.0	0.0	0.0	0.0	0.0	0.0	0.0	0.0	0.0	0.0	0.0	0.0	0.0	0.0	0.0	0.0	0.0
Fam83g	69640	symbol	M. musculus	69640	M. musculus	0.0	0.0	0.0	0.0	0.0	0.0	0.0	0.0	0.0	0.0	0.0	1.0	0.0	0.0	0.0	0.0	0.0	0.0	0.0	0.0
Prex1	277360	symbol	M. musculus	277360	M. musculus	0.0	0.0	1.0	0.0	1.0	1.0	0.0	0.0	0.0	0.0	0.0	0.0	0.0	0.0	0.0	0.0	0.0	0.0	0.0	0.0
2810006K23Rik	72650	symbol	M. musculus	72650	M. musculus	0.0	0.0	0.0	0.0	0.0	0.0	0.0	0.0	0.0	0.0	0.0	0.0	0.0	0.0	0.0	0.0	0.0	0.0	0.0	0.0
N4bp2l2	381695	symbol	M. musculus	381695	M. musculus	0.0	0.0	1.0	0.0	0.0	0.0	0.0	1.0	0.0	0.0	0.0	0.0	0.0	0.0	1.0	0.0	0.0	0.0	0.0	0.0
Gm20708						nan	nan	nan	nan	nan	nan	nan	nan	nan	nan	nan	nan	nan	nan	nan	nan	nan	nan	nan	nan
BC055324	381306	symbol	M. musculus	381306	M. musculus	0.0	0.0	0.0	0.0	0.0	0.0	0.0	0.0	0.0	0.0	0.0	0.0	0.0	0.0	0.0	0.0	0.0	0.0	0.0	0.0
Cytip	227929	symbol	M. musculus	227929	M. musculus	0.0	0.0	1.0	0.0	0.0	0.0	0.0	0.0	0.0	0.0	0.0	0.0	0.0	0.0	0.0	0.0	0.0	0.0	0.0	0.0
Gm4610	100043726	symbol	M. musculus	100043726	M. musculus	0.0	0.0	0.0	0.0	0.0	0.0	0.0	0.0	0.0	0.0	0.0	0.0	0.0	0.0	0.0	0.0	0.0	0.0	0.0	0.0
Gimap4	107526	symbol	M. musculus	107526	M. musculus	0.0	0.0	0.0	0.0	0.0	0.0	0.0	0.0	0.0	0.0	0.0	0.0	0.0	0.0	0.0	0.0	0.0	0.0	0.0	0.0
Gm12551	101055843	symbol	M. musculus	101055843	M. musculus	0.0	0.0	0.0	0.0	0.0	0.0	0.0	0.0	0.0	0.0	0.0	0.0	0.0	0.0	0.0	0.0	0.0	0.0	0.0	0.0
Phf3	213109	symbol	M. musculus	213109	M. musculus	0.0	0.0	0.0	0.0	0.0	0.0	0.0	0.0	0.0	0.0	0.0	0.0	0.0	0.0	0.0	0.0	0.0	0.0	0.0	0.0
S100a6	20200	symbol	M. musculus	20200	M. musculus	0.0	0.0	0.0	0.0	0.0	0.0	0.0	0.0	0.0	0.0	0.0	0.0	0.0	0.0	0.0	0.0	0.0	1.0	0.0	0.0
Zfp729a	212281	symbol	M. musculus	212281	M. musculus	0.0	0.0	0.0	0.0	0.0	0.0	0.0	0.0	0.0	0.0	0.0	0.0	0.0	0.0	0.0	0.0	0.0	0.0	0.0	0.0
Liph	239759	symbol	M. musculus	239759	M. musculus	0.0	0.0	0.0	0.0	0.0	0.0	0.0	0.0	0.0	0.0	0.0	0.0	0.0	0.0	0.0	0.0	0.0	0.0	0.0	0.0
Cops6	26893	symbol	M. musculus	26893	M. musculus	0.0	0.0	0.0	0.0	0.0	0.0	0.0	0.0	0.0	0.0	0.0	0.0	0.0	0.0	0.0	0.0	0.0	0.0	0.0	0.0
Gm13986	329496	symbol	M. musculus	329496	M. musculus	0.0	0.0	0.0	0.0	0.0	0.0	0.0	0.0	0.0	0.0	0.0	0.0	0.0	0.0	0.0	0.0	0.0	0.0	0.0	0.0
Neurl1a	18011	symbol	M. musculus	18011	M. musculus	0.0	0.0	0.0	0.0	0.0	0.0	0.0	1.0	1.0	0.0	1.0	0.0	0.0	0.0	0.0	0.0	0.0	0.0	0.0	1.0
Zfp605	675812	symbol	M. musculus	675812	M. musculus	0.0	0.0	0.0	0.0	0.0	0.0	0.0	0.0	0.0	0.0	0.0	0.0	0.0	0.0	0.0	0.0	0.0	0.0	0.0	0.0
Troap	78733	symbol	M. musculus	78733	M. musculus	0.0	0.0	0.0	0.0	0.0	0.0	0.0	0.0	0.0	0.0	0.0	0.0	0.0	0.0	0.0	0.0	0.0	0.0	0.0	0.0
Ice1	218333	symbol	M. musculus	218333	M. musculus	0.0	0.0	0.0	0.0	0.0	0.0	0.0	0.0	0.0	0.0	0.0	0.0	0.0	0.0	0.0	0.0	0.0	0.0	0.0	0.0
Rpl36a-ps3	100043893	symbol	M. musculus	100043893	M. musculus	0.0	0.0	0.0	0.0	0.0	0.0	0.0	0.0	0.0	0.0	0.0	0.0	0.0	0.0	0.0	0.0	0.0	0.0	0.0	0.0
Afp	11576	symbol	M. musculus	11576	M. musculus	0.0	0.0	0.0	0.0	0.0	0.0	0.0	0.0	0.0	0.0	0.0	0.0	0.0	0.0	0.0	0.0	0.0	0.0	0.0	0.0
Gm31410	102633626	symbol	M. musculus	102633626	M. musculus	0.0	0.0	0.0	0.0	0.0	0.0	0.0	0.0	0.0	0.0	0.0	0.0	0.0	0.0	0.0	0.0	0.0	0.0	0.0	0.0
Timm8a1	30058	symbol	M. musculus	30058	M. musculus	0.0	0.0	0.0	0.0	0.0	0.0	0.0	0.0	0.0	0.0	0.0	0.0	0.0	0.0	0.0	0.0	0.0	0.0	0.0	0.0
Pwwp2a	70802	symbol	M. musculus	70802	M. musculus	0.0	0.0	0.0	0.0	0.0	0.0	0.0	0.0	0.0	0.0	0.0	0.0	0.0	0.0	0.0	0.0	0.0	0.0	0.0	0.0
Tab2	68652	symbol	M. musculus	68652	M. musculus	0.0	0.0	0.0	0.0	0.0	0.0	0.0	0.0	1.0	0.0	0.0	0.0	0.0	0.0	0.0	0.0	0.0	0.0	0.0	0.0
Dner	227325	symbol	M. musculus	227325	M. musculus	0.0	0.0	0.0	0.0	0.0	0.0	0.0	0.0	0.0	0.0	0.0	0.0	0.0	0.0	0.0	0.0	0.0	0.0	0.0	0.0
Gm42759	115490197	symbol	M. musculus	115490197	M. musculus	0.0	0.0	0.0	0.0	0.0	0.0	0.0	0.0	0.0	0.0	0.0	0.0	0.0	0.0	0.0	0.0	0.0	0.0	0.0	0.0
6720489N17Rik	211378	symbol	M. musculus	211378	M. musculus	0.0	0.0	0.0	0.0	0.0	0.0	0.0	0.0	0.0	0.0	0.0	0.0	0.0	0.0	0.0	0.0	0.0	0.0	0.0	0.0
Kansl1	76719	symbol	M. musculus	76719	M. musculus	0.0	0.0	0.0	1.0	0.0	0.0	0.0	0.0	0.0	0.0	0.0	0.0	0.0	0.0	0.0	0.0	0.0	0.0	0.0	0.0
Ofd1	237222	symbol	M. musculus	237222	M. musculus	0.0	1.0	0.0	1.0	0.0	0.0	0.0	0.0	0.0	0.0	0.0	0.0	0.0	1.0	0.0	0.0	0.0	0.0	0.0	1.0
Dcstamp	75766	symbol	M. musculus	75766	M. musculus	0.0	0.0	1.0	0.0	0.0	0.0	0.0	0.0	0.0	0.0	0.0	0.0	0.0	0.0	1.0	0.0	0.0	0.0	0.0	0.0
Fcnb	14134	symbol	M. musculus	14134	M. musculus	1.0	0.0	0.0	0.0	0.0	0.0	1.0	0.0	0.0	1.0	0.0	0.0	1.0	0.0	0.0	0.0	0.0	1.0	0.0	0.0
Cep152	99100	symbol	M. musculus	99100	M. musculus	0.0	0.0	0.0	0.0	0.0	0.0	0.0	0.0	0.0	0.0	0.0	1.0	0.0	0.0	0.0	0.0	0.0	0.0	0.0	1.0
Chtf18	214901	symbol	M. musculus	214901	M. musculus	0.0	0.0	0.0	1.0	0.0	0.0	0.0	0.0	1.0	0.0	0.0	0.0	0.0	0.0	0.0	0.0	0.0	0.0	1.0	0.0
Fam89b	17826	symbol	M. musculus	17826	M. musculus	0.0	0.0	0.0	0.0	1.0	0.0	0.0	0.0	0.0	0.0	0.0	0.0	0.0	0.0	0.0	1.0	0.0	0.0	0.0	0.0
Pcdhga12	93724	symbol	M. musculus	93724	M. musculus	0.0	0.0	1.0	0.0	0.0	0.0	0.0	0.0	0.0	0.0	0.0	0.0	0.0	0.0	0.0	0.0	0.0	0.0	0.0	0.0
BC147527	625360	symbol	M. musculus	625360	M. musculus	0.0	0.0	0.0	0.0	0.0	0.0	0.0	0.0	0.0	0.0	0.0	0.0	0.0	0.0	0.0	0.0	0.0	0.0	0.0	0.0
Thbs1	21825	symbol	M. musculus	21825	M. musculus	1.0	0.0	1.0	1.0	1.0	1.0	1.0	1.0	1.0	0.0	1.0	0.0	0.0	0.0	0.0	0.0	1.0	1.0	0.0	0.0
Zmym4	67785	symbol	M. musculus	67785	M. musculus	0.0	0.0	0.0	0.0	0.0	0.0	0.0	0.0	0.0	0.0	0.0	0.0	0.0	0.0	0.0	0.0	0.0	0.0	0.0	0.0
Odr4	226499	symbol	M. musculus	226499	M. musculus	0.0	0.0	0.0	0.0	0.0	0.0	0.0	0.0	0.0	0.0	0.0	0.0	0.0	0.0	0.0	0.0	0.0	0.0	0.0	0.0
Gm12989	100418217	symbol	M. musculus	100418217	M. musculus	0.0	0.0	0.0	0.0	0.0	0.0	0.0	0.0	0.0	0.0	0.0	0.0	0.0	0.0	0.0	0.0	0.0	0.0	0.0	0.0
BC002059	213811	symbol	M. musculus	213811	M. musculus	0.0	0.0	0.0	0.0	0.0	0.0	0.0	0.0	0.0	0.0	0.0	0.0	0.0	0.0	0.0	0.0	0.0	0.0	0.0	0.0
Tspyl5	239364	symbol	M. musculus	239364	M. musculus	0.0	0.0	0.0	0.0	0.0	0.0	0.0	0.0	0.0	0.0	0.0	0.0	0.0	0.0	0.0	0.0	0.0	0.0	0.0	0.0
Gm14328	628298	symbol	M. musculus	628298	M. musculus	0.0	0.0	0.0	0.0	0.0	0.0	0.0	0.0	0.0	0.0	0.0	0.0	0.0	0.0	0.0	0.0	0.0	0.0	0.0	0.0
Ist1	71955	symbol	M. musculus	71955	M. musculus	0.0	0.0	0.0	1.0	0.0	0.0	0.0	0.0	0.0	0.0	0.0	0.0	1.0	0.0	0.0	0.0	0.0	0.0	0.0	0.0
Platr17	474160	gene_synonym	M. musculus	474160	M. musculus	0.0	0.0	0.0	0.0	0.0	0.0	0.0	0.0	0.0	0.0	0.0	0.0	0.0	0.0	0.0	0.0	0.0	0.0	0.0	0.0
Prdm15	114604	symbol	M. musculus	114604	M. musculus	0.0	0.0	0.0	1.0	0.0	0.0	0.0	0.0	1.0	0.0	0.0	0.0	0.0	0.0	0.0	0.0	0.0	0.0	0.0	0.0
Epha2	13836	symbol	M. musculus	13836	M. musculus	1.0	0.0	1.0	0.0	1.0	1.0	1.0	0.0	1.0	0.0	1.0	0.0	1.0	0.0	1.0	0.0	0.0	0.0	0.0	0.0
Gm37101						nan	nan	nan	nan	nan	nan	nan	nan	nan	nan	nan	nan	nan	nan	nan	nan	nan	nan	nan	nan
Pde1b	18574	symbol	M. musculus	18574	M. musculus	0.0	0.0	0.0	0.0	0.0	0.0	0.0	0.0	0.0	0.0	0.0	0.0	0.0	0.0	0.0	0.0	0.0	0.0	0.0	0.0
Vstm4	320736	symbol	M. musculus	320736	M. musculus	0.0	0.0	0.0	0.0	0.0	0.0	0.0	0.0	0.0	0.0	0.0	0.0	0.0	0.0	0.0	0.0	0.0	0.0	0.0	0.0
Slc39a14	213053	symbol	M. musculus	213053	M. musculus	0.0	0.0	0.0	0.0	0.0	0.0	0.0	0.0	0.0	0.0	0.0	0.0	0.0	0.0	0.0	0.0	0.0	0.0	0.0	0.0
Gm13283	545645	symbol	M. musculus	545645	M. musculus	0.0	0.0	1.0	0.0	0.0	1.0	0.0	0.0	0.0	0.0	0.0	0.0	0.0	0.0	0.0	0.0	0.0	0.0	0.0	0.0
Pou3f1	18991	symbol	M. musculus	18991	M. musculus	0.0	0.0	0.0	0.0	0.0	0.0	0.0	0.0	0.0	0.0	0.0	0.0	0.0	0.0	0.0	0.0	0.0	0.0	0.0	0.0
Gm14023	100503468	symbol	M. musculus	100503468	M. musculus	0.0	0.0	0.0	0.0	0.0	0.0	0.0	0.0	0.0	0.0	0.0	0.0	0.0	0.0	0.0	0.0	0.0	0.0	0.0	0.0
1700001C19Rik	75462	symbol	M. musculus	75462	M. musculus	0.0	0.0	0.0	0.0	0.0	0.0	0.0	0.0	0.0	0.0	0.0	0.0	0.0	0.0	0.0	0.0	0.0	0.0	0.0	0.0
Upk1b	22268	symbol	M. musculus	22268	M. musculus	0.0	0.0	0.0	0.0	0.0	0.0	0.0	0.0	0.0	0.0	0.0	0.0	0.0	0.0	0.0	0.0	0.0	0.0	0.0	0.0
Creb3l2	208647	symbol	M. musculus	208647	M. musculus	0.0	0.0	0.0	0.0	0.0	0.0	0.0	0.0	0.0	0.0	0.0	0.0	0.0	0.0	0.0	0.0	0.0	0.0	0.0	0.0
Mgme1	74528	symbol	M. musculus	74528	M. musculus	0.0	0.0	0.0	0.0	0.0	0.0	0.0	0.0	0.0	0.0	0.0	0.0	0.0	0.0	0.0	0.0	0.0	0.0	1.0	0.0
Ifit1	15957	symbol	M. musculus	15957	M. musculus	0.0	0.0	0.0	0.0	0.0	0.0	0.0	0.0	0.0	0.0	0.0	0.0	1.0	0.0	0.0	0.0	0.0	0.0	0.0	0.0
Cped1	214642	symbol	M. musculus	214642	M. musculus	0.0	0.0	0.0	0.0	0.0	0.0	0.0	0.0	0.0	0.0	0.0	0.0	0.0	0.0	0.0	0.0	0.0	0.0	0.0	0.0
Tnrc6c	217351	symbol	M. musculus	217351	M. musculus	0.0	0.0	0.0	0.0	0.0	0.0	0.0	0.0	0.0	0.0	0.0	0.0	0.0	0.0	0.0	0.0	0.0	0.0	0.0	0.0
2310031A07Rik	69621	symbol	M. musculus	69621	M. musculus	0.0	0.0	0.0	0.0	0.0	0.0	0.0	0.0	0.0	0.0	0.0	0.0	0.0	0.0	0.0	0.0	0.0	0.0	0.0	0.0
Gm11212	435786	symbol	M. musculus	435786	M. musculus	0.0	0.0	0.0	0.0	0.0	0.0	0.0	0.0	0.0	0.0	0.0	0.0	0.0	0.0	0.0	0.0	0.0	0.0	0.0	0.0
Hook3	320191	symbol	M. musculus	320191	M. musculus	0.0	0.0	0.0	0.0	0.0	0.0	0.0	0.0	0.0	0.0	0.0	0.0	0.0	0.0	0.0	1.0	0.0	0.0	0.0	1.0
Gm44776						nan	nan	nan	nan	nan	nan	nan	nan	nan	nan	nan	nan	nan	nan	nan	nan	nan	nan	nan	nan
Gimap7	231932	symbol	M. musculus	231932	M. musculus	0.0	0.0	0.0	0.0	0.0	0.0	0.0	0.0	0.0	0.0	0.0	0.0	0.0	0.0	0.0	0.0	0.0	0.0	0.0	0.0
Helz	78455	symbol	M. musculus	78455	M. musculus	0.0	0.0	0.0	0.0	0.0	0.0	0.0	0.0	0.0	0.0	0.0	0.0	0.0	0.0	0.0	0.0	0.0	0.0	1.0	0.0
Ddx4	13206	symbol	M. musculus	13206	M. musculus	0.0	0.0	0.0	1.0	0.0	0.0	0.0	0.0	0.0	0.0	0.0	0.0	0.0	0.0	0.0	0.0	0.0	0.0	1.0	0.0
Asb1	65247	symbol	M. musculus	65247	M. musculus	0.0	0.0	0.0	0.0	0.0	0.0	0.0	0.0	0.0	0.0	0.0	0.0	0.0	0.0	0.0	0.0	0.0	0.0	0.0	0.0
Heca	380629	symbol	M. musculus	380629	M. musculus	0.0	1.0	0.0	1.0	0.0	0.0	0.0	0.0	0.0	0.0	0.0	0.0	0.0	0.0	0.0	0.0	0.0	0.0	0.0	0.0
Rgmb	68799	symbol	M. musculus	68799	M. musculus	0.0	0.0	0.0	0.0	0.0	0.0	0.0	0.0	0.0	0.0	0.0	0.0	0.0	0.0	0.0	0.0	0.0	0.0	0.0	0.0
Lamb3	16780	symbol	M. musculus	16780	M. musculus	0.0	0.0	0.0	0.0	0.0	0.0	0.0	0.0	0.0	0.0	0.0	0.0	0.0	0.0	0.0	0.0	0.0	0.0	0.0	0.0
Gm44996						nan	nan	nan	nan	nan	nan	nan	nan	nan	nan	nan	nan	nan	nan	nan	nan	nan	nan	nan	nan
Gm26886						nan	nan	nan	nan	nan	nan	nan	nan	nan	nan	nan	nan	nan	nan	nan	nan	nan	nan	nan	nan
Gm11808	666586	symbol	M. musculus	666586	M. musculus	0.0	0.0	0.0	0.0	0.0	0.0	0.0	0.0	0.0	0.0	0.0	0.0	0.0	0.0	0.0	0.0	0.0	0.0	0.0	0.0
Pcmtd1	319263	symbol	M. musculus	319263	M. musculus	0.0	0.0	0.0	0.0	0.0	0.0	0.0	0.0	0.0	0.0	0.0	0.0	0.0	0.0	0.0	0.0	0.0	0.0	0.0	0.0
Ppa1	67895	symbol	M. musculus	67895	M. musculus	0.0	0.0	0.0	0.0	0.0	0.0	0.0	0.0	0.0	0.0	0.0	0.0	0.0	0.0	0.0	0.0	0.0	0.0	0.0	0.0
Gm43811						nan	nan	nan	nan	nan	nan	nan	nan	nan	nan	nan	nan	nan	nan	nan	nan	nan	nan	nan	nan
Tceal1	237052	symbol	M. musculus	237052	M. musculus	0.0	0.0	0.0	0.0	0.0	0.0	0.0	0.0	0.0	0.0	0.0	0.0	0.0	0.0	0.0	0.0	0.0	0.0	0.0	0.0
Map3k12	26404	symbol	M. musculus	26404	M. musculus	0.0	0.0	0.0	0.0	0.0	0.0	0.0	0.0	1.0	0.0	0.0	1.0	0.0	0.0	0.0	0.0	0.0	0.0	0.0	0.0
Psmd13	23997	symbol	M. musculus	23997	M. musculus	0.0	0.0	0.0	1.0	0.0	0.0	0.0	0.0	0.0	0.0	0.0	0.0	0.0	0.0	0.0	0.0	0.0	0.0	0.0	0.0
Cdc7	12545	symbol	M. musculus	12545	M. musculus	0.0	1.0	0.0	1.0	0.0	0.0	0.0	0.0	0.0	0.0	0.0	0.0	0.0	1.0	0.0	0.0	0.0	0.0	1.0	0.0
Cited2	17684	symbol	M. musculus	17684	M. musculus	0.0	1.0	1.0	0.0	1.0	0.0	0.0	1.0	0.0	0.0	0.0	0.0	0.0	0.0	1.0	0.0	0.0	0.0	0.0	0.0
Gm7363	664841	symbol	M. musculus	664841	M. musculus	0.0	0.0	0.0	0.0	0.0	0.0	0.0	0.0	0.0	0.0	0.0	0.0	0.0	0.0	0.0	0.0	0.0	0.0	0.0	0.0
Mpzl3	319742	symbol	M. musculus	319742	M. musculus	0.0	0.0	0.0	0.0	0.0	0.0	0.0	0.0	0.0	0.0	0.0	0.0	0.0	0.0	0.0	0.0	0.0	0.0	0.0	0.0
Rundc3b	242819	symbol	M. musculus	242819	M. musculus	0.0	0.0	0.0	0.0	0.0	0.0	0.0	0.0	0.0	0.0	0.0	0.0	0.0	0.0	0.0	0.0	0.0	0.0	0.0	0.0
Rasal3	320484	symbol	M. musculus	320484	M. musculus	0.0	0.0	1.0	0.0	0.0	0.0	0.0	1.0	0.0	0.0	0.0	0.0	0.0	0.0	0.0	0.0	0.0	1.0	0.0	0.0
2900060B14Rik	68204	symbol	M. musculus	68204	M. musculus	0.0	0.0	0.0	0.0	0.0	0.0	0.0	0.0	0.0	0.0	0.0	0.0	0.0	0.0	0.0	0.0	0.0	0.0	0.0	0.0
St3gal1	20442	symbol	M. musculus	20442	M. musculus	0.0	0.0	0.0	0.0	0.0	0.0	0.0	0.0	0.0	0.0	0.0	0.0	0.0	0.0	0.0	0.0	0.0	0.0	0.0	0.0
Pirb	18733	symbol	M. musculus	18733	M. musculus	0.0	0.0	1.0	0.0	0.0	0.0	0.0	0.0	0.0	0.0	0.0	0.0	0.0	0.0	1.0	0.0	0.0	0.0	0.0	0.0
Myof	226101	symbol	M. musculus	226101	M. musculus	0.0	0.0	0.0	0.0	0.0	0.0	0.0	0.0	0.0	0.0	0.0	0.0	0.0	0.0	0.0	0.0	0.0	0.0	0.0	0.0
Gm45501						nan	nan	nan	nan	nan	nan	nan	nan	nan	nan	nan	nan	nan	nan	nan	nan	nan	nan	nan	nan
Apoc4	11425	symbol	M. musculus	11425	M. musculus	0.0	0.0	0.0	0.0	0.0	0.0	0.0	0.0	0.0	0.0	0.0	0.0	0.0	0.0	0.0	0.0	0.0	0.0	0.0	0.0
1700066B19Rik	73449	symbol	M. musculus	73449	M. musculus	0.0	0.0	0.0	0.0	0.0	0.0	0.0	0.0	0.0	0.0	0.0	0.0	0.0	0.0	0.0	0.0	0.0	0.0	0.0	0.0
Vill	22351	symbol	M. musculus	22351	M. musculus	0.0	0.0	0.0	0.0	0.0	0.0	0.0	0.0	0.0	0.0	0.0	0.0	0.0	0.0	0.0	0.0	0.0	0.0	0.0	0.0
Mrpl14	68463	symbol	M. musculus	68463	M. musculus	0.0	0.0	0.0	0.0	0.0	0.0	0.0	0.0	0.0	0.0	0.0	0.0	0.0	0.0	0.0	0.0	0.0	0.0	0.0	0.0
Sh3gl2	20404	symbol	M. musculus	20404	M. musculus	0.0	0.0	0.0	0.0	0.0	0.0	0.0	0.0	0.0	0.0	0.0	1.0	0.0	0.0	0.0	0.0	0.0	0.0	0.0	0.0
Selenoh	72657	symbol	M. musculus	72657	M. musculus	0.0	0.0	0.0	0.0	0.0	0.0	0.0	0.0	0.0	0.0	0.0	0.0	0.0	0.0	0.0	0.0	0.0	0.0	0.0	0.0
Selenop	20363	symbol	M. musculus	20363	M. musculus	0.0	0.0	0.0	0.0	0.0	0.0	0.0	0.0	0.0	0.0	0.0	0.0	0.0	0.0	0.0	0.0	0.0	0.0	0.0	0.0
Cdk19	78334	symbol	M. musculus	78334	M. musculus	1.0	0.0	0.0	0.0	0.0	0.0	0.0	0.0	0.0	1.0	1.0	0.0	0.0	0.0	0.0	0.0	0.0	0.0	0.0	0.0
Gm26536	102639417	symbol	M. musculus	102639417	M. musculus	0.0	0.0	0.0	0.0	0.0	0.0	0.0	0.0	0.0	0.0	0.0	0.0	0.0	0.0	0.0	0.0	0.0	0.0	0.0	0.0
AI427809	381524	gene_synonym	M. musculus	381524	M. musculus	0.0	0.0	0.0	0.0	0.0	0.0	0.0	0.0	0.0	0.0	0.0	0.0	0.0	0.0	0.0	0.0	0.0	0.0	0.0	0.0
Psmb6	19175	symbol	M. musculus	19175	M. musculus	0.0	0.0	0.0	0.0	0.0	0.0	0.0	0.0	0.0	0.0	0.0	0.0	0.0	0.0	0.0	0.0	0.0	0.0	0.0	0.0
Limd1	29806	symbol	M. musculus	29806	M. musculus	0.0	0.0	0.0	0.0	0.0	0.0	0.0	0.0	0.0	0.0	0.0	0.0	0.0	0.0	0.0	0.0	0.0	0.0	0.0	0.0
Ly6c2	100041546	symbol	M. musculus	100041546	M. musculus	0.0	0.0	0.0	0.0	0.0	1.0	0.0	0.0	0.0	0.0	0.0	0.0	0.0	0.0	0.0	0.0	0.0	0.0	0.0	0.0
Gm3526	100041817	symbol	M. musculus	100041817	M. musculus	0.0	0.0	0.0	0.0	0.0	0.0	0.0	0.0	0.0	0.0	0.0	0.0	0.0	0.0	0.0	0.0	0.0	0.0	0.0	0.0
Gm35135	102638611	symbol	M. musculus	102638611	M. musculus	0.0	0.0	0.0	0.0	0.0	0.0	0.0	0.0	0.0	0.0	0.0	0.0	0.0	0.0	0.0	0.0	0.0	0.0	0.0	0.0
Papss2	23972	symbol	M. musculus	23972	M. musculus	0.0	0.0	0.0	0.0	0.0	0.0	0.0	0.0	0.0	0.0	0.0	0.0	0.0	0.0	0.0	0.0	0.0	0.0	0.0	0.0
Papln	170721	symbol	M. musculus	170721	M. musculus	0.0	0.0	0.0	0.0	0.0	0.0	0.0	0.0	0.0	0.0	0.0	0.0	0.0	0.0	0.0	0.0	0.0	0.0	0.0	0.0
D230017M19Rik	320933	symbol	M. musculus	320933	M. musculus	0.0	0.0	0.0	0.0	0.0	0.0	0.0	0.0	0.0	0.0	0.0	0.0	0.0	0.0	0.0	0.0	0.0	0.0	0.0	0.0
Prdx4	53381	symbol	M. musculus	53381	M. musculus	0.0	0.0	0.0	0.0	0.0	0.0	0.0	1.0	0.0	0.0	0.0	0.0	1.0	0.0	0.0	0.0	0.0	0.0	0.0	0.0
E130308A19Rik	230259	symbol	M. musculus	230259	M. musculus	0.0	0.0	0.0	0.0	0.0	0.0	0.0	0.0	0.0	0.0	0.0	0.0	0.0	0.0	0.0	0.0	0.0	0.0	0.0	0.0
Spata21	329972	symbol	M. musculus	329972	M. musculus	0.0	0.0	0.0	0.0	0.0	0.0	0.0	0.0	0.0	0.0	0.0	0.0	0.0	0.0	0.0	0.0	0.0	0.0	0.0	0.0
Caln1	140904	symbol	M. musculus	140904	M. musculus	0.0	0.0	0.0	0.0	0.0	0.0	0.0	0.0	0.0	0.0	0.0	0.0	0.0	0.0	0.0	0.0	0.0	0.0	0.0	0.0
Esd-ps	100040682	symbol	M. musculus	100040682	M. musculus	0.0	0.0	0.0	0.0	0.0	0.0	0.0	0.0	0.0	0.0	0.0	0.0	0.0	0.0	0.0	0.0	0.0	0.0	0.0	0.0
Gm5425	432482	symbol	M. musculus	432482	M. musculus	0.0	0.0	0.0	0.0	0.0	0.0	0.0	0.0	0.0	0.0	0.0	0.0	0.0	0.0	0.0	0.0	0.0	0.0	0.0	0.0
Bbs9	319845	symbol	M. musculus	319845	M. musculus	0.0	0.0	0.0	0.0	0.0	0.0	0.0	0.0	0.0	0.0	0.0	0.0	0.0	0.0	0.0	0.0	0.0	0.0	0.0	0.0
Nos2	18126	symbol	M. musculus	18126	M. musculus	1.0	0.0	0.0	0.0	0.0	0.0	1.0	0.0	0.0	0.0	0.0	1.0	1.0	0.0	0.0	0.0	0.0	0.0	0.0	0.0
Gm20457						nan	nan	nan	nan	nan	nan	nan	nan	nan	nan	nan	nan	nan	nan	nan	nan	nan	nan	nan	nan
Ifit2	15958	symbol	M. musculus	15958	M. musculus	0.0	0.0	0.0	0.0	0.0	0.0	0.0	0.0	0.0	0.0	1.0	0.0	1.0	0.0	0.0	0.0	0.0	0.0	0.0	0.0
Cep85l	100038725	symbol	M. musculus	100038725	M. musculus	0.0	0.0	0.0	0.0	0.0	0.0	0.0	0.0	0.0	0.0	0.0	0.0	0.0	0.0	0.0	0.0	0.0	0.0	0.0	0.0
Rpl38	67671	symbol	M. musculus	67671	M. musculus	0.0	0.0	0.0	0.0	0.0	0.0	0.0	0.0	0.0	0.0	0.0	0.0	0.0	0.0	0.0	0.0	0.0	0.0	0.0	0.0
Gm45894						nan	nan	nan	nan	nan	nan	nan	nan	nan	nan	nan	nan	nan	nan	nan	nan	nan	nan	nan	nan
Cables1	63955	symbol	M. musculus	63955	M. musculus	0.0	1.0	0.0	1.0	0.0	0.0	0.0	0.0	0.0	0.0	0.0	0.0	0.0	0.0	0.0	0.0	0.0	0.0	0.0	0.0
Cul9	78309	symbol	M. musculus	78309	M. musculus	0.0	1.0	0.0	1.0	0.0	0.0	0.0	0.0	0.0	0.0	0.0	0.0	0.0	0.0	0.0	0.0	0.0	0.0	0.0	1.0
Gimap6	231931	symbol	M. musculus	231931	M. musculus	0.0	0.0	0.0	0.0	0.0	0.0	0.0	0.0	0.0	0.0	0.0	0.0	0.0	0.0	0.0	0.0	0.0	0.0	0.0	0.0
Mvb12a	73711	symbol	M. musculus	73711	M. musculus	0.0	0.0	0.0	0.0	0.0	0.0	0.0	0.0	0.0	0.0	0.0	0.0	1.0	0.0	0.0	0.0	0.0	0.0	0.0	0.0
Zfp651	270210	symbol	M. musculus	270210	M. musculus	0.0	0.0	0.0	0.0	0.0	0.0	0.0	0.0	0.0	0.0	0.0	0.0	0.0	0.0	0.0	0.0	0.0	0.0	0.0	0.0
Cxcl3	330122	symbol	M. musculus	330122	M. musculus	1.0	0.0	0.0	0.0	0.0	1.0	0.0	0.0	0.0	0.0	0.0	0.0	0.0	0.0	0.0	0.0	0.0	0.0	0.0	0.0
Ppih	66101	symbol	M. musculus	66101	M. musculus	0.0	0.0	0.0	0.0	0.0	0.0	0.0	0.0	0.0	0.0	0.0	0.0	1.0	0.0	0.0	0.0	0.0	0.0	0.0	0.0
Dna2	327762	symbol	M. musculus	327762	M. musculus	0.0	1.0	0.0	1.0	0.0	0.0	0.0	0.0	0.0	0.0	0.0	0.0	0.0	0.0	0.0	0.0	0.0	0.0	1.0	0.0
Mbnl1	56758	symbol	M. musculus	56758	M. musculus	0.0	0.0	0.0	0.0	0.0	0.0	0.0	0.0	0.0	0.0	0.0	0.0	0.0	0.0	0.0	0.0	0.0	0.0	0.0	0.0
Vamp1	22317	symbol	M. musculus	22317	M. musculus	0.0	0.0	0.0	0.0	0.0	0.0	0.0	0.0	0.0	0.0	0.0	0.0	0.0	0.0	0.0	1.0	0.0	0.0	0.0	0.0
Slc12a6	107723	symbol	M. musculus	107723	M. musculus	0.0	0.0	0.0	0.0	0.0	0.0	0.0	0.0	0.0	0.0	0.0	1.0	0.0	0.0	0.0	0.0	0.0	0.0	0.0	0.0
Rnase4	58809	symbol	M. musculus	58809	M. musculus	0.0	0.0	0.0	0.0	0.0	0.0	0.0	0.0	0.0	0.0	0.0	0.0	0.0	0.0	0.0	0.0	0.0	0.0	0.0	0.0
Rgl3	71746	symbol	M. musculus	71746	M. musculus	0.0	0.0	0.0	0.0	0.0	0.0	0.0	0.0	0.0	0.0	0.0	0.0	0.0	0.0	0.0	0.0	0.0	0.0	0.0	0.0
Gm38257						nan	nan	nan	nan	nan	nan	nan	nan	nan	nan	nan	nan	nan	nan	nan	nan	nan	nan	nan	nan
Gpr34	23890	symbol	M. musculus	23890	M. musculus	0.0	0.0	0.0	0.0	0.0	0.0	0.0	0.0	0.0	0.0	0.0	0.0	0.0	0.0	0.0	0.0	0.0	0.0	0.0	0.0
St3gal6	54613	symbol	M. musculus	54613	M. musculus	0.0	0.0	0.0	0.0	0.0	0.0	0.0	0.0	0.0	0.0	0.0	0.0	0.0	0.0	0.0	0.0	0.0	0.0	0.0	0.0
Itsn2	20403	symbol	M. musculus	20403	M. musculus	0.0	0.0	0.0	0.0	0.0	0.0	0.0	0.0	0.0	0.0	0.0	0.0	0.0	0.0	0.0	0.0	0.0	0.0	0.0	0.0
Erh	13877	symbol	M. musculus	13877	M. musculus	0.0	0.0	0.0	0.0	0.0	0.0	0.0	0.0	0.0	0.0	0.0	0.0	0.0	0.0	0.0	0.0	0.0	0.0	0.0	0.0
Rsad2	58185	symbol	M. musculus	58185	M. musculus	1.0	0.0	1.0	0.0	0.0	0.0	1.0	1.0	0.0	1.0	0.0	0.0	1.0	0.0	0.0	0.0	0.0	0.0	0.0	0.0
Gcnt2	14538	symbol	M. musculus	14538	M. musculus	0.0	0.0	1.0	0.0	1.0	0.0	0.0	1.0	1.0	0.0	0.0	0.0	0.0	0.0	0.0	0.0	0.0	0.0	0.0	0.0
Gm13690	672381	symbol	M. musculus	672381	M. musculus	0.0	0.0	0.0	0.0	0.0	0.0	0.0	0.0	0.0	0.0	0.0	0.0	0.0	0.0	0.0	0.0	0.0	0.0	0.0	0.0
Zbtb38	245007	symbol	M. musculus	245007	M. musculus	0.0	0.0	0.0	0.0	0.0	0.0	0.0	0.0	0.0	0.0	0.0	0.0	0.0	0.0	0.0	0.0	0.0	0.0	1.0	0.0
Haus8	76478	symbol	M. musculus	76478	M. musculus	0.0	0.0	0.0	1.0	0.0	0.0	0.0	0.0	0.0	0.0	0.0	0.0	0.0	1.0	0.0	0.0	0.0	0.0	0.0	1.0
Gm37717						nan	nan	nan	nan	nan	nan	nan	nan	nan	nan	nan	nan	nan	nan	nan	nan	nan	nan	nan	nan
Gm48726						nan	nan	nan	nan	nan	nan	nan	nan	nan	nan	nan	nan	nan	nan	nan	nan	nan	nan	nan	nan
Spib	272382	symbol	M. musculus	272382	M. musculus	0.0	0.0	1.0	0.0	0.0	0.0	0.0	0.0	0.0	0.0	0.0	0.0	0.0	0.0	1.0	0.0	0.0	0.0	0.0	0.0
Dck	13178	symbol	M. musculus	13178	M. musculus	0.0	0.0	0.0	0.0	0.0	0.0	0.0	0.0	0.0	0.0	0.0	0.0	0.0	0.0	0.0	0.0	0.0	0.0	0.0	0.0
Glrb	14658	symbol	M. musculus	14658	M. musculus	0.0	0.0	0.0	0.0	0.0	0.0	0.0	0.0	0.0	0.0	0.0	0.0	0.0	0.0	0.0	0.0	0.0	1.0	0.0	0.0
Gm25703	115489650	symbol	M. musculus	115489650	M. musculus	0.0	0.0	0.0	0.0	0.0	0.0	0.0	0.0	0.0	0.0	0.0	0.0	0.0	0.0	0.0	0.0	0.0	0.0	0.0	0.0
Vwf	22371	symbol	M. musculus	22371	M. musculus	0.0	0.0	0.0	0.0	0.0	0.0	0.0	0.0	0.0	0.0	0.0	0.0	0.0	0.0	0.0	0.0	0.0	1.0	0.0	0.0
Gm20682						nan	nan	nan	nan	nan	nan	nan	nan	nan	nan	nan	nan	nan	nan	nan	nan	nan	nan	nan	nan
Kcnq1ot1	63830	symbol	M. musculus	63830	M. musculus	0.0	0.0	0.0	0.0	0.0	0.0	0.0	0.0	0.0	0.0	0.0	0.0	0.0	0.0	0.0	0.0	0.0	0.0	0.0	0.0
Arhgef18	102098	symbol	M. musculus	102098	M. musculus	0.0	0.0	0.0	0.0	0.0	0.0	0.0	0.0	0.0	0.0	0.0	0.0	0.0	0.0	0.0	0.0	0.0	0.0	0.0	0.0
Gm8783	667723	symbol	M. musculus	667723	M. musculus	0.0	0.0	0.0	0.0	0.0	0.0	0.0	0.0	0.0	0.0	0.0	0.0	0.0	0.0	0.0	0.0	0.0	0.0	0.0	0.0
Hmgcs2	15360	symbol	M. musculus	15360	M. musculus	0.0	0.0	0.0	0.0	0.0	0.0	0.0	0.0	0.0	0.0	0.0	0.0	0.0	0.0	0.0	0.0	0.0	0.0	0.0	0.0
Rgs2	19735	symbol	M. musculus	19735	M. musculus	0.0	0.0	0.0	0.0	0.0	0.0	0.0	0.0	1.0	0.0	0.0	0.0	0.0	0.0	0.0	0.0	0.0	1.0	0.0	0.0
Gm49339						nan	nan	nan	nan	nan	nan	nan	nan	nan	nan	nan	nan	nan	nan	nan	nan	nan	nan	nan	nan
Nek3	23954	symbol	M. musculus	23954	M. musculus	0.0	0.0	0.0	1.0	0.0	0.0	0.0	0.0	0.0	0.0	0.0	0.0	0.0	0.0	0.0	1.0	0.0	0.0	0.0	0.0
Hpcal4	170638	symbol	M. musculus	170638	M. musculus	0.0	0.0	0.0	0.0	0.0	0.0	0.0	0.0	0.0	0.0	0.0	0.0	0.0	0.0	0.0	0.0	0.0	0.0	0.0	0.0
Zcchc14	142682	symbol	M. musculus	142682	M. musculus	0.0	0.0	0.0	0.0	0.0	0.0	0.0	0.0	0.0	0.0	0.0	0.0	0.0	0.0	0.0	0.0	0.0	0.0	0.0	0.0
Zfp942	73233	symbol	M. musculus	73233	M. musculus	0.0	0.0	0.0	0.0	0.0	0.0	0.0	0.0	0.0	0.0	0.0	0.0	0.0	0.0	0.0	0.0	0.0	0.0	0.0	0.0
Gm10233	100043675	symbol	M. musculus	100043675	M. musculus	0.0	0.0	0.0	0.0	0.0	0.0	0.0	0.0	0.0	0.0	0.0	0.0	0.0	0.0	0.0	0.0	0.0	0.0	0.0	0.0
Smurf2	66313	symbol	M. musculus	66313	M. musculus	0.0	0.0	0.0	0.0	1.0	1.0	0.0	0.0	0.0	0.0	0.0	0.0	1.0	0.0	0.0	0.0	0.0	0.0	0.0	0.0
Plekhf1	72287	symbol	M. musculus	72287	M. musculus	0.0	0.0	0.0	0.0	0.0	0.0	0.0	0.0	0.0	0.0	1.0	0.0	0.0	0.0	0.0	0.0	0.0	0.0	0.0	0.0
Rps19-ps6	100503302	symbol	M. musculus	100503302	M. musculus	0.0	0.0	0.0	0.0	0.0	0.0	0.0	0.0	0.0	0.0	0.0	0.0	0.0	0.0	0.0	0.0	0.0	0.0	0.0	0.0
Eif3k	73830	symbol	M. musculus	73830	M. musculus	0.0	0.0	0.0	0.0	0.0	0.0	0.0	0.0	0.0	0.0	0.0	0.0	0.0	0.0	0.0	0.0	0.0	0.0	0.0	0.0
Gm47798						nan	nan	nan	nan	nan	nan	nan	nan	nan	nan	nan	nan	nan	nan	nan	nan	nan	nan	nan	nan
1700010I14Rik	66931	symbol	M. musculus	66931	M. musculus	0.0	0.0	0.0	0.0	0.0	0.0	0.0	0.0	0.0	0.0	0.0	0.0	0.0	0.0	0.0	0.0	0.0	0.0	0.0	0.0
B3gat1	76898	symbol	M. musculus	76898	M. musculus	0.0	0.0	0.0	0.0	0.0	0.0	0.0	0.0	0.0	0.0	0.0	0.0	0.0	0.0	0.0	0.0	0.0	0.0	0.0	0.0
Igf2	16002	symbol	M. musculus	16002	M. musculus	1.0	1.0	1.0	1.0	1.0	1.0	0.0	1.0	1.0	1.0	0.0	0.0	0.0	0.0	0.0	0.0	1.0	0.0	0.0	0.0
Tmem192	73067	symbol	M. musculus	73067	M. musculus	0.0	0.0	0.0	0.0	0.0	0.0	0.0	0.0	0.0	0.0	0.0	0.0	0.0	0.0	0.0	0.0	0.0	0.0	0.0	0.0
Gm6054	606519	symbol	M. musculus	606519	M. musculus	0.0	0.0	0.0	0.0	0.0	0.0	0.0	0.0	0.0	0.0	0.0	0.0	0.0	0.0	0.0	0.0	0.0	0.0	0.0	0.0
Gm3005	100040870	symbol	M. musculus	100040870	M. musculus	0.0	0.0	0.0	0.0	0.0	0.0	0.0	0.0	0.0	0.0	0.0	0.0	0.0	0.0	0.0	0.0	0.0	0.0	0.0	0.0
Trim24	21848	symbol	M. musculus	21848	M. musculus	0.0	0.0	0.0	0.0	0.0	0.0	0.0	1.0	0.0	0.0	0.0	0.0	0.0	0.0	0.0	0.0	0.0	0.0	0.0	0.0
Tmod1	21916	symbol	M. musculus	21916	M. musculus	0.0	0.0	0.0	0.0	0.0	0.0	0.0	0.0	0.0	0.0	0.0	0.0	0.0	0.0	0.0	0.0	0.0	0.0	0.0	0.0
Layn	244864	symbol	M. musculus	244864	M. musculus	0.0	0.0	0.0	0.0	0.0	0.0	0.0	0.0	0.0	0.0	0.0	0.0	0.0	0.0	0.0	0.0	0.0	0.0	0.0	0.0
Tmem242	70544	symbol	M. musculus	70544	M. musculus	0.0	0.0	0.0	0.0	0.0	0.0	0.0	0.0	0.0	0.0	0.0	0.0	0.0	0.0	0.0	0.0	0.0	0.0	0.0	0.0
Gng13	64337	symbol	M. musculus	64337	M. musculus	0.0	0.0	0.0	0.0	0.0	0.0	0.0	0.0	0.0	0.0	0.0	0.0	0.0	0.0	0.0	0.0	0.0	1.0	0.0	0.0
Asprv1	67855	symbol	M. musculus	67855	M. musculus	0.0	0.0	0.0	0.0	0.0	0.0	0.0	0.0	0.0	0.0	0.0	0.0	0.0	0.0	0.0	0.0	0.0	0.0	0.0	0.0
Gm3739	100042235	symbol	M. musculus	100042235	M. musculus	0.0	0.0	0.0	0.0	0.0	0.0	0.0	0.0	0.0	0.0	0.0	0.0	0.0	0.0	0.0	0.0	0.0	0.0	0.0	0.0
Cbx4	12418	symbol	M. musculus	12418	M. musculus	0.0	0.0	0.0	0.0	0.0	0.0	0.0	0.0	0.0	0.0	0.0	0.0	0.0	0.0	0.0	0.0	0.0	0.0	0.0	0.0
Fmnl3	22379	symbol	M. musculus	22379	M. musculus	0.0	0.0	0.0	0.0	1.0	0.0	0.0	0.0	0.0	0.0	0.0	0.0	0.0	0.0	0.0	0.0	0.0	0.0	0.0	0.0
9-Mar						nan	nan	nan	nan	nan	nan	nan	nan	nan	nan	nan	nan	nan	nan	nan	nan	nan	nan	nan	nan
Aspm	12316	symbol	M. musculus	12316	M. musculus	0.0	0.0	0.0	1.0	0.0	0.0	0.0	0.0	0.0	0.0	0.0	0.0	0.0	1.0	0.0	1.0	0.0	0.0	0.0	1.0
Ubash3b	72828	symbol	M. musculus	72828	M. musculus	0.0	0.0	1.0	0.0	0.0	0.0	0.0	1.0	1.0	0.0	0.0	0.0	0.0	0.0	1.0	0.0	1.0	0.0	0.0	0.0
Snrnp25	78372	symbol	M. musculus	78372	M. musculus	0.0	0.0	0.0	0.0	0.0	0.0	0.0	0.0	0.0	0.0	0.0	0.0	0.0	0.0	0.0	0.0	0.0	0.0	0.0	0.0
Zfp182	319535	symbol	M. musculus	319535	M. musculus	0.0	0.0	0.0	0.0	0.0	0.0	0.0	0.0	0.0	0.0	0.0	0.0	0.0	0.0	0.0	0.0	0.0	0.0	0.0	0.0
Egr1	13653	symbol	M. musculus	13653	M. musculus	0.0	0.0	1.0	0.0	1.0	0.0	1.0	0.0	1.0	0.0	1.0	0.0	0.0	0.0	0.0	0.0	0.0	0.0	0.0	0.0
Gm11353	100042180	symbol	M. musculus	100042180	M. musculus	0.0	0.0	0.0	0.0	0.0	0.0	0.0	0.0	0.0	0.0	0.0	0.0	0.0	0.0	0.0	0.0	0.0	0.0	0.0	0.0
Prss30	30943	symbol	M. musculus	30943	M. musculus	0.0	0.0	0.0	0.0	0.0	0.0	0.0	0.0	0.0	0.0	0.0	0.0	0.0	0.0	0.0	0.0	0.0	0.0	0.0	0.0
Stc2	20856	symbol	M. musculus	20856	M. musculus	0.0	0.0	0.0	0.0	0.0	1.0	0.0	0.0	0.0	0.0	0.0	0.0	0.0	0.0	0.0	0.0	0.0	0.0	0.0	0.0
Ano8	382014	symbol	M. musculus	382014	M. musculus	0.0	0.0	0.0	0.0	0.0	0.0	0.0	0.0	0.0	0.0	0.0	0.0	0.0	0.0	0.0	0.0	0.0	0.0	0.0	0.0
Jup	16480	symbol	M. musculus	16480	M. musculus	0.0	0.0	1.0	0.0	1.0	0.0	0.0	0.0	0.0	0.0	0.0	1.0	0.0	0.0	0.0	0.0	0.0	1.0	0.0	0.0
Slc26a9	320718	symbol	M. musculus	320718	M. musculus	0.0	0.0	0.0	0.0	0.0	0.0	0.0	0.0	0.0	0.0	0.0	0.0	0.0	0.0	0.0	0.0	0.0	0.0	0.0	0.0
Ms4a4b	60361	symbol	M. musculus	60361	M. musculus	0.0	0.0	0.0	0.0	0.0	0.0	0.0	0.0	0.0	0.0	0.0	0.0	0.0	0.0	0.0	0.0	0.0	0.0	0.0	0.0
Pabpc4	230721	symbol	M. musculus	230721	M. musculus	0.0	0.0	0.0	0.0	0.0	0.0	0.0	0.0	0.0	0.0	0.0	0.0	0.0	0.0	1.0	0.0	0.0	0.0	0.0	0.0
Zfp369	170936	symbol	M. musculus	170936	M. musculus	0.0	0.0	0.0	0.0	0.0	1.0	0.0	0.0	0.0	0.0	0.0	0.0	0.0	0.0	0.0	0.0	0.0	0.0	0.0	0.0
Mrc1	17533	symbol	M. musculus	17533	M. musculus	0.0	0.0	0.0	0.0	0.0	0.0	0.0	0.0	0.0	0.0	0.0	0.0	0.0	0.0	0.0	0.0	0.0	0.0	0.0	0.0
Cecr2	330409	symbol	M. musculus	330409	M. musculus	0.0	0.0	0.0	0.0	0.0	0.0	0.0	0.0	0.0	0.0	0.0	0.0	0.0	0.0	0.0	0.0	0.0	0.0	0.0	0.0
Flt3	14255	symbol	M. musculus	14255	M. musculus	0.0	0.0	1.0	0.0	0.0	0.0	1.0	1.0	1.0	0.0	0.0	0.0	1.0	0.0	1.0	0.0	0.0	1.0	0.0	0.0
Aifm2	71361	symbol	M. musculus	71361	M. musculus	0.0	0.0	0.0	0.0	0.0	0.0	0.0	0.0	0.0	0.0	1.0	0.0	0.0	0.0	0.0	0.0	0.0	0.0	0.0	0.0
Psmb4	19172	symbol	M. musculus	19172	M. musculus	1.0	0.0	0.0	0.0	0.0	0.0	0.0	1.0	0.0	0.0	0.0	0.0	0.0	0.0	0.0	0.0	1.0	0.0	0.0	0.0
Snx22	382083	symbol	M. musculus	382083	M. musculus	0.0	0.0	0.0	0.0	0.0	0.0	0.0	0.0	0.0	0.0	0.0	0.0	0.0	0.0	0.0	0.0	0.0	0.0	0.0	0.0
Sumo2	170930	symbol	M. musculus	170930	M. musculus	0.0	0.0	0.0	0.0	0.0	0.0	0.0	0.0	0.0	0.0	0.0	0.0	0.0	0.0	0.0	0.0	0.0	0.0	0.0	0.0
Gm15567	100503685	symbol	M. musculus	100503685	M. musculus	0.0	0.0	0.0	0.0	0.0	0.0	0.0	0.0	0.0	0.0	0.0	0.0	0.0	0.0	0.0	0.0	0.0	0.0	0.0	0.0
Olr1	108078	symbol	M. musculus	108078	M. musculus	1.0	0.0	1.0	0.0	0.0	0.0	0.0	0.0	0.0	0.0	0.0	0.0	0.0	0.0	0.0	0.0	0.0	0.0	0.0	0.0
Fam13b	225358	symbol	M. musculus	225358	M. musculus	0.0	0.0	0.0	0.0	0.0	0.0	0.0	0.0	0.0	0.0	0.0	0.0	0.0	0.0	0.0	0.0	0.0	0.0	0.0	0.0
Spryd7	66674	symbol	M. musculus	66674	M. musculus	0.0	0.0	0.0	0.0	0.0	0.0	0.0	0.0	0.0	0.0	0.0	0.0	0.0	0.0	0.0	0.0	0.0	0.0	0.0	0.0
Zmat1	215693	symbol	M. musculus	215693	M. musculus	0.0	0.0	0.0	0.0	0.0	0.0	0.0	0.0	0.0	0.0	0.0	0.0	0.0	0.0	0.0	0.0	0.0	0.0	0.0	0.0
Igfbp5	16011	symbol	M. musculus	16011	M. musculus	0.0	0.0	0.0	0.0	1.0	0.0	0.0	1.0	0.0	0.0	0.0	0.0	0.0	0.0	0.0	0.0	0.0	0.0	0.0	0.0
BC024978	414069	symbol	M. musculus	414069	M. musculus	0.0	0.0	0.0	0.0	0.0	0.0	0.0	0.0	0.0	0.0	0.0	0.0	0.0	0.0	0.0	0.0	0.0	0.0	0.0	0.0
Gm13349	623325	symbol	M. musculus	623325	M. musculus	0.0	0.0	0.0	0.0	0.0	0.0	0.0	0.0	0.0	0.0	0.0	0.0	0.0	0.0	0.0	0.0	0.0	0.0	0.0	0.0
Rack1	14694	symbol	M. musculus	14694	M. musculus	0.0	0.0	0.0	0.0	1.0	0.0	0.0	0.0	0.0	0.0	1.0	1.0	0.0	0.0	0.0	0.0	0.0	0.0	0.0	0.0
Fam210a	108654	symbol	M. musculus	108654	M. musculus	0.0	0.0	0.0	0.0	0.0	0.0	0.0	0.0	0.0	0.0	0.0	0.0	0.0	0.0	0.0	0.0	0.0	0.0	0.0	0.0
Gm47087						nan	nan	nan	nan	nan	nan	nan	nan	nan	nan	nan	nan	nan	nan	nan	nan	nan	nan	nan	nan
Siva1	30954	symbol	M. musculus	30954	M. musculus	0.0	0.0	0.0	0.0	0.0	1.0	0.0	0.0	0.0	0.0	1.0	0.0	0.0	0.0	0.0	0.0	0.0	0.0	0.0	0.0
Rilpl2	80291	symbol	M. musculus	80291	M. musculus	0.0	0.0	0.0	0.0	0.0	0.0	0.0	0.0	0.0	0.0	0.0	0.0	0.0	0.0	0.0	0.0	0.0	0.0	0.0	0.0
Stx11	74732	symbol	M. musculus	74732	M. musculus	0.0	0.0	1.0	0.0	0.0	0.0	0.0	0.0	0.0	0.0	0.0	0.0	0.0	0.0	0.0	1.0	0.0	0.0	0.0	0.0
Gpld1	14756	symbol	M. musculus	14756	M. musculus	0.0	0.0	0.0	0.0	1.0	0.0	0.0	1.0	0.0	1.0	1.0	0.0	0.0	0.0	0.0	0.0	0.0	0.0	0.0	0.0
Gm42640						nan	nan	nan	nan	nan	nan	nan	nan	nan	nan	nan	nan	nan	nan	nan	nan	nan	nan	nan	nan
Rnf149	67702	symbol	M. musculus	67702	M. musculus	0.0	0.0	0.0	0.0	0.0	0.0	0.0	0.0	1.0	0.0	0.0	0.0	0.0	0.0	0.0	0.0	0.0	0.0	0.0	0.0
Rsf1os2	102641859	symbol	M. musculus	102641859	M. musculus	0.0	0.0	0.0	0.0	0.0	0.0	0.0	0.0	0.0	0.0	0.0	0.0	0.0	0.0	0.0	0.0	0.0	0.0	0.0	0.0
Gale	74246	symbol	M. musculus	74246	M. musculus	0.0	0.0	0.0	0.0	0.0	0.0	0.0	0.0	0.0	0.0	0.0	0.0	0.0	0.0	0.0	0.0	0.0	0.0	0.0	0.0
Smg1	233789	symbol	M. musculus	233789	M. musculus	0.0	0.0	0.0	0.0	0.0	0.0	0.0	0.0	0.0	0.0	0.0	0.0	0.0	0.0	0.0	0.0	0.0	0.0	0.0	0.0
Syce2	71846	symbol	M. musculus	71846	M. musculus	0.0	0.0	0.0	1.0	0.0	0.0	0.0	0.0	0.0	0.0	0.0	0.0	0.0	0.0	0.0	0.0	0.0	0.0	0.0	0.0
Gm26680	115488285	symbol	M. musculus	115488285	M. musculus	0.0	0.0	0.0	0.0	0.0	0.0	0.0	0.0	0.0	0.0	0.0	0.0	0.0	0.0	0.0	0.0	0.0	0.0	0.0	0.0
BC043934	270185	symbol	M. musculus	270185	M. musculus	0.0	0.0	0.0	0.0	0.0	0.0	0.0	0.0	0.0	0.0	0.0	0.0	0.0	0.0	0.0	0.0	0.0	0.0	0.0	0.0
Plbd1	66857	symbol	M. musculus	66857	M. musculus	0.0	0.0	0.0	0.0	0.0	0.0	0.0	0.0	0.0	0.0	0.0	0.0	0.0	0.0	0.0	0.0	0.0	0.0	0.0	0.0
Dtymk	21915	symbol	M. musculus	21915	M. musculus	0.0	0.0	0.0	0.0	0.0	0.0	0.0	0.0	0.0	0.0	0.0	0.0	0.0	0.0	0.0	0.0	0.0	0.0	0.0	0.0
Gm5834	545367	symbol	M. musculus	545367	M. musculus	0.0	0.0	0.0	0.0	0.0	0.0	0.0	0.0	0.0	0.0	0.0	0.0	0.0	0.0	0.0	0.0	0.0	0.0	0.0	0.0
Acot1	26897	symbol	M. musculus	26897	M. musculus	0.0	0.0	0.0	0.0	0.0	0.0	0.0	0.0	0.0	0.0	0.0	0.0	0.0	0.0	0.0	0.0	0.0	0.0	0.0	0.0
Gm43573						nan	nan	nan	nan	nan	nan	nan	nan	nan	nan	nan	nan	nan	nan	nan	nan	nan	nan	nan	nan
Gm10441	100038609	symbol	M. musculus	100038609	M. musculus	0.0	0.0	0.0	0.0	0.0	0.0	0.0	0.0	0.0	0.0	0.0	0.0	0.0	0.0	0.0	0.0	0.0	0.0	0.0	0.0
Sox1	20664	symbol	M. musculus	20664	M. musculus	0.0	0.0	0.0	0.0	0.0	0.0	0.0	0.0	0.0	0.0	0.0	0.0	0.0	0.0	0.0	0.0	0.0	0.0	0.0	0.0
Spag5	54141	symbol	M. musculus	54141	M. musculus	0.0	1.0	0.0	1.0	0.0	0.0	0.0	0.0	0.0	0.0	0.0	0.0	0.0	1.0	0.0	1.0	0.0	0.0	0.0	1.0
Pcdhgb4	93701	symbol	M. musculus	93701	M. musculus	0.0	0.0	0.0	0.0	0.0	0.0	0.0	0.0	0.0	0.0	0.0	0.0	0.0	0.0	0.0	0.0	0.0	0.0	0.0	0.0
Ppp2r3a	235542	symbol	M. musculus	235542	M. musculus	0.0	0.0	0.0	0.0	0.0	0.0	0.0	0.0	0.0	0.0	0.0	0.0	0.0	0.0	0.0	0.0	0.0	0.0	0.0	0.0
Arpc3	56378	symbol	M. musculus	56378	M. musculus	0.0	0.0	0.0	0.0	0.0	0.0	0.0	0.0	0.0	0.0	0.0	0.0	0.0	0.0	0.0	0.0	0.0	0.0	0.0	0.0
Zeb1	21417	symbol	M. musculus	21417	M. musculus	0.0	0.0	1.0	0.0	0.0	0.0	0.0	1.0	0.0	0.0	0.0	0.0	0.0	0.0	0.0	0.0	0.0	0.0	0.0	0.0
Ccr2	12772	symbol	M. musculus	12772	M. musculus	1.0	0.0	1.0	0.0	1.0	1.0	1.0	1.0	0.0	1.0	0.0	0.0	0.0	0.0	0.0	0.0	0.0	1.0	0.0	0.0
Plp2	18824	symbol	M. musculus	18824	M. musculus	0.0	0.0	0.0	0.0	0.0	0.0	0.0	0.0	0.0	0.0	0.0	0.0	0.0	0.0	0.0	0.0	0.0	0.0	0.0	0.0
Brsk1	381979	symbol	M. musculus	381979	M. musculus	0.0	1.0	0.0	1.0	0.0	0.0	0.0	0.0	0.0	0.0	0.0	1.0	0.0	0.0	0.0	1.0	0.0	0.0	0.0	1.0
Kif20a	19348	symbol	M. musculus	19348	M. musculus	0.0	1.0	0.0	1.0	0.0	0.0	0.0	0.0	0.0	0.0	0.0	1.0	0.0	1.0	0.0	0.0	0.0	0.0	0.0	1.0
AC114990						nan	nan	nan	nan	nan	nan	nan	nan	nan	nan	nan	nan	nan	nan	nan	nan	nan	nan	nan	nan
Scarb1	20778	symbol	M. musculus	20778	M. musculus	0.0	0.0	0.0	0.0	1.0	0.0	0.0	0.0	0.0	0.0	0.0	0.0	1.0	0.0	0.0	0.0	0.0	0.0	0.0	0.0
Psmc3ip	19183	symbol	M. musculus	19183	M. musculus	0.0	0.0	0.0	1.0	0.0	0.0	0.0	0.0	0.0	0.0	0.0	0.0	0.0	0.0	0.0	0.0	0.0	0.0	0.0	0.0
Arf5	11844	symbol	M. musculus	11844	M. musculus	0.0	0.0	0.0	0.0	0.0	0.0	0.0	0.0	0.0	0.0	0.0	0.0	0.0	0.0	0.0	0.0	0.0	0.0	0.0	0.0
Gm10275	19897	symbol	M. musculus	19897	M. musculus	0.0	0.0	0.0	0.0	0.0	0.0	0.0	0.0	0.0	0.0	0.0	0.0	0.0	0.0	0.0	0.0	0.0	0.0	0.0	0.0
Tmem143	70209	symbol	M. musculus	70209	M. musculus	0.0	0.0	0.0	0.0	0.0	0.0	0.0	0.0	0.0	0.0	0.0	0.0	0.0	0.0	0.0	0.0	0.0	0.0	0.0	0.0
Ankrd44	329154	symbol	M. musculus	329154	M. musculus	0.0	0.0	0.0	0.0	0.0	0.0	0.0	0.0	0.0	0.0	0.0	0.0	0.0	0.0	0.0	0.0	0.0	0.0	0.0	0.0
Tpm4	326618	symbol	M. musculus	326618	M. musculus	0.0	0.0	0.0	0.0	0.0	0.0	0.0	0.0	0.0	0.0	0.0	0.0	0.0	0.0	0.0	0.0	0.0	0.0	0.0	0.0
Klhl10	66720	symbol	M. musculus	66720	M. musculus	0.0	0.0	0.0	0.0	0.0	0.0	0.0	0.0	0.0	0.0	0.0	0.0	0.0	0.0	0.0	0.0	0.0	0.0	0.0	0.0
Rnf216	108086	symbol	M. musculus	108086	M. musculus	1.0	0.0	0.0	0.0	0.0	0.0	1.0	0.0	0.0	0.0	0.0	0.0	1.0	0.0	0.0	0.0	0.0	0.0	0.0	0.0
Sgo1	72415	symbol	M. musculus	72415	M. musculus	0.0	1.0	0.0	1.0	0.0	0.0	0.0	0.0	0.0	0.0	0.0	0.0	0.0	1.0	0.0	0.0	0.0	0.0	0.0	1.0
Bcl2l15	229672	symbol	M. musculus	229672	M. musculus	0.0	0.0	0.0	0.0	0.0	0.0	0.0	0.0	0.0	0.0	0.0	0.0	0.0	0.0	0.0	0.0	0.0	0.0	0.0	0.0
Cxcl2	20310	symbol	M. musculus	20310	M. musculus	1.0	0.0	0.0	0.0	0.0	1.0	0.0	0.0	0.0	0.0	0.0	0.0	1.0	0.0	0.0	0.0	0.0	0.0	0.0	0.0
Sqle	20775	symbol	M. musculus	20775	M. musculus	0.0	0.0	0.0	0.0	0.0	0.0	0.0	0.0	0.0	0.0	0.0	0.0	0.0	0.0	0.0	0.0	0.0	0.0	0.0	0.0
Tshz2	228911	symbol	M. musculus	228911	M. musculus	0.0	0.0	0.0	0.0	0.0	0.0	0.0	0.0	0.0	0.0	0.0	0.0	0.0	0.0	0.0	0.0	0.0	0.0	0.0	0.0
Ddx3y	26900	symbol	M. musculus	26900	M. musculus	0.0	0.0	0.0	0.0	0.0	0.0	0.0	0.0	0.0	0.0	0.0	0.0	0.0	0.0	0.0	0.0	0.0	0.0	1.0	0.0
Psmb5	19173	symbol	M. musculus	19173	M. musculus	0.0	0.0	0.0	0.0	0.0	0.0	0.0	0.0	0.0	0.0	0.0	0.0	0.0	0.0	0.0	0.0	0.0	0.0	0.0	0.0
Abcb4	18670	symbol	M. musculus	18670	M. musculus	0.0	0.0	0.0	0.0	0.0	0.0	0.0	0.0	0.0	0.0	0.0	0.0	0.0	0.0	0.0	0.0	0.0	0.0	0.0	0.0
Ifi209	236312	symbol	M. musculus	236312	M. musculus	1.0	0.0	0.0	0.0	0.0	0.0	0.0	0.0	0.0	1.0	0.0	0.0	0.0	0.0	0.0	0.0	0.0	0.0	0.0	0.0
Itgax	16411	symbol	M. musculus	16411	M. musculus	0.0	0.0	1.0	0.0	1.0	0.0	0.0	0.0	0.0	0.0	0.0	1.0	1.0	0.0	0.0	0.0	0.0	1.0	0.0	0.0
Mtch2	56428	symbol	M. musculus	56428	M. musculus	0.0	0.0	0.0	1.0	0.0	0.0	0.0	0.0	0.0	0.0	1.0	0.0	0.0	0.0	0.0	0.0	0.0	0.0	0.0	0.0
Noxo1	71893	symbol	M. musculus	71893	M. musculus	0.0	0.0	0.0	0.0	0.0	0.0	0.0	0.0	0.0	0.0	0.0	0.0	0.0	0.0	0.0	0.0	0.0	0.0	0.0	0.0
Sell	20343	symbol	M. musculus	20343	M. musculus	1.0	0.0	1.0	0.0	1.0	1.0	0.0	0.0	0.0	0.0	0.0	0.0	0.0	0.0	0.0	0.0	0.0	1.0	0.0	0.0
Nudt21	68219	symbol	M. musculus	68219	M. musculus	0.0	0.0	1.0	0.0	0.0	0.0	0.0	0.0	0.0	0.0	0.0	0.0	0.0	0.0	0.0	0.0	0.0	0.0	0.0	0.0
AC154187						nan	nan	nan	nan	nan	nan	nan	nan	nan	nan	nan	nan	nan	nan	nan	nan	nan	nan	nan	nan
Cacnb3	12297	symbol	M. musculus	12297	M. musculus	0.0	0.0	0.0	0.0	0.0	0.0	0.0	0.0	0.0	1.0	0.0	1.0	0.0	0.0	0.0	0.0	1.0	0.0	0.0	0.0
Adora2a	11540	symbol	M. musculus	11540	M. musculus	1.0	0.0	1.0	0.0	0.0	0.0	0.0	1.0	1.0	0.0	1.0	0.0	0.0	0.0	0.0	1.0	1.0	0.0	0.0	0.0
Tmem205	235043	symbol	M. musculus	235043	M. musculus	0.0	0.0	0.0	0.0	0.0	0.0	0.0	0.0	0.0	0.0	0.0	0.0	0.0	0.0	0.0	0.0	0.0	0.0	0.0	0.0
Cox4i1	12857	symbol	M. musculus	12857	M. musculus	0.0	0.0	0.0	0.0	0.0	0.0	0.0	0.0	0.0	0.0	0.0	0.0	0.0	0.0	0.0	0.0	0.0	0.0	0.0	0.0
Bcas1	76960	symbol	M. musculus	76960	M. musculus	0.0	0.0	0.0	0.0	0.0	0.0	0.0	0.0	0.0	0.0	0.0	0.0	0.0	0.0	0.0	0.0	0.0	0.0	0.0	0.0
Gm42963						nan	nan	nan	nan	nan	nan	nan	nan	nan	nan	nan	nan	nan	nan	nan	nan	nan	nan	nan	nan
Pgf	18654	symbol	M. musculus	18654	M. musculus	1.0	0.0	0.0	1.0	1.0	1.0	0.0	0.0	0.0	0.0	0.0	0.0	0.0	0.0	0.0	0.0	0.0	0.0	0.0	0.0
Psma2	19166	symbol	M. musculus	19166	M. musculus	0.0	0.0	0.0	0.0	0.0	0.0	0.0	0.0	0.0	0.0	0.0	0.0	0.0	0.0	0.0	0.0	0.0	0.0	0.0	0.0
Lgals3bp	19039	symbol	M. musculus	19039	M. musculus	0.0	0.0	0.0	0.0	0.0	0.0	0.0	0.0	0.0	0.0	0.0	0.0	0.0	0.0	0.0	0.0	0.0	0.0	0.0	0.0
8030442B05Rik	77543	symbol	M. musculus	77543	M. musculus	0.0	0.0	0.0	0.0	0.0	0.0	0.0	0.0	0.0	0.0	0.0	0.0	0.0	0.0	0.0	0.0	0.0	0.0	0.0	0.0
Gm26788	108167617	symbol	M. musculus	108167617	M. musculus	0.0	0.0	0.0	0.0	0.0	0.0	0.0	0.0	0.0	0.0	0.0	0.0	0.0	0.0	0.0	0.0	0.0	0.0	0.0	0.0
Gm14010	100043729	symbol	M. musculus	100043729	M. musculus	0.0	0.0	0.0	0.0	0.0	0.0	0.0	0.0	0.0	0.0	0.0	0.0	0.0	0.0	0.0	0.0	0.0	0.0	0.0	0.0
Gm10640	100038516	symbol	M. musculus	100038516	M. musculus	0.0	0.0	0.0	0.0	0.0	0.0	0.0	0.0	0.0	0.0	0.0	0.0	0.0	0.0	0.0	0.0	0.0	0.0	0.0	0.0
Lmnb1	16906	symbol	M. musculus	16906	M. musculus	0.0	1.0	0.0	0.0	0.0	0.0	0.0	0.0	1.0	0.0	0.0	1.0	0.0	0.0	0.0	0.0	0.0	0.0	0.0	0.0
9130401M01Rik	75758	symbol	M. musculus	75758	M. musculus	0.0	0.0	0.0	0.0	0.0	0.0	0.0	0.0	0.0	0.0	0.0	0.0	0.0	0.0	0.0	0.0	0.0	0.0	0.0	0.0
Fosb	14282	symbol	M. musculus	14282	M. musculus	0.0	0.0	0.0	0.0	0.0	0.0	0.0	0.0	0.0	0.0	0.0	0.0	0.0	0.0	0.0	0.0	0.0	0.0	0.0	0.0
Psma5	26442	symbol	M. musculus	26442	M. musculus	0.0	0.0	0.0	0.0	0.0	0.0	0.0	0.0	0.0	0.0	0.0	0.0	0.0	0.0	0.0	0.0	0.0	0.0	0.0	0.0
Vps9d1	72325	symbol	M. musculus	72325	M. musculus	0.0	0.0	0.0	0.0	0.0	0.0	0.0	0.0	0.0	0.0	0.0	0.0	0.0	0.0	0.0	0.0	0.0	0.0	0.0	0.0
Gmppb	331026	symbol	M. musculus	331026	M. musculus	0.0	0.0	0.0	0.0	0.0	0.0	0.0	0.0	0.0	0.0	0.0	0.0	0.0	0.0	0.0	0.0	0.0	0.0	0.0	0.0
Dnmt3a	13435	symbol	M. musculus	13435	M. musculus	0.0	0.0	0.0	1.0	0.0	0.0	0.0	0.0	0.0	0.0	1.0	0.0	0.0	0.0	0.0	0.0	0.0	0.0	1.0	0.0
Gpr55	227326	symbol	M. musculus	227326	M. musculus	0.0	0.0	1.0	0.0	0.0	0.0	0.0	1.0	1.0	0.0	0.0	0.0	0.0	0.0	1.0	0.0	0.0	0.0	0.0	0.0
Gm45855	108167548	symbol	M. musculus	108167548	M. musculus	0.0	0.0	0.0	0.0	0.0	0.0	0.0	0.0	0.0	0.0	0.0	0.0	0.0	0.0	0.0	0.0	0.0	0.0	0.0	0.0
Sema6d	214968	symbol	M. musculus	214968	M. musculus	0.0	0.0	0.0	0.0	1.0	1.0	0.0	0.0	0.0	0.0	0.0	0.0	0.0	0.0	0.0	0.0	1.0	0.0	0.0	0.0
Dnase1l3	13421	symbol	M. musculus	13421	M. musculus	1.0	0.0	0.0	0.0	0.0	0.0	0.0	0.0	0.0	0.0	0.0	0.0	0.0	0.0	0.0	0.0	0.0	0.0	1.0	0.0
Chp1	56398	symbol	M. musculus	56398	M. musculus	0.0	0.0	0.0	0.0	0.0	0.0	0.0	0.0	1.0	0.0	0.0	0.0	0.0	0.0	0.0	1.0	0.0	0.0	0.0	1.0
Cldn11	18417	symbol	M. musculus	18417	M. musculus	0.0	0.0	0.0	0.0	0.0	0.0	0.0	0.0	0.0	0.0	0.0	0.0	0.0	0.0	0.0	0.0	0.0	0.0	0.0	0.0
Ifi204	15951	symbol	M. musculus	15951	M. musculus	1.0	0.0	0.0	0.0	0.0	0.0	1.0	0.0	0.0	1.0	1.0	0.0	0.0	0.0	0.0	0.0	0.0	0.0	0.0	0.0
Coro1c	23790	symbol	M. musculus	23790	M. musculus	0.0	0.0	1.0	0.0	1.0	0.0	0.0	1.0	1.0	0.0	0.0	0.0	0.0	0.0	0.0	0.0	0.0	0.0	0.0	0.0
Uqcrq	22272	symbol	M. musculus	22272	M. musculus	0.0	0.0	0.0	0.0	0.0	0.0	0.0	0.0	0.0	0.0	0.0	0.0	0.0	0.0	0.0	0.0	0.0	0.0	0.0	0.0
Mtus1	102103	symbol	M. musculus	102103	M. musculus	0.0	0.0	0.0	0.0	0.0	1.0	0.0	0.0	0.0	0.0	0.0	0.0	0.0	0.0	0.0	0.0	0.0	0.0	0.0	0.0
Sh3bp4	98402	symbol	M. musculus	98402	M. musculus	0.0	0.0	0.0	0.0	0.0	0.0	0.0	1.0	0.0	0.0	0.0	0.0	0.0	0.0	0.0	0.0	0.0	0.0	0.0	0.0
5830416I19Rik	74757	symbol	M. musculus	74757	M. musculus	0.0	0.0	0.0	0.0	0.0	0.0	0.0	0.0	0.0	0.0	0.0	0.0	0.0	0.0	0.0	0.0	0.0	0.0	0.0	0.0
Dip2c	208440	symbol	M. musculus	208440	M. musculus	0.0	0.0	0.0	0.0	0.0	0.0	0.0	0.0	0.0	0.0	0.0	0.0	0.0	0.0	0.0	0.0	0.0	0.0	0.0	0.0
Vpreb3	22364	symbol	M. musculus	22364	M. musculus	0.0	0.0	0.0	0.0	0.0	0.0	0.0	1.0	0.0	0.0	0.0	0.0	0.0	0.0	0.0	0.0	0.0	0.0	0.0	0.0
Zfand4	67492	symbol	M. musculus	67492	M. musculus	0.0	0.0	0.0	0.0	0.0	0.0	0.0	0.0	0.0	0.0	0.0	0.0	0.0	0.0	0.0	0.0	0.0	0.0	0.0	0.0
Nfix	18032	symbol	M. musculus	18032	M. musculus	0.0	0.0	0.0	0.0	0.0	0.0	0.0	0.0	0.0	0.0	0.0	0.0	0.0	0.0	0.0	0.0	0.0	0.0	1.0	0.0
Bicdl1	75665	symbol	M. musculus	75665	M. musculus	0.0	0.0	0.0	0.0	0.0	0.0	0.0	0.0	0.0	0.0	0.0	0.0	0.0	0.0	0.0	1.0	0.0	0.0	0.0	0.0
Calcrl	54598	symbol	M. musculus	54598	M. musculus	1.0	0.0	0.0	0.0	1.0	0.0	0.0	0.0	0.0	0.0	0.0	0.0	0.0	0.0	0.0	0.0	1.0	0.0	0.0	0.0
Brd9	105246	symbol	M. musculus	105246	M. musculus	0.0	0.0	0.0	0.0	0.0	0.0	0.0	0.0	0.0	0.0	0.0	0.0	0.0	0.0	0.0	0.0	0.0	0.0	0.0	0.0
Parp12	243771	symbol	M. musculus	243771	M. musculus	0.0	0.0	0.0	0.0	0.0	0.0	0.0	0.0	0.0	0.0	0.0	0.0	0.0	0.0	0.0	0.0	0.0	0.0	0.0	0.0
Gm3591	100041958	gene_synonym	M. musculus	100041958	M. musculus	0.0	0.0	0.0	0.0	0.0	0.0	0.0	0.0	0.0	0.0	0.0	0.0	0.0	0.0	0.0	0.0	0.0	0.0	0.0	0.0
Zfp467	68910	symbol	M. musculus	68910	M. musculus	0.0	0.0	0.0	0.0	0.0	0.0	0.0	0.0	0.0	0.0	0.0	0.0	0.0	0.0	0.0	0.0	0.0	0.0	0.0	0.0
Mrpl20	66448	symbol	M. musculus	66448	M. musculus	0.0	0.0	0.0	0.0	0.0	0.0	0.0	0.0	0.0	0.0	0.0	0.0	0.0	0.0	0.0	0.0	0.0	0.0	0.0	0.0
Gm10029	100039532	symbol	M. musculus	100039532	M. musculus	0.0	0.0	0.0	0.0	0.0	0.0	0.0	0.0	0.0	0.0	0.0	0.0	0.0	0.0	0.0	0.0	0.0	0.0	0.0	0.0
Eya4	14051	symbol	M. musculus	14051	M. musculus	0.0	0.0	0.0	0.0	0.0	0.0	0.0	0.0	0.0	0.0	1.0	0.0	0.0	0.0	0.0	0.0	0.0	0.0	0.0	0.0
Tnfsf9	21950	symbol	M. musculus	21950	M. musculus	0.0	0.0	1.0	0.0	0.0	1.0	1.0	0.0	0.0	0.0	0.0	0.0	0.0	0.0	1.0	0.0	0.0	0.0	0.0	0.0
Gm37967						nan	nan	nan	nan	nan	nan	nan	nan	nan	nan	nan	nan	nan	nan	nan	nan	nan	nan	nan	nan
Rps16-ps2	100039355	symbol	M. musculus	100039355	M. musculus	0.0	0.0	0.0	0.0	0.0	0.0	0.0	0.0	0.0	0.0	0.0	0.0	0.0	0.0	0.0	0.0	0.0	0.0	0.0	0.0
Huwe1	59026	symbol	M. musculus	59026	M. musculus	0.0	0.0	0.0	0.0	0.0	0.0	0.0	0.0	0.0	0.0	0.0	0.0	0.0	0.0	0.0	0.0	0.0	0.0	0.0	0.0
Efna1	13636	symbol	M. musculus	13636	M. musculus	0.0	0.0	1.0	0.0	1.0	1.0	0.0	0.0	1.0	0.0	0.0	0.0	0.0	0.0	0.0	0.0	0.0	0.0	0.0	0.0
Zfp862-ps	58894	symbol	M. musculus	58894	M. musculus	0.0	0.0	0.0	0.0	0.0	0.0	0.0	0.0	0.0	0.0	0.0	0.0	0.0	0.0	0.0	0.0	0.0	0.0	0.0	0.0
Dmtn	13829	symbol	M. musculus	13829	M. musculus	0.0	0.0	1.0	0.0	1.0	0.0	0.0	1.0	0.0	0.0	0.0	0.0	0.0	0.0	1.0	0.0	0.0	0.0	0.0	0.0
Sgce	20392	symbol	M. musculus	20392	M. musculus	0.0	0.0	0.0	0.0	0.0	0.0	0.0	0.0	0.0	0.0	0.0	0.0	0.0	0.0	0.0	0.0	0.0	0.0	0.0	0.0
Nt5c	50773	symbol	M. musculus	50773	M. musculus	0.0	0.0	0.0	0.0	0.0	0.0	0.0	0.0	0.0	0.0	0.0	0.0	0.0	0.0	0.0	0.0	0.0	0.0	0.0	0.0
Gramd3	107022	symbol	M. musculus	107022	M. musculus	0.0	0.0	0.0	0.0	0.0	0.0	0.0	0.0	0.0	0.0	0.0	0.0	0.0	0.0	0.0	0.0	0.0	0.0	0.0	0.0
Cpsf7	269061	symbol	M. musculus	269061	M. musculus	0.0	0.0	0.0	0.0	0.0	0.0	0.0	0.0	0.0	0.0	0.0	0.0	0.0	0.0	0.0	0.0	0.0	0.0	0.0	0.0
Arvcf	11877	symbol	M. musculus	11877	M. musculus	0.0	0.0	1.0	0.0	0.0	0.0	0.0	0.0	0.0	0.0	0.0	0.0	0.0	0.0	0.0	0.0	0.0	0.0	0.0	0.0
Gm21399	100862012	symbol	M. musculus	100862012	M. musculus	0.0	0.0	0.0	0.0	0.0	0.0	0.0	0.0	0.0	0.0	0.0	0.0	0.0	0.0	0.0	0.0	0.0	0.0	0.0	0.0
2200002J24Rik	69147	symbol	M. musculus	69147	M. musculus	0.0	0.0	0.0	0.0	0.0	0.0	0.0	0.0	0.0	0.0	0.0	0.0	0.0	0.0	0.0	0.0	0.0	0.0	0.0	0.0
Dmxl1	240283	symbol	M. musculus	240283	M. musculus	0.0	0.0	0.0	0.0	0.0	0.0	0.0	0.0	0.0	0.0	0.0	0.0	0.0	0.0	0.0	0.0	0.0	0.0	0.0	0.0
Hba-a2	110257	symbol	M. musculus	110257	M. musculus	0.0	0.0	0.0	0.0	0.0	0.0	0.0	0.0	0.0	0.0	0.0	0.0	0.0	0.0	1.0	0.0	0.0	0.0	0.0	0.0
Gbp2	14469	symbol	M. musculus	14469	M. musculus	0.0	0.0	0.0	0.0	0.0	0.0	0.0	0.0	0.0	0.0	0.0	0.0	1.0	0.0	0.0	0.0	0.0	0.0	0.0	0.0
Cd300ld	217305	symbol	M. musculus	217305	M. musculus	0.0	0.0	0.0	0.0	0.0	0.0	1.0	0.0	0.0	0.0	0.0	0.0	0.0	0.0	0.0	0.0	0.0	0.0	0.0	0.0
Chst8	68947	symbol	M. musculus	68947	M. musculus	0.0	0.0	0.0	0.0	0.0	0.0	0.0	0.0	0.0	0.0	0.0	0.0	0.0	0.0	0.0	0.0	0.0	0.0	0.0	0.0
Ifi35	70110	symbol	M. musculus	70110	M. musculus	0.0	0.0	0.0	0.0	0.0	0.0	0.0	0.0	0.0	0.0	0.0	0.0	0.0	0.0	0.0	0.0	0.0	0.0	0.0	0.0
Ctbp2	13017	symbol	M. musculus	13017	M. musculus	0.0	0.0	0.0	0.0	0.0	0.0	0.0	0.0	0.0	0.0	0.0	1.0	0.0	0.0	0.0	1.0	0.0	0.0	0.0	0.0
Pcgf5	76073	symbol	M. musculus	76073	M. musculus	0.0	0.0	0.0	0.0	0.0	0.0	0.0	0.0	0.0	0.0	0.0	0.0	0.0	0.0	0.0	0.0	0.0	0.0	0.0	0.0
Rab5if	67388	symbol	M. musculus	67388	M. musculus	0.0	0.0	0.0	0.0	0.0	0.0	0.0	0.0	0.0	0.0	0.0	0.0	0.0	0.0	0.0	0.0	0.0	0.0	0.0	0.0
Yes1	22612	symbol	M. musculus	22612	M. musculus	0.0	0.0	0.0	0.0	0.0	0.0	0.0	0.0	0.0	0.0	0.0	0.0	0.0	0.0	0.0	0.0	0.0	1.0	0.0	0.0
Itga5	16402	symbol	M. musculus	16402	M. musculus	0.0	0.0	1.0	0.0	1.0	0.0	0.0	0.0	0.0	0.0	0.0	0.0	0.0	0.0	0.0	0.0	0.0	1.0	0.0	0.0
Pde7b	29863	symbol	M. musculus	29863	M. musculus	0.0	0.0	0.0	0.0	0.0	0.0	0.0	0.0	0.0	0.0	0.0	0.0	0.0	0.0	0.0	0.0	0.0	0.0	0.0	0.0
Gpx7	67305	symbol	M. musculus	67305	M. musculus	0.0	0.0	0.0	0.0	0.0	0.0	0.0	0.0	0.0	0.0	0.0	0.0	0.0	0.0	0.0	0.0	0.0	0.0	0.0	0.0
Gm8463	667112	symbol	M. musculus	667112	M. musculus	0.0	0.0	0.0	0.0	0.0	0.0	0.0	0.0	0.0	0.0	0.0	0.0	0.0	0.0	0.0	0.0	0.0	0.0	0.0	0.0
Gm10076	100126819	symbol	M. musculus	100126819	M. musculus	0.0	0.0	0.0	0.0	0.0	0.0	0.0	0.0	0.0	0.0	0.0	0.0	0.0	0.0	0.0	0.0	0.0	0.0	0.0	0.0
Cst3	13010	symbol	M. musculus	13010	M. musculus	0.0	0.0	0.0	0.0	0.0	0.0	0.0	0.0	0.0	0.0	0.0	0.0	0.0	0.0	0.0	0.0	0.0	0.0	1.0	0.0
Pou2f1	18986	symbol	M. musculus	18986	M. musculus	0.0	0.0	0.0	0.0	0.0	0.0	0.0	0.0	0.0	0.0	0.0	0.0	0.0	0.0	0.0	0.0	0.0	0.0	0.0	0.0
Trim59	66949	symbol	M. musculus	66949	M. musculus	0.0	0.0	0.0	0.0	0.0	0.0	0.0	0.0	0.0	0.0	0.0	0.0	1.0	0.0	0.0	0.0	0.0	0.0	0.0	0.0
1700013F07Rik	75504	symbol	M. musculus	75504	M. musculus	0.0	0.0	0.0	0.0	0.0	0.0	0.0	0.0	0.0	0.0	0.0	0.0	0.0	0.0	0.0	0.0	0.0	0.0	0.0	0.0
Bach2	12014	symbol	M. musculus	12014	M. musculus	0.0	0.0	0.0	0.0	0.0	0.0	0.0	0.0	0.0	0.0	0.0	0.0	0.0	0.0	0.0	0.0	0.0	0.0	0.0	0.0
Ppp1ca	19045	symbol	M. musculus	19045	M. musculus	0.0	0.0	0.0	1.0	0.0	0.0	0.0	0.0	0.0	0.0	1.0	0.0	0.0	0.0	0.0	0.0	0.0	0.0	0.0	0.0
Psmb8	16913	symbol	M. musculus	16913	M. musculus	0.0	0.0	0.0	0.0	0.0	0.0	0.0	0.0	0.0	0.0	0.0	0.0	0.0	0.0	0.0	0.0	0.0	0.0	0.0	0.0
Eva1a	232146	symbol	M. musculus	232146	M. musculus	0.0	0.0	0.0	0.0	0.0	0.0	0.0	0.0	0.0	0.0	0.0	0.0	0.0	0.0	0.0	0.0	0.0	0.0	0.0	0.0
Naip6	17952	symbol	M. musculus	17952	M. musculus	1.0	0.0	0.0	0.0	0.0	0.0	0.0	0.0	0.0	0.0	0.0	0.0	1.0	0.0	0.0	0.0	0.0	0.0	0.0	0.0
Fcho1	74015	symbol	M. musculus	74015	M. musculus	0.0	0.0	0.0	0.0	0.0	0.0	0.0	0.0	0.0	0.0	0.0	0.0	0.0	0.0	0.0	0.0	0.0	0.0	0.0	0.0
Cp	12870	symbol	M. musculus	12870	M. musculus	0.0	0.0	0.0	0.0	0.0	0.0	0.0	0.0	0.0	0.0	0.0	0.0	0.0	0.0	0.0	0.0	0.0	0.0	0.0	0.0
Ndufa11	69875	symbol	M. musculus	69875	M. musculus	0.0	0.0	0.0	0.0	0.0	0.0	0.0	0.0	0.0	0.0	0.0	0.0	0.0	0.0	0.0	0.0	0.0	0.0	0.0	0.0
Gm44027						nan	nan	nan	nan	nan	nan	nan	nan	nan	nan	nan	nan	nan	nan	nan	nan	nan	nan	nan	nan
Trem1	58217	symbol	M. musculus	58217	M. musculus	1.0	0.0	0.0	0.0	0.0	1.0	0.0	0.0	0.0	0.0	0.0	0.0	1.0	0.0	0.0	0.0	0.0	0.0	0.0	0.0
Gm14326	665211	symbol	M. musculus	665211	M. musculus	0.0	0.0	0.0	0.0	0.0	0.0	0.0	0.0	0.0	0.0	0.0	0.0	0.0	0.0	0.0	0.0	0.0	0.0	0.0	0.0
Oas3	246727	symbol	M. musculus	246727	M. musculus	0.0	0.0	0.0	0.0	0.0	0.0	0.0	0.0	0.0	0.0	0.0	0.0	1.0	0.0	0.0	0.0	0.0	0.0	0.0	0.0
Ceacam16	330483	symbol	M. musculus	330483	M. musculus	0.0	0.0	0.0	0.0	0.0	0.0	0.0	0.0	0.0	0.0	0.0	0.0	0.0	0.0	0.0	0.0	0.0	0.0	0.0	0.0
Gm37248						nan	nan	nan	nan	nan	nan	nan	nan	nan	nan	nan	nan	nan	nan	nan	nan	nan	nan	nan	nan
Gm47003						nan	nan	nan	nan	nan	nan	nan	nan	nan	nan	nan	nan	nan	nan	nan	nan	nan	nan	nan	nan
Fas	14102	symbol	M. musculus	14102	M. musculus	0.0	0.0	1.0	0.0	0.0	0.0	0.0	1.0	1.0	0.0	1.0	0.0	0.0	0.0	1.0	0.0	0.0	1.0	0.0	0.0
Gm3571	100041907	symbol	M. musculus	100041907	M. musculus	0.0	0.0	0.0	0.0	0.0	0.0	0.0	0.0	0.0	0.0	0.0	0.0	0.0	0.0	0.0	0.0	0.0	0.0	0.0	0.0
Gpr85	64450	symbol	M. musculus	64450	M. musculus	0.0	0.0	0.0	0.0	0.0	0.0	0.0	0.0	0.0	0.0	0.0	0.0	0.0	0.0	0.0	0.0	0.0	0.0	0.0	0.0
Gm37292	115486508	symbol	M. musculus	115486508	M. musculus	0.0	0.0	0.0	0.0	0.0	0.0	0.0	0.0	0.0	0.0	0.0	0.0	0.0	0.0	0.0	0.0	0.0	0.0	0.0	0.0
Slc25a37	67712	symbol	M. musculus	67712	M. musculus	0.0	0.0	0.0	0.0	0.0	0.0	0.0	0.0	0.0	0.0	0.0	0.0	0.0	0.0	0.0	0.0	0.0	0.0	0.0	0.0
Gzmb	14939	symbol	M. musculus	14939	M. musculus	0.0	0.0	0.0	0.0	0.0	0.0	0.0	0.0	0.0	0.0	1.0	0.0	0.0	0.0	0.0	0.0	0.0	0.0	0.0	0.0
Rhobtb1	69288	symbol	M. musculus	69288	M. musculus	0.0	0.0	0.0	0.0	0.0	0.0	0.0	0.0	0.0	0.0	0.0	1.0	0.0	0.0	0.0	1.0	0.0	0.0	0.0	0.0
Gm49478						nan	nan	nan	nan	nan	nan	nan	nan	nan	nan	nan	nan	nan	nan	nan	nan	nan	nan	nan	nan
Col1a2	12843	symbol	M. musculus	12843	M. musculus	0.0	0.0	0.0	0.0	1.0	0.0	0.0	0.0	0.0	0.0	0.0	0.0	0.0	0.0	0.0	0.0	0.0	0.0	0.0	0.0
Gm8394	666974	gene_synonym	M. musculus	666974	M. musculus	0.0	0.0	0.0	0.0	0.0	0.0	0.0	0.0	0.0	0.0	0.0	0.0	0.0	0.0	0.0	0.0	0.0	0.0	0.0	0.0
Snord68	100302565	symbol	M. musculus	100302565	M. musculus	0.0	0.0	0.0	0.0	0.0	0.0	0.0	0.0	0.0	0.0	0.0	0.0	0.0	0.0	0.0	0.0	0.0	0.0	0.0	0.0
Gm44664						nan	nan	nan	nan	nan	nan	nan	nan	nan	nan	nan	nan	nan	nan	nan	nan	nan	nan	nan	nan
Clic4	29876	symbol	M. musculus	29876	M. musculus	0.0	0.0	0.0	0.0	1.0	0.0	0.0	0.0	0.0	0.0	0.0	0.0	0.0	0.0	0.0	0.0	0.0	0.0	0.0	0.0
B230217J21Rik	320307	symbol	M. musculus	320307	M. musculus	0.0	0.0	0.0	0.0	0.0	0.0	0.0	0.0	0.0	0.0	0.0	0.0	0.0	0.0	0.0	0.0	0.0	0.0	0.0	0.0
Bex6	328660	symbol	M. musculus	328660	M. musculus	0.0	0.0	0.0	0.0	0.0	0.0	0.0	0.0	0.0	0.0	0.0	0.0	0.0	0.0	0.0	0.0	0.0	0.0	0.0	0.0
Etaa1	68145	symbol	M. musculus	68145	M. musculus	0.0	0.0	0.0	1.0	0.0	0.0	0.0	0.0	1.0	0.0	0.0	0.0	0.0	0.0	0.0	0.0	0.0	0.0	1.0	0.0
Gda	14544	symbol	M. musculus	14544	M. musculus	0.0	0.0	0.0	0.0	0.0	0.0	0.0	0.0	0.0	0.0	0.0	0.0	0.0	0.0	0.0	0.0	0.0	0.0	0.0	1.0
Slpi	20568	symbol	M. musculus	20568	M. musculus	0.0	0.0	0.0	0.0	0.0	0.0	0.0	0.0	0.0	0.0	0.0	0.0	1.0	0.0	0.0	0.0	0.0	0.0	0.0	0.0
Sos1	20662	symbol	M. musculus	20662	M. musculus	0.0	0.0	1.0	0.0	1.0	0.0	0.0	0.0	0.0	0.0	0.0	0.0	0.0	0.0	0.0	0.0	0.0	0.0	0.0	0.0
Tedc1	104732	symbol	M. musculus	104732	M. musculus	0.0	0.0	0.0	0.0	0.0	0.0	0.0	0.0	0.0	0.0	0.0	0.0	0.0	0.0	0.0	0.0	0.0	0.0	0.0	0.0
Ttk	22137	symbol	M. musculus	22137	M. musculus	0.0	1.0	0.0	1.0	0.0	0.0	0.0	0.0	0.0	0.0	0.0	0.0	0.0	1.0	0.0	0.0	0.0	0.0	0.0	0.0
1110002L01Rik	100043040	symbol	M. musculus	100043040	M. musculus	0.0	0.0	0.0	0.0	0.0	0.0	0.0	0.0	0.0	0.0	0.0	0.0	0.0	0.0	0.0	0.0	0.0	0.0	0.0	0.0
5430425K12Rik	71416	symbol	M. musculus	71416	M. musculus	0.0	0.0	0.0	0.0	0.0	0.0	0.0	0.0	0.0	0.0	0.0	0.0	0.0	0.0	0.0	0.0	0.0	0.0	0.0	0.0
Gm10131	100042777	symbol	M. musculus	100042777	M. musculus	0.0	0.0	0.0	0.0	0.0	0.0	0.0	0.0	0.0	0.0	0.0	0.0	0.0	0.0	0.0	0.0	0.0	0.0	0.0	0.0
B3gnt3	72297	symbol	M. musculus	72297	M. musculus	0.0	0.0	0.0	0.0	0.0	0.0	0.0	0.0	0.0	0.0	0.0	0.0	0.0	0.0	0.0	0.0	0.0	0.0	0.0	0.0
Ube2t	67196	symbol	M. musculus	67196	M. musculus	0.0	0.0	0.0	0.0	0.0	0.0	0.0	0.0	0.0	0.0	0.0	0.0	0.0	0.0	0.0	0.0	0.0	0.0	0.0	0.0
5430437J10Rik	71432	symbol	M. musculus	71432	M. musculus	0.0	0.0	0.0	0.0	0.0	0.0	0.0	0.0	0.0	0.0	0.0	0.0	0.0	0.0	0.0	0.0	0.0	0.0	0.0	0.0
Mipol1	73490	symbol	M. musculus	73490	M. musculus	0.0	0.0	0.0	0.0	0.0	0.0	0.0	0.0	0.0	0.0	0.0	0.0	0.0	0.0	0.0	0.0	0.0	0.0	0.0	0.0
Tpi-rs11	111223	symbol	M. musculus	111223	M. musculus	0.0	0.0	0.0	0.0	0.0	0.0	0.0	0.0	0.0	0.0	0.0	0.0	0.0	0.0	0.0	0.0	0.0	0.0	0.0	0.0
4921536K21Rik	67430	symbol	M. musculus	67430	M. musculus	0.0	0.0	0.0	0.0	0.0	0.0	0.0	0.0	0.0	0.0	0.0	0.0	0.0	0.0	0.0	0.0	0.0	0.0	0.0	0.0
S100a1	20193	symbol	M. musculus	20193	M. musculus	0.0	0.0	0.0	0.0	1.0	0.0	0.0	0.0	0.0	0.0	0.0	0.0	0.0	0.0	0.0	0.0	0.0	0.0	0.0	0.0
Zmym5	219105	symbol	M. musculus	219105	M. musculus	0.0	0.0	0.0	0.0	0.0	0.0	0.0	0.0	0.0	0.0	0.0	0.0	0.0	0.0	0.0	0.0	0.0	0.0	0.0	0.0
Gm13286	100041062	symbol	M. musculus	100041062	M. musculus	0.0	0.0	0.0	0.0	0.0	0.0	0.0	0.0	0.0	0.0	0.0	0.0	0.0	0.0	0.0	0.0	0.0	0.0	0.0	0.0
Tjp3	27375	symbol	M. musculus	27375	M. musculus	0.0	1.0	1.0	0.0	0.0	0.0	0.0	0.0	0.0	0.0	0.0	0.0	0.0	0.0	0.0	0.0	0.0	0.0	0.0	0.0
Sct	20287	symbol	M. musculus	20287	M. musculus	0.0	0.0	0.0	0.0	0.0	1.0	0.0	0.0	0.0	0.0	0.0	0.0	0.0	0.0	0.0	0.0	0.0	0.0	0.0	0.0
Capn3	12335	symbol	M. musculus	12335	M. musculus	0.0	0.0	1.0	0.0	0.0	0.0	0.0	0.0	0.0	0.0	0.0	0.0	0.0	0.0	0.0	0.0	0.0	0.0	0.0	0.0
Atp5o	28080	symbol	M. musculus	28080	M. musculus	0.0	0.0	0.0	0.0	0.0	0.0	0.0	0.0	0.0	0.0	0.0	0.0	0.0	0.0	0.0	0.0	0.0	0.0	0.0	0.0
Ramp2	54409	symbol	M. musculus	54409	M. musculus	0.0	0.0	0.0	0.0	1.0	0.0	0.0	0.0	0.0	0.0	0.0	0.0	0.0	0.0	0.0	0.0	0.0	0.0	0.0	0.0
9630050E16Rik	320168	symbol	M. musculus	320168	M. musculus	0.0	0.0	0.0	0.0	0.0	0.0	0.0	0.0	0.0	0.0	0.0	0.0	0.0	0.0	0.0	0.0	0.0	0.0	0.0	0.0
Gm39041	105242981	symbol	M. musculus	105242981	M. musculus	0.0	0.0	0.0	0.0	0.0	0.0	0.0	0.0	0.0	0.0	0.0	0.0	0.0	0.0	0.0	0.0	0.0	0.0	0.0	0.0
Rps18	20084	symbol	M. musculus	20084	M. musculus	0.0	0.0	0.0	0.0	0.0	0.0	0.0	0.0	0.0	0.0	0.0	1.0	0.0	0.0	0.0	0.0	0.0	0.0	0.0	0.0
Tep1	21745	symbol	M. musculus	21745	M. musculus	0.0	0.0	0.0	1.0	0.0	0.0	0.0	0.0	0.0	0.0	0.0	0.0	0.0	0.0	0.0	0.0	0.0	0.0	1.0	0.0
Cd63-ps	626721	symbol	M. musculus	626721	M. musculus	0.0	0.0	0.0	0.0	0.0	0.0	0.0	0.0	0.0	0.0	0.0	0.0	0.0	0.0	0.0	0.0	0.0	0.0	0.0	0.0
Snora24	100306957	symbol	M. musculus	100306957	M. musculus	0.0	0.0	0.0	0.0	0.0	0.0	0.0	0.0	0.0	0.0	0.0	0.0	0.0	0.0	0.0	0.0	0.0	0.0	0.0	0.0
Nol4l	329540	symbol	M. musculus	329540	M. musculus	0.0	0.0	0.0	0.0	0.0	0.0	0.0	0.0	0.0	0.0	0.0	0.0	0.0	0.0	0.0	0.0	0.0	0.0	0.0	0.0
Ifi208	100033459	symbol	M. musculus	100033459	M. musculus	1.0	0.0	0.0	0.0	0.0	0.0	0.0	0.0	0.0	1.0	0.0	0.0	0.0	0.0	0.0	0.0	0.0	0.0	0.0	0.0
Cxcl10	15945	symbol	M. musculus	15945	M. musculus	1.0	0.0	0.0	0.0	1.0	1.0	0.0	0.0	0.0	0.0	0.0	0.0	1.0	0.0	0.0	0.0	0.0	1.0	0.0	0.0
C030015A19Rik	77418	symbol	M. musculus	77418	M. musculus	0.0	0.0	0.0	0.0	0.0	0.0	0.0	0.0	0.0	0.0	0.0	0.0	0.0	0.0	0.0	0.0	0.0	0.0	0.0	0.0
Eme1	268465	symbol	M. musculus	268465	M. musculus	0.0	1.0	0.0	1.0	0.0	0.0	0.0	0.0	0.0	0.0	0.0	0.0	0.0	0.0	0.0	0.0	0.0	0.0	1.0	0.0
Gm37893						nan	nan	nan	nan	nan	nan	nan	nan	nan	nan	nan	nan	nan	nan	nan	nan	nan	nan	nan	nan
Tmem206	66950	gene_synonym	M. musculus	66950	M. musculus	0.0	0.0	0.0	0.0	0.0	0.0	0.0	0.0	0.0	0.0	0.0	0.0	0.0	0.0	0.0	0.0	0.0	0.0	0.0	0.0
Rpl27-ps3	621100	symbol	M. musculus	621100	M. musculus	0.0	0.0	0.0	0.0	0.0	0.0	0.0	0.0	0.0	0.0	0.0	0.0	0.0	0.0	0.0	0.0	0.0	0.0	0.0	0.0
Mfhas1	52065	symbol	M. musculus	52065	M. musculus	1.0	0.0	1.0	0.0	0.0	0.0	0.0	1.0	1.0	1.0	0.0	0.0	0.0	0.0	1.0	0.0	1.0	0.0	0.0	0.0
Wrn	22427	symbol	M. musculus	22427	M. musculus	0.0	0.0	0.0	1.0	0.0	0.0	0.0	0.0	0.0	0.0	0.0	0.0	0.0	0.0	0.0	0.0	0.0	0.0	1.0	0.0
Osm	18413	symbol	M. musculus	18413	M. musculus	1.0	1.0	0.0	1.0	0.0	1.0	1.0	0.0	1.0	1.0	1.0	0.0	0.0	0.0	0.0	0.0	0.0	0.0	0.0	0.0
2010008C14Rik	69859	symbol	M. musculus	69859	M. musculus	0.0	0.0	0.0	0.0	0.0	0.0	0.0	0.0	0.0	0.0	0.0	0.0	0.0	0.0	0.0	0.0	0.0	0.0	0.0	0.0
Gm32633	102635243	symbol	M. musculus	102635243	M. musculus	0.0	0.0	0.0	0.0	0.0	0.0	0.0	0.0	0.0	0.0	0.0	0.0	0.0	0.0	0.0	0.0	0.0	0.0	0.0	0.0
Pmepa1	65112	symbol	M. musculus	65112	M. musculus	0.0	0.0	0.0	0.0	0.0	0.0	0.0	0.0	0.0	0.0	0.0	0.0	0.0	0.0	0.0	0.0	0.0	0.0	0.0	0.0
Rps16	20055	symbol	M. musculus	20055	M. musculus	0.0	0.0	0.0	0.0	0.0	0.0	0.0	0.0	0.0	0.0	0.0	0.0	0.0	0.0	0.0	0.0	0.0	0.0	0.0	0.0
Gm45778						nan	nan	nan	nan	nan	nan	nan	nan	nan	nan	nan	nan	nan	nan	nan	nan	nan	nan	nan	nan
D630023F18Rik	98303	symbol	M. musculus	98303	M. musculus	0.0	0.0	0.0	0.0	0.0	0.0	0.0	0.0	0.0	0.0	0.0	0.0	0.0	0.0	0.0	0.0	0.0	0.0	0.0	0.0
Nipsnap3b	66536	symbol	M. musculus	66536	M. musculus	0.0	0.0	0.0	0.0	0.0	0.0	0.0	0.0	0.0	0.0	0.0	0.0	0.0	0.0	0.0	0.0	0.0	0.0	0.0	0.0
Gm47917						nan	nan	nan	nan	nan	nan	nan	nan	nan	nan	nan	nan	nan	nan	nan	nan	nan	nan	nan	nan
Kmt2c	231051	symbol	M. musculus	231051	M. musculus	0.0	0.0	0.0	0.0	0.0	0.0	0.0	0.0	0.0	0.0	0.0	0.0	0.0	0.0	0.0	0.0	0.0	0.0	0.0	0.0
Ndc80	67052	symbol	M. musculus	67052	M. musculus	0.0	1.0	0.0	1.0	0.0	0.0	0.0	0.0	0.0	0.0	0.0	0.0	0.0	1.0	0.0	1.0	0.0	0.0	0.0	1.0
D130019J16Rik	320171	symbol	M. musculus	320171	M. musculus	0.0	0.0	0.0	0.0	0.0	0.0	0.0	0.0	0.0	0.0	0.0	0.0	0.0	0.0	0.0	0.0	0.0	0.0	0.0	0.0
Ffar4	107221	symbol	M. musculus	107221	M. musculus	1.0	0.0	0.0	0.0	0.0	0.0	1.0	0.0	1.0	0.0	0.0	0.0	0.0	0.0	0.0	0.0	1.0	0.0	0.0	0.0
Gm34643	102637961	symbol	M. musculus	102637961	M. musculus	0.0	0.0	0.0	0.0	0.0	0.0	0.0	0.0	0.0	0.0	0.0	0.0	0.0	0.0	0.0	0.0	0.0	0.0	0.0	0.0
Tex15	104271	symbol	M. musculus	104271	M. musculus	0.0	0.0	0.0	1.0	0.0	0.0	0.0	0.0	0.0	0.0	0.0	0.0	0.0	0.0	0.0	0.0	0.0	0.0	0.0	0.0
AC132455						nan	nan	nan	nan	nan	nan	nan	nan	nan	nan	nan	nan	nan	nan	nan	nan	nan	nan	nan	nan
Net1	56349	symbol	M. musculus	56349	M. musculus	0.0	0.0	1.0	0.0	0.0	0.0	0.0	0.0	0.0	0.0	1.0	0.0	0.0	0.0	0.0	0.0	0.0	0.0	0.0	0.0
Oprl1	18389	symbol	M. musculus	18389	M. musculus	0.0	0.0	0.0	0.0	0.0	0.0	0.0	0.0	0.0	0.0	0.0	0.0	0.0	0.0	0.0	0.0	0.0	0.0	0.0	0.0
Slc35f2	72022	symbol	M. musculus	72022	M. musculus	0.0	0.0	0.0	0.0	0.0	0.0	0.0	0.0	0.0	0.0	0.0	0.0	0.0	0.0	0.0	0.0	0.0	0.0	0.0	0.0
Ddx6	13209	symbol	M. musculus	13209	M. musculus	0.0	0.0	0.0	0.0	0.0	0.0	0.0	0.0	0.0	0.0	0.0	0.0	1.0	0.0	0.0	0.0	0.0	0.0	1.0	0.0
Padi2	18600	symbol	M. musculus	18600	M. musculus	0.0	0.0	0.0	0.0	0.0	1.0	0.0	1.0	0.0	0.0	0.0	0.0	0.0	0.0	0.0	0.0	1.0	0.0	0.0	0.0
Anxa8	11752	symbol	M. musculus	11752	M. musculus	0.0	0.0	0.0	0.0	0.0	0.0	0.0	0.0	0.0	0.0	0.0	0.0	0.0	0.0	0.0	0.0	0.0	0.0	0.0	0.0
Gm9844	100043712	symbol	M. musculus	100043712	M. musculus	0.0	0.0	0.0	0.0	0.0	0.0	0.0	0.0	0.0	0.0	0.0	0.0	0.0	0.0	0.0	0.0	0.0	0.0	0.0	0.0
Gm27029						nan	nan	nan	nan	nan	nan	nan	nan	nan	nan	nan	nan	nan	nan	nan	nan	nan	nan	nan	nan
Map4k5	399510	symbol	M. musculus	399510	M. musculus	0.0	0.0	0.0	0.0	0.0	0.0	0.0	0.0	0.0	0.0	0.0	0.0	0.0	0.0	0.0	0.0	0.0	0.0	0.0	0.0
Psme2	19188	symbol	M. musculus	19188	M. musculus	0.0	1.0	0.0	0.0	0.0	0.0	0.0	0.0	0.0	0.0	0.0	0.0	0.0	0.0	0.0	0.0	0.0	0.0	0.0	0.0
Vipr1	22354	symbol	M. musculus	22354	M. musculus	0.0	0.0	0.0	0.0	0.0	0.0	0.0	0.0	0.0	0.0	0.0	0.0	0.0	0.0	0.0	0.0	0.0	0.0	0.0	0.0
Peg13	353342	symbol	M. musculus	353342	M. musculus	0.0	0.0	0.0	0.0	0.0	0.0	0.0	0.0	0.0	0.0	0.0	0.0	0.0	0.0	0.0	0.0	0.0	0.0	0.0	0.0
Kcnmb4	58802	symbol	M. musculus	58802	M. musculus	0.0	0.0	0.0	0.0	0.0	0.0	0.0	0.0	0.0	0.0	0.0	0.0	0.0	0.0	0.0	0.0	0.0	0.0	0.0	0.0
Erbb3	13867	symbol	M. musculus	13867	M. musculus	0.0	0.0	1.0	0.0	0.0	0.0	0.0	1.0	1.0	0.0	1.0	0.0	0.0	0.0	0.0	0.0	0.0	0.0	0.0	0.0
Mcm4	17217	symbol	M. musculus	17217	M. musculus	0.0	1.0	0.0	0.0	0.0	0.0	0.0	0.0	0.0	0.0	0.0	0.0	0.0	0.0	0.0	0.0	0.0	0.0	1.0	0.0
Zfp971	626848	symbol	M. musculus	626848	M. musculus	0.0	0.0	0.0	0.0	0.0	0.0	0.0	0.0	0.0	0.0	0.0	0.0	0.0	0.0	0.0	0.0	0.0	0.0	0.0	0.0
Hpgd	15446	symbol	M. musculus	15446	M. musculus	0.0	0.0	0.0	1.0	1.0	0.0	0.0	0.0	0.0	0.0	1.0	0.0	0.0	0.0	0.0	0.0	0.0	0.0	0.0	0.0
Htra3	78558	symbol	M. musculus	78558	M. musculus	0.0	0.0	0.0	0.0	0.0	0.0	0.0	0.0	0.0	0.0	0.0	0.0	0.0	0.0	0.0	0.0	0.0	0.0	0.0	0.0
Pdp2	382051	symbol	M. musculus	382051	M. musculus	0.0	0.0	0.0	0.0	0.0	0.0	0.0	0.0	0.0	0.0	0.0	0.0	0.0	0.0	0.0	0.0	0.0	0.0	0.0	0.0
Ctse	13034	symbol	M. musculus	13034	M. musculus	0.0	0.0	0.0	0.0	0.0	0.0	0.0	0.0	0.0	0.0	0.0	0.0	0.0	0.0	0.0	0.0	0.0	0.0	0.0	0.0
Cenpk	60411	symbol	M. musculus	60411	M. musculus	0.0	1.0	0.0	1.0	0.0	0.0	0.0	0.0	0.0	0.0	0.0	0.0	0.0	0.0	0.0	0.0	0.0	0.0	0.0	0.0
Exoc8	102058	symbol	M. musculus	102058	M. musculus	0.0	0.0	0.0	0.0	0.0	0.0	0.0	0.0	0.0	0.0	0.0	0.0	0.0	0.0	0.0	0.0	0.0	0.0	0.0	0.0
Zfp943	74670	symbol	M. musculus	74670	M. musculus	0.0	0.0	0.0	0.0	0.0	0.0	0.0	0.0	0.0	0.0	0.0	0.0	0.0	0.0	0.0	0.0	0.0	0.0	0.0	0.0
Bicd2	76895	symbol	M. musculus	76895	M. musculus	0.0	0.0	0.0	0.0	0.0	0.0	0.0	0.0	0.0	0.0	0.0	0.0	0.0	0.0	0.0	1.0	0.0	0.0	0.0	1.0
Gm5483	433016	gene_synonym	M. musculus	433016	M. musculus	0.0	0.0	0.0	0.0	0.0	0.0	0.0	0.0	0.0	0.0	0.0	0.0	0.0	0.0	0.0	0.0	0.0	0.0	0.0	0.0
Gm22357						nan	nan	nan	nan	nan	nan	nan	nan	nan	nan	nan	nan	nan	nan	nan	nan	nan	nan	nan	nan
Arid3a	13496	symbol	M. musculus	13496	M. musculus	0.0	0.0	0.0	0.0	0.0	0.0	0.0	0.0	0.0	0.0	0.0	0.0	0.0	0.0	0.0	0.0	0.0	0.0	0.0	0.0
Epc2	227867	symbol	M. musculus	227867	M. musculus	0.0	0.0	0.0	0.0	0.0	0.0	0.0	0.0	0.0	0.0	0.0	0.0	0.0	0.0	0.0	0.0	0.0	0.0	0.0	0.0
Soat2	223920	symbol	M. musculus	223920	M. musculus	0.0	0.0	0.0	0.0	0.0	0.0	0.0	0.0	0.0	0.0	0.0	0.0	0.0	0.0	0.0	0.0	0.0	0.0	0.0	0.0
Csrnp1	215418	symbol	M. musculus	215418	M. musculus	0.0	0.0	0.0	0.0	0.0	0.0	0.0	0.0	0.0	0.0	0.0	0.0	0.0	0.0	0.0	0.0	0.0	0.0	0.0	0.0
Gm48583						nan	nan	nan	nan	nan	nan	nan	nan	nan	nan	nan	nan	nan	nan	nan	nan	nan	nan	nan	nan
Fam169b	434197	symbol	M. musculus	434197	M. musculus	0.0	0.0	0.0	0.0	0.0	0.0	0.0	0.0	0.0	0.0	0.0	0.0	0.0	0.0	0.0	0.0	0.0	0.0	0.0	0.0
Cdt1	67177	symbol	M. musculus	67177	M. musculus	0.0	1.0	0.0	1.0	0.0	0.0	0.0	0.0	0.0	0.0	0.0	0.0	0.0	0.0	0.0	1.0	0.0	0.0	1.0	0.0
Arhgap12	75415	symbol	M. musculus	75415	M. musculus	0.0	0.0	0.0	0.0	0.0	0.0	0.0	0.0	0.0	0.0	0.0	0.0	0.0	0.0	0.0	0.0	0.0	0.0	0.0	0.0
Bax	12028	symbol	M. musculus	12028	M. musculus	0.0	0.0	1.0	0.0	1.0	0.0	0.0	1.0	0.0	1.0	1.0	0.0	1.0	0.0	0.0	0.0	0.0	0.0	0.0	0.0
Mmp15	17388	symbol	M. musculus	17388	M. musculus	0.0	0.0	0.0	0.0	0.0	0.0	0.0	0.0	0.0	0.0	0.0	0.0	0.0	0.0	0.0	0.0	0.0	0.0	0.0	0.0
Runx2os1	100038355	symbol	M. musculus	100038355	M. musculus	0.0	0.0	0.0	0.0	0.0	0.0	0.0	0.0	0.0	0.0	0.0	0.0	0.0	0.0	0.0	0.0	0.0	0.0	0.0	0.0
Rubcn	100502698	symbol	M. musculus	100502698	M. musculus	0.0	0.0	0.0	0.0	0.0	0.0	0.0	0.0	1.0	0.0	0.0	0.0	0.0	0.0	0.0	0.0	0.0	0.0	0.0	0.0
Gm6522	624696	symbol	M. musculus	624696	M. musculus	0.0	0.0	0.0	0.0	0.0	0.0	0.0	0.0	0.0	0.0	0.0	0.0	0.0	0.0	0.0	0.0	0.0	0.0	0.0	0.0
Rbm15b	109095	symbol	M. musculus	109095	M. musculus	0.0	0.0	0.0	0.0	0.0	0.0	0.0	0.0	0.0	0.0	0.0	0.0	0.0	0.0	0.0	0.0	0.0	0.0	0.0	0.0
Cdk5r1	12569	symbol	M. musculus	12569	M. musculus	0.0	1.0	1.0	1.0	0.0	1.0	0.0	0.0	1.0	0.0	1.0	1.0	0.0	0.0	0.0	0.0	0.0	0.0	0.0	1.0
Gm48678						nan	nan	nan	nan	nan	nan	nan	nan	nan	nan	nan	nan	nan	nan	nan	nan	nan	nan	nan	nan
Adra2b	11552	symbol	M. musculus	11552	M. musculus	0.0	0.0	0.0	0.0	1.0	0.0	0.0	0.0	1.0	0.0	0.0	0.0	0.0	0.0	0.0	0.0	0.0	0.0	0.0	0.0
Gm4786	213781	symbol	M. musculus	213781	M. musculus	0.0	0.0	0.0	0.0	0.0	0.0	0.0	0.0	0.0	0.0	0.0	0.0	0.0	0.0	0.0	0.0	0.0	0.0	0.0	0.0
Gna15	14676	symbol	M. musculus	14676	M. musculus	0.0	0.0	0.0	0.0	0.0	0.0	0.0	0.0	0.0	0.0	0.0	0.0	0.0	0.0	0.0	0.0	0.0	1.0	0.0	0.0
Pim1	18712	symbol	M. musculus	18712	M. musculus	0.0	1.0	1.0	0.0	0.0	0.0	0.0	0.0	1.0	0.0	0.0	0.0	0.0	0.0	0.0	0.0	0.0	0.0	0.0	0.0
Miga2	108958	symbol	M. musculus	108958	M. musculus	0.0	0.0	0.0	0.0	0.0	0.0	0.0	0.0	0.0	0.0	0.0	0.0	0.0	0.0	0.0	0.0	0.0	0.0	0.0	0.0
Gm28172						nan	nan	nan	nan	nan	nan	nan	nan	nan	nan	nan	nan	nan	nan	nan	nan	nan	nan	nan	nan
Gng11	66066	symbol	M. musculus	66066	M. musculus	0.0	0.0	0.0	0.0	0.0	0.0	0.0	0.0	0.0	0.0	0.0	0.0	0.0	0.0	0.0	0.0	0.0	1.0	0.0	0.0
Kidins220	77480	symbol	M. musculus	77480	M. musculus	0.0	0.0	0.0	0.0	0.0	0.0	0.0	0.0	0.0	0.0	0.0	1.0	0.0	0.0	0.0	0.0	0.0	0.0	0.0	0.0
AC137853						nan	nan	nan	nan	nan	nan	nan	nan	nan	nan	nan	nan	nan	nan	nan	nan	nan	nan	nan	nan
Gm48705						nan	nan	nan	nan	nan	nan	nan	nan	nan	nan	nan	nan	nan	nan	nan	nan	nan	nan	nan	nan
Mon2	67074	symbol	M. musculus	67074	M. musculus	0.0	0.0	0.0	0.0	0.0	0.0	0.0	0.0	0.0	0.0	0.0	0.0	0.0	0.0	0.0	0.0	0.0	0.0	0.0	0.0
Tob2	57259	symbol	M. musculus	57259	M. musculus	0.0	0.0	1.0	0.0	0.0	0.0	0.0	1.0	0.0	0.0	0.0	0.0	0.0	0.0	1.0	0.0	0.0	0.0	0.0	0.0
Gm15537	115488648	symbol	M. musculus	115488648	M. musculus	0.0	0.0	0.0	0.0	0.0	0.0	0.0	0.0	0.0	0.0	0.0	0.0	0.0	0.0	0.0	0.0	0.0	0.0	0.0	0.0
Trim41	211007	symbol	M. musculus	211007	M. musculus	0.0	0.0	0.0	0.0	0.0	0.0	0.0	0.0	0.0	0.0	0.0	0.0	0.0	0.0	0.0	0.0	0.0	0.0	0.0	0.0
D7Bwg0826e	52819	symbol	M. musculus	52819	M. musculus	0.0	0.0	0.0	0.0	0.0	0.0	0.0	0.0	0.0	0.0	0.0	0.0	0.0	0.0	0.0	0.0	0.0	0.0	0.0	0.0
CT030661						nan	nan	nan	nan	nan	nan	nan	nan	nan	nan	nan	nan	nan	nan	nan	nan	nan	nan	nan	nan
Ndufb8	67264	symbol	M. musculus	67264	M. musculus	0.0	0.0	0.0	0.0	0.0	0.0	0.0	0.0	0.0	0.0	0.0	0.0	0.0	0.0	0.0	0.0	0.0	0.0	0.0	0.0
Snrpe	20643	symbol	M. musculus	20643	M. musculus	0.0	0.0	0.0	0.0	0.0	0.0	0.0	0.0	0.0	0.0	0.0	0.0	0.0	0.0	0.0	0.0	0.0	0.0	0.0	0.0
Klrb1b	80782	symbol	M. musculus	80782	M. musculus	1.0	0.0	0.0	0.0	0.0	0.0	0.0	1.0	0.0	1.0	0.0	0.0	0.0	0.0	0.0	0.0	1.0	1.0	0.0	0.0
Tppp	72948	symbol	M. musculus	72948	M. musculus	0.0	0.0	0.0	1.0	0.0	0.0	0.0	0.0	0.0	0.0	0.0	0.0	0.0	1.0	0.0	0.0	0.0	0.0	0.0	1.0
Ifitm10	320802	symbol	M. musculus	320802	M. musculus	0.0	0.0	0.0	0.0	0.0	0.0	0.0	0.0	0.0	0.0	0.0	0.0	0.0	0.0	0.0	0.0	0.0	0.0	0.0	0.0
Gm49427						nan	nan	nan	nan	nan	nan	nan	nan	nan	nan	nan	nan	nan	nan	nan	nan	nan	nan	nan	nan
Setd2	235626	symbol	M. musculus	235626	M. musculus	0.0	1.0	0.0	1.0	1.0	0.0	1.0	0.0	0.0	0.0	0.0	0.0	1.0	1.0	0.0	0.0	0.0	0.0	0.0	1.0
Scoc	56367	symbol	M. musculus	56367	M. musculus	0.0	0.0	0.0	0.0	0.0	0.0	0.0	0.0	0.0	0.0	0.0	0.0	0.0	0.0	0.0	0.0	0.0	0.0	0.0	0.0
Fbxw10	213980	symbol	M. musculus	213980	M. musculus	0.0	0.0	0.0	0.0	0.0	0.0	0.0	0.0	0.0	0.0	0.0	0.0	0.0	0.0	0.0	0.0	0.0	0.0	0.0	0.0
Ly6g	546644	symbol	M. musculus	546644	M. musculus	0.0	0.0	0.0	0.0	0.0	0.0	0.0	0.0	0.0	0.0	0.0	0.0	0.0	0.0	0.0	0.0	0.0	1.0	0.0	0.0
Trmt13	229780	symbol	M. musculus	229780	M. musculus	0.0	0.0	0.0	0.0	0.0	0.0	0.0	0.0	0.0	0.0	0.0	0.0	0.0	0.0	0.0	0.0	0.0	0.0	0.0	0.0
Kcnc4	99738	symbol	M. musculus	99738	M. musculus	0.0	0.0	0.0	0.0	0.0	0.0	0.0	0.0	0.0	0.0	0.0	0.0	0.0	0.0	0.0	0.0	0.0	0.0	0.0	0.0
Gm28286						nan	nan	nan	nan	nan	nan	nan	nan	nan	nan	nan	nan	nan	nan	nan	nan	nan	nan	nan	nan
A830082N09Rik	414093	symbol	M. musculus	414093	M. musculus	0.0	0.0	0.0	0.0	0.0	0.0	0.0	0.0	0.0	0.0	0.0	0.0	0.0	0.0	0.0	0.0	0.0	0.0	0.0	0.0
AC113540						nan	nan	nan	nan	nan	nan	nan	nan	nan	nan	nan	nan	nan	nan	nan	nan	nan	nan	nan	nan

## Sheet: Enrichment
GroupID	Category	Term	Description	LogP	Log(q-value)	InTerm_InList	Genes	Symbols
1_Summary	GO Biological Processes	GO:0031347	regulation of defense response	-15.7666	-11.4195	97/674	11433,11501,11540,11541,11770,11801,11815,11846,11847,12182,12484,12505,12628,12768,12772,12775,13011,13024,13421,14087,14134,14190,14191,14609,14825,15354,15951,15978,16002,16176,16178,16184,16365,16768,16956,17002,17127,17260,17319,17470,18033,18126,18413,18750,18782,19172,20201,20202,20698,21354,21817,21939,21946,22038,22259,23871,23945,24088,24110,26904,27007,52033,52065,53603,54123,54483,545…	Acp5,Adam8,Adora2a,Adora2b,Fabp4,Cd5l,Apod,Arg1,Arg2,Bst1,Cd24a,Cd44,Cfh,Ccr1,Ccr2,Ccr7,Cst7,Ctla2a,Dnase1l3,Fanca,Fcnb,Fgl2,Fgr,Gja1,Cxcl1,Hmgb3,Ifi204,Ifng,Igf2,Il1b,Il1r2,Il2ra,Acod1,Lag3,Lpl,Ltf,Smad3,Mef2c,Mif,Cd200,Nfkb1,Nos2,Osm,Prkca,Pla2g2d,Psmb4,S100a8,S100a9,Sphk1,Tap1,Tgm2,Cd40,Pglyrp1,Plscr1,Nr1h3,Ets1,Mgll,Tlr2,Usp18,Sh2d1b1,Klrk1,Pbk,Mfhas1,Tslp,Irf7,Mefv,Calcrl,Htra1,Ikbke,Clec4e,…
1_Member	GO Biological Processes	GO:0031347	regulation of defense response	-15.7666	-11.4195	97/674	11433,11501,11540,11541,11770,11801,11815,11846,11847,12182,12484,12505,12628,12768,12772,12775,13011,13024,13421,14087,14134,14190,14191,14609,14825,15354,15951,15978,16002,16176,16178,16184,16365,16768,16956,17002,17127,17260,17319,17470,18033,18126,18413,18750,18782,19172,20201,20202,20698,21354,21817,21939,21946,22038,22259,23871,23945,24088,24110,26904,27007,52033,52065,53603,54123,54483,545…	Acp5,Adam8,Adora2a,Adora2b,Fabp4,Cd5l,Apod,Arg1,Arg2,Bst1,Cd24a,Cd44,Cfh,Ccr1,Ccr2,Ccr7,Cst7,Ctla2a,Dnase1l3,Fanca,Fcnb,Fgl2,Fgr,Gja1,Cxcl1,Hmgb3,Ifi204,Ifng,Igf2,Il1b,Il1r2,Il2ra,Acod1,Lag3,Lpl,Ltf,Smad3,Mef2c,Mif,Cd200,Nfkb1,Nos2,Osm,Prkca,Pla2g2d,Psmb4,S100a8,S100a9,Sphk1,Tap1,Tgm2,Cd40,Pglyrp1,Plscr1,Nr1h3,Ets1,Mgll,Tlr2,Usp18,Sh2d1b1,Klrk1,Pbk,Mfhas1,Tslp,Irf7,Mefv,Calcrl,Htra1,Ikbke,Clec4e,…
1_Member	GO Biological Processes	GO:0006954	inflammatory response	-13.5732	-9.98835	98/740	11433,11501,11540,11541,11551,11770,11801,11815,12182,12484,12505,12628,12655,12768,12772,12775,12978,13011,13024,13421,13601,13836,14087,14268,14609,14728,14825,15945,15978,16176,16178,16181,16184,16365,16415,16590,16956,17127,17319,17470,17952,18033,18126,18405,18413,18750,18782,19172,19200,19217,20201,20202,20210,20305,20306,20308,20310,20698,20716,20969,21817,21825,21857,21939,21946,22038,222…	Acp5,Adam8,Adora2a,Adora2b,Adra2a,Fabp4,Cd5l,Apod,Bst1,Cd24a,Cd44,Cfh,Chil3,Ccr1,Ccr2,Ccr7,Csf1r,Cst7,Ctla2a,Dnase1l3,Ecm1,Epha2,Fanca,Fn1,Gja1,Lilrb4a,Cxcl1,Cxcl10,Ifng,Il1b,Il1r2,Il1rn,Il2ra,Acod1,Itgb2l,Kit,Lpl,Smad3,Mif,Cd200,Naip6,Nfkb1,Nos2,Orm1,Osm,Prkca,Pla2g2d,Psmb4,Pstpip1,Ptger2,S100a8,S100a9,Saa3,Ccl6,Ccl7,Ccl9,Cxcl2,Sphk1,Serpina3n,Sdc1,Tgm2,Thbs1,Timp1,Cd40,Pglyrp1,Plscr1,Nr1h3,Ets1…
1_Member	GO Biological Processes	GO:0050727	regulation of inflammatory response	-9.94916	-7.04919	57/385	11433,11501,11540,11541,11770,11801,11815,12182,12484,12505,12628,12772,12775,13011,13024,13421,14087,15978,16176,16178,16184,16365,16956,17127,17319,17470,18033,18126,18413,18750,18782,19172,20201,20202,20698,21817,21946,22259,23871,23945,24088,24110,52033,52065,53603,54483,54598,58203,77125,78334,107221,142980,207728,210029,239849,245126,436440	Acp5,Adam8,Adora2a,Adora2b,Fabp4,Cd5l,Apod,Bst1,Cd24a,Cd44,Cfh,Ccr2,Ccr7,Cst7,Ctla2a,Dnase1l3,Fanca,Ifng,Il1b,Il1r2,Il2ra,Acod1,Lpl,Smad3,Mif,Cd200,Nfkb1,Nos2,Osm,Prkca,Pla2g2d,Psmb4,S100a8,S100a9,Sphk1,Tgm2,Pglyrp1,Nr1h3,Ets1,Mgll,Tlr2,Usp18,Pbk,Mfhas1,Tslp,Mefv,Calcrl,Zbp1,Il33,Cdk19,Ffar4,Tlr3,Pde2a,Metrnl,Cd200r4,Tarm1,Gpr31b
1_Member	GO Biological Processes	GO:0032103	positive regulation of response to external stimulus	-7.1739	-4.7244	46/334	11501,11541,11770,11846,12484,12767,12768,12772,12775,12978,14068,14268,14825,15945,15978,16176,16365,16956,17127,17319,18413,18591,18654,18750,20201,20202,20343,20908,21817,21825,23871,24088,27226,50930,53603,57266,58203,64074,70839,77125,78334,83430,142980,207728,245126,327957	Adam8,Adora2b,Fabp4,Arg1,Cd24a,Cxcr4,Ccr1,Ccr2,Ccr7,Csf1r,F7,Fn1,Cxcl1,Cxcl10,Ifng,Il1b,Acod1,Lpl,Smad3,Mif,Osm,Pdgfb,Pgf,Prkca,S100a8,S100a9,Sell,Stx3,Tgm2,Thbs1,Ets1,Tlr2,Pla2g7,Tnfsf14,Tslp,Cxcl14,Zbp1,Smoc2,P2ry12,Il33,Cdk19,Il23a,Tlr3,Pde2a,Tarm1,Scimp
1_Member	GO Biological Processes	GO:0050729	positive regulation of inflammatory response	-5.04256	-3.01838	24/152	11501,11541,11770,12484,12772,12775,15978,16176,16956,17319,18413,18750,20201,20202,21817,23871,24088,53603,58203,77125,78334,142980,207728,245126	Adam8,Adora2b,Fabp4,Cd24a,Ccr2,Ccr7,Ifng,Il1b,Lpl,Mif,Osm,Prkca,S100a8,S100a9,Tgm2,Ets1,Tlr2,Tslp,Zbp1,Il33,Cdk19,Tlr3,Pde2a,Tarm1
2_Summary	GO Biological Processes	GO:1903047	mitotic cell cycle process	-15.4273	-11.3812	97/682	11799,11852,12235,12236,12315,12428,12442,12447,12449,12531,12534,12545,12575,12577,12580,12581,12615,13555,13605,13685,14048,14609,14726,15512,16002,16176,16600,16906,17216,17217,17219,18005,18392,18591,18671,18817,18973,19188,19348,19361,19384,19878,20555,20677,20698,20877,20878,21335,22137,24063,26934,27375,51944,52040,52276,54124,54141,56150,56696,60411,63955,66214,66442,66977,67052,67177,678…	Birc5,Rhob,Bub1,Bub1b,Calm3,Ccna2,Ccnb2,Ccne1,Ccnf,Cdc25b,Cdk1,Cdc7,Cdkn1a,Cdkn1c,Cdkn2c,Cdkn2d,Cenpa,E2f1,Ect2,Eif4ebp1,Eya1,Gja1,Pdpn,Hspa2,Igf2,Il1b,Klf4,Lmnb1,Mcm2,Mcm4,Mcm6,Nek2,Orc1,Pdgfb,Abcb1a,Plk1,Pole,Psme2,Kif20a,Rad51,Ran,Rock2,Slfn1,Sox4,Sphk1,Aurkb,Aurka,Tacc3,Ttk,Spry1,Racgap1,Tjp3,Knstrn,Ppp1r10,Cdca8,Cks1b,Spag5,Mad2l1,Gpr132,Cenpk,Cables1,Rgcc,Spc25,Nuf2,Ndc80,Cdt1,Cdca5,Ube2c,A…
2_Member	GO Biological Processes	GO:1903047	mitotic cell cycle process	-15.4273	-11.3812	97/682	11799,11852,12235,12236,12315,12428,12442,12447,12449,12531,12534,12545,12575,12577,12580,12581,12615,13555,13605,13685,14048,14609,14726,15512,16002,16176,16600,16906,17216,17217,17219,18005,18392,18591,18671,18817,18973,19188,19348,19361,19384,19878,20555,20677,20698,20877,20878,21335,22137,24063,26934,27375,51944,52040,52276,54124,54141,56150,56696,60411,63955,66214,66442,66977,67052,67177,678…	Birc5,Rhob,Bub1,Bub1b,Calm3,Ccna2,Ccnb2,Ccne1,Ccnf,Cdc25b,Cdk1,Cdc7,Cdkn1a,Cdkn1c,Cdkn2c,Cdkn2d,Cenpa,E2f1,Ect2,Eif4ebp1,Eya1,Gja1,Pdpn,Hspa2,Igf2,Il1b,Klf4,Lmnb1,Mcm2,Mcm4,Mcm6,Nek2,Orc1,Pdgfb,Abcb1a,Plk1,Pole,Psme2,Kif20a,Rad51,Ran,Rock2,Slfn1,Sox4,Sphk1,Aurkb,Aurka,Tacc3,Ttk,Spry1,Racgap1,Tjp3,Knstrn,Ppp1r10,Cdca8,Cks1b,Spag5,Mad2l1,Gpr132,Cenpk,Cables1,Rgcc,Spc25,Nuf2,Ndc80,Cdt1,Cdca5,Ube2c,A…
2_Member	GO Biological Processes	GO:0010564	regulation of cell cycle process	-7.48843	-4.98639	69/588	11799,12235,12236,12449,12531,12534,12545,12569,12575,12577,12581,13555,13605,14726,15364,15512,16002,16176,16600,16906,17319,18005,18392,18413,18591,18817,19188,19348,19878,20555,20677,20698,20873,20877,20878,21335,22137,26425,26934,27375,30948,51944,52040,54141,56150,56696,57746,65019,66214,67052,67177,67849,68612,69068,70385,71514,72119,76123,78309,93695,107995,108907,231803,233406,235626,2372…	Birc5,Bub1,Bub1b,Ccnf,Cdc25b,Cdk1,Cdc7,Cdk5r1,Cdkn1a,Cdkn1c,Cdkn2d,E2f1,Ect2,Pdpn,Hmga2,Hspa2,Igf2,Il1b,Klf4,Lmnb1,Mif,Nek2,Orc1,Osm,Pdgfb,Plk1,Psme2,Kif20a,Rock2,Slfn1,Sox4,Sphk1,Plk4,Aurkb,Aurka,Tacc3,Ttk,Nubp1,Racgap1,Tjp3,Bin1,Knstrn,Ppp1r10,Spag5,Mad2l1,Gpr132,Piwil2,Rpl23,Rgcc,Ndc80,Cdt1,Cdca5,Ube2c,Tcim,Spdl1,Sfpq,Tpx2,Gpsm2,Cul9,Gpnmb,Cdc20,Nusap1,Mepce,Prc1,Setd2,Zc3h12d,Ccnb1,Atp2b4,Brs…
2_Member	GO Biological Processes	GO:0044772	mitotic cell cycle phase transition	-6.80572	-4.42707	49/377	11799,12235,12236,12315,12428,12442,12447,12449,12531,12534,12545,12575,12577,12580,12581,13555,13685,14726,15512,16600,16906,18392,18671,18817,18973,19188,20555,20677,20877,21335,22137,27375,54124,56150,56696,63955,66214,67052,67177,67849,68612,70385,76499,93695,106795,231803,237256,268697,381979	Birc5,Bub1,Bub1b,Calm3,Ccna2,Ccnb2,Ccne1,Ccnf,Cdc25b,Cdk1,Cdc7,Cdkn1a,Cdkn1c,Cdkn2c,Cdkn2d,E2f1,Eif4ebp1,Pdpn,Hspa2,Klf4,Lmnb1,Orc1,Abcb1a,Plk1,Pole,Psme2,Slfn1,Sox4,Aurkb,Tacc3,Ttk,Tjp3,Cks1b,Mad2l1,Gpr132,Cables1,Rgcc,Ndc80,Cdt1,Cdca5,Ube2c,Spdl1,Clasp2,Gpnmb,Tcf19,Mepce,Zc3h12d,Ccnb1,Brsk1
2_Member	GO Biological Processes	GO:0045787	positive regulation of cell cycle	-6.68362	-4.3219	47/358	11350,11799,12531,12534,12545,12569,12575,13605,13685,15205,15512,16002,16176,16906,16974,17319,17684,18392,18591,18712,18750,19130,19878,20677,20698,20873,20877,20878,26934,52040,53376,54124,54141,56150,57746,64074,65019,66214,67052,67177,67849,68612,71514,76123,108907,231803,268697	Abl1,Birc5,Cdc25b,Cdk1,Cdc7,Cdk5r1,Cdkn1a,Ect2,Eif4ebp1,Hes1,Hspa2,Igf2,Il1b,Lmnb1,Lrp6,Mif,Cited2,Orc1,Pdgfb,Pim1,Prkca,Prox1,Rock2,Sox4,Sphk1,Plk4,Aurkb,Aurka,Racgap1,Ppp1r10,Usp2,Cks1b,Spag5,Mad2l1,Piwil2,Smoc2,Rpl23,Rgcc,Ndc80,Cdt1,Cdca5,Ube2c,Sfpq,Gpsm2,Nusap1,Mepce,Ccnb1
2_Member	GO Biological Processes	GO:0044770	cell cycle phase transition	-6.63789	-4.28639	52/416	11799,12235,12236,12315,12428,12442,12447,12449,12531,12534,12545,12575,12577,12580,12581,13555,13685,14726,15512,16600,16906,18392,18671,18817,18973,19188,20555,20677,20877,21335,21853,22137,27375,54124,56150,56696,63955,66214,67052,67177,67849,68612,69068,70385,76499,93695,106795,231803,237256,268697,381290,381979	Birc5,Bub1,Bub1b,Calm3,Ccna2,Ccnb2,Ccne1,Ccnf,Cdc25b,Cdk1,Cdc7,Cdkn1a,Cdkn1c,Cdkn2c,Cdkn2d,E2f1,Eif4ebp1,Pdpn,Hspa2,Klf4,Lmnb1,Orc1,Abcb1a,Plk1,Pole,Psme2,Slfn1,Sox4,Aurkb,Tacc3,Timeless,Ttk,Tjp3,Cks1b,Mad2l1,Gpr132,Cables1,Rgcc,Ndc80,Cdt1,Cdca5,Ube2c,Tcim,Spdl1,Clasp2,Gpnmb,Tcf19,Mepce,Zc3h12d,Ccnb1,Atp2b4,Brsk1
2_Member	GO Biological Processes	GO:0007346	regulation of mitotic cell cycle	-6.16667	-3.87262	58/502	11350,11799,12235,12236,12531,12534,12545,12575,12577,13555,13685,14726,15205,15512,16002,16176,16600,16906,17127,18005,18392,18591,18750,18817,19188,20555,20677,20698,20877,21335,22137,27375,52040,53376,54124,54447,56150,56696,64074,66214,67052,67177,67849,68612,70385,72119,76123,78309,93695,94315,108907,209683,231803,237256,268465,268697,380629,381979	Abl1,Birc5,Bub1,Bub1b,Cdc25b,Cdk1,Cdc7,Cdkn1a,Cdkn1c,E2f1,Eif4ebp1,Pdpn,Hes1,Hspa2,Igf2,Il1b,Klf4,Lmnb1,Smad3,Nek2,Orc1,Pdgfb,Prkca,Plk1,Psme2,Slfn1,Sox4,Sphk1,Aurkb,Tacc3,Ttk,Tjp3,Ppp1r10,Usp2,Cks1b,Asah2,Mad2l1,Gpr132,Smoc2,Rgcc,Ndc80,Cdt1,Cdca5,Ube2c,Spdl1,Tpx2,Gpsm2,Cul9,Gpnmb,Prcc,Nusap1,Ttc28,Mepce,Zc3h12d,Eme1,Ccnb1,Heca,Brsk1
2_Member	GO Biological Processes	GO:0045931	positive regulation of mitotic cell cycle	-5.59203	-3.42959	27/171	11350,11799,12531,12534,12545,13685,15205,15512,16002,16176,16906,18591,18750,20698,20877,52040,53376,56150,64074,66214,67052,67177,67849,68612,108907,231803,268697	Abl1,Birc5,Cdc25b,Cdk1,Cdc7,Eif4ebp1,Hes1,Hspa2,Igf2,Il1b,Lmnb1,Pdgfb,Prkca,Sphk1,Aurkb,Ppp1r10,Usp2,Mad2l1,Smoc2,Rgcc,Ndc80,Cdt1,Cdca5,Ube2c,Nusap1,Mepce,Ccnb1
2_Member	GO Biological Processes	GO:1901987	regulation of cell cycle phase transition	-4.84198	-2.85278	37/298	11799,12235,12236,12531,12534,12545,12575,12577,12581,13555,14726,15512,16600,16906,18392,18817,19188,20555,20677,20877,22137,27375,56150,56696,66214,67052,67177,67849,68612,69068,70385,93695,231803,237256,268697,381290,381979	Birc5,Bub1,Bub1b,Cdc25b,Cdk1,Cdc7,Cdkn1a,Cdkn1c,Cdkn2d,E2f1,Pdpn,Hspa2,Klf4,Lmnb1,Orc1,Plk1,Psme2,Slfn1,Sox4,Aurkb,Ttk,Tjp3,Mad2l1,Gpr132,Rgcc,Ndc80,Cdt1,Cdca5,Ube2c,Tcim,Spdl1,Gpnmb,Mepce,Zc3h12d,Ccnb1,Atp2b4,Brsk1
2_Member	GO Biological Processes	GO:0090068	positive regulation of cell cycle process	-4.79051	-2.81259	33/254	11799,12531,12534,12545,12569,12575,13605,15512,16002,16176,16906,18392,18591,19878,20677,20698,20873,20877,26934,54141,56150,57746,65019,66214,67052,67177,67849,68612,71514,76123,108907,231803,268697	Birc5,Cdc25b,Cdk1,Cdc7,Cdk5r1,Cdkn1a,Ect2,Hspa2,Igf2,Il1b,Lmnb1,Orc1,Pdgfb,Rock2,Sox4,Sphk1,Plk4,Aurkb,Racgap1,Spag5,Mad2l1,Piwil2,Rpl23,Rgcc,Ndc80,Cdt1,Cdca5,Ube2c,Sfpq,Gpsm2,Nusap1,Mepce,Ccnb1
2_Member	GO Biological Processes	GO:1901990	regulation of mitotic cell cycle phase transition	-4.76515	-2.80003	34/266	11799,12235,12236,12531,12534,12545,12575,12577,13555,14726,15512,16600,16906,18392,18817,19188,20555,20677,20877,22137,27375,56150,56696,66214,67052,67177,67849,68612,70385,93695,231803,237256,268697,381979	Birc5,Bub1,Bub1b,Cdc25b,Cdk1,Cdc7,Cdkn1a,Cdkn1c,E2f1,Pdpn,Hspa2,Klf4,Lmnb1,Orc1,Plk1,Psme2,Slfn1,Sox4,Aurkb,Ttk,Tjp3,Mad2l1,Gpr132,Rgcc,Ndc80,Cdt1,Cdca5,Ube2c,Spdl1,Gpnmb,Mepce,Zc3h12d,Ccnb1,Brsk1
2_Member	GO Biological Processes	GO:0045840	positive regulation of mitotic nuclear division	-2.87674	-1.35242	11/65	11799,16002,16176,18591,20698,20877,66214,67177,67849,68612,108907	Birc5,Igf2,Il1b,Pdgfb,Sphk1,Aurkb,Rgcc,Cdt1,Cdca5,Ube2c,Nusap1
2_Member	GO Biological Processes	GO:0044843	cell cycle G1/S phase transition	-2.76092	-1.27047	23/201	12428,12447,12575,12580,12581,13555,13685,14726,16600,18973,19188,20555,20677,27375,56696,63955,66214,69068,93695,106795,231803,237256,381290	Ccna2,Ccne1,Cdkn1a,Cdkn2c,Cdkn2d,E2f1,Eif4ebp1,Pdpn,Klf4,Pole,Psme2,Slfn1,Sox4,Tjp3,Gpr132,Cables1,Rgcc,Tcim,Gpnmb,Tcf19,Mepce,Zc3h12d,Atp2b4
2_Member	GO Biological Processes	GO:0051785	positive regulation of nuclear division	-2.57534	-1.1436	12/81	11799,16002,16176,18591,20698,20877,57746,66214,67177,67849,68612,108907	Birc5,Igf2,Il1b,Pdgfb,Sphk1,Aurkb,Piwil2,Rgcc,Cdt1,Cdca5,Ube2c,Nusap1
2_Member	GO Biological Processes	GO:0000082	G1/S transition of mitotic cell cycle	-2.25034	-0.920235	20/183	12447,12575,12580,12581,13555,13685,14726,16600,18973,19188,20555,20677,27375,56696,63955,66214,93695,106795,231803,237256	Ccne1,Cdkn1a,Cdkn2c,Cdkn2d,E2f1,Eif4ebp1,Pdpn,Klf4,Pole,Psme2,Slfn1,Sox4,Tjp3,Gpr132,Cables1,Rgcc,Gpnmb,Tcf19,Mepce,Zc3h12d
3_Summary	GO Biological Processes	GO:0042110	T cell activation	-14.2955	-10.4322	79/518	11350,11501,11540,11846,11847,12028,12047,12481,12484,12505,12767,12772,12775,13024,13641,13653,14087,14102,14190,14255,14609,14728,14960,14961,15205,15519,15978,16002,16176,16184,16186,16411,16590,16658,16768,16818,16852,16854,17127,17131,17474,18106,18782,19165,20555,20662,20677,21417,21813,21940,21950,23882,50930,56619,57432,58185,58205,58240,60533,66494,74048,74732,83430,93695,110168,170780,2…	Abl1,Adam8,Adora2a,Arg1,Arg2,Bax,Bcl2a1d,Cd2,Cd24a,Cd44,Cxcr4,Ccr2,Ccr7,Ctla2a,Efnb1,Egr1,Fanca,Fas,Fgl2,Flt3,Gja1,Lilrb4a,H2-Aa,H2-Ab1,Hes1,Hsp90aa1,Ifng,Igf2,Il1b,Il2ra,Il2rg,Itgax,Kit,Mafb,Lag3,Lck,Lgals1,Lgals3,Smad3,Smad7,Clec4d,Cd244a,Pla2g2d,Psen2,Slfn1,Sos1,Sox4,Zeb1,Tgfbr2,Cd27,Tnfsf9,Gadd45g,Tnfsf14,Clec4e,Zc3h8,Rsad2,Pdcd1lg2,Hs1bp3,Cd274,Prelid1,Vsir,Stx11,Il23a,Gpnmb,Gpr18,Cd209e,Hsh…
3_Member	GO Biological Processes	GO:0042110	T cell activation	-14.2955	-10.4322	79/518	11350,11501,11540,11846,11847,12028,12047,12481,12484,12505,12767,12772,12775,13024,13641,13653,14087,14102,14190,14255,14609,14728,14960,14961,15205,15519,15978,16002,16176,16184,16186,16411,16590,16658,16768,16818,16852,16854,17127,17131,17474,18106,18782,19165,20555,20662,20677,21417,21813,21940,21950,23882,50930,56619,57432,58185,58205,58240,60533,66494,74048,74732,83430,93695,110168,170780,2…	Abl1,Adam8,Adora2a,Arg1,Arg2,Bax,Bcl2a1d,Cd2,Cd24a,Cd44,Cxcr4,Ccr2,Ccr7,Ctla2a,Efnb1,Egr1,Fanca,Fas,Fgl2,Flt3,Gja1,Lilrb4a,H2-Aa,H2-Ab1,Hes1,Hsp90aa1,Ifng,Igf2,Il1b,Il2ra,Il2rg,Itgax,Kit,Mafb,Lag3,Lck,Lgals1,Lgals3,Smad3,Smad7,Clec4d,Cd244a,Pla2g2d,Psen2,Slfn1,Sos1,Sox4,Zeb1,Tgfbr2,Cd27,Tnfsf9,Gadd45g,Tnfsf14,Clec4e,Zc3h8,Rsad2,Pdcd1lg2,Hs1bp3,Cd274,Prelid1,Vsir,Stx11,Il23a,Gpnmb,Gpr18,Cd209e,Hsh…
3_Member	GO Biological Processes	GO:0030155	regulation of cell adhesion	-14.1773	-10.4322	98/724	11350,11426,11501,11540,11601,11815,11846,11847,11898,12182,12484,12505,12512,12767,12772,12775,13636,13641,13829,13836,13867,14190,14268,14366,14538,14726,14766,14960,14961,15205,15519,15978,16002,16176,16181,16184,16186,16402,16413,16480,16600,16768,16818,16852,16854,17127,17131,17684,18081,18106,18576,18708,18750,18782,20194,20555,20677,20750,20908,21813,21817,21825,21872,21936,21940,21950,237…	Abl1,Macf1,Adam8,Adora2a,Angpt2,Apod,Arg1,Arg2,Ass1,Bst1,Cd24a,Cd44,Cd63,Cxcr4,Ccr2,Ccr7,Efna1,Efnb1,Dmtn,Epha2,Erbb3,Fgl2,Fn1,Fzd4,Gcnt2,Pdpn,Adgrg1,H2-Aa,H2-Ab1,Hes1,Hsp90aa1,Ifng,Igf2,Il1b,Il1rn,Il2ra,Il2rg,Itga5,Itgb1bp1,Jup,Klf4,Lag3,Lck,Lgals1,Lgals3,Smad3,Smad7,Cited2,Ninj1,Cd244a,Pde3b,Pik3r1,Prkca,Pla2g2d,S100a10,Slfn1,Sox4,Spp1,Stx3,Tgfbr2,Tgm2,Thbs1,Tjp1,Tnfrsf18,Cd27,Tnfsf9,Coro1c,Ets…
3_Member	GO Biological Processes	GO:0002521	leukocyte differentiation	-12.5446	-9.20093	82/590	11350,11501,12028,12047,12306,12484,12505,12768,12772,12775,12978,12985,13024,13653,13836,14087,14102,14190,14255,14960,14961,15201,15354,15519,15978,16176,16184,16186,16188,16590,16658,16768,16818,16852,17131,17260,17289,17474,17684,18102,18103,18708,18733,18750,18782,19165,20662,20677,21417,21813,21940,21946,21950,23882,24088,56619,57259,57432,58185,58240,66494,72828,74048,74614,75766,79221,807…	Abl1,Adam8,Bax,Bcl2a1d,Anxa2,Cd24a,Cd44,Ccr1,Ccr2,Ccr7,Csf1r,Csf3,Ctla2a,Egr1,Epha2,Fanca,Fas,Fgl2,Flt3,H2-Aa,H2-Ab1,Hells,Hmgb3,Hsp90aa1,Ifng,Il1b,Il2ra,Il2rg,Il3ra,Kit,Mafb,Lag3,Lck,Lgals1,Smad7,Mef2c,Mertk,Clec4d,Cited2,Nme1,Nme2,Pik3r1,Pirb,Prkca,Pla2g2d,Psen2,Sos1,Sox4,Zeb1,Tgfbr2,Cd27,Pglyrp1,Tnfsf9,Gadd45g,Tlr2,Clec4e,Tob2,Zc3h8,Rsad2,Hs1bp3,Prelid1,Ubash3b,Vsir,Ocstamp,Dcstamp,Hdac9,Fam20…
3_Member	GO Biological Processes	GO:0050863	regulation of T cell activation	-11.9932	-8.72525	55/324	11350,11501,11540,11846,11847,12484,12505,12772,12775,13024,13641,14087,14190,14960,14961,15205,15519,15978,16002,16176,16184,16186,16768,16818,16852,16854,17131,18106,18782,20555,20662,20677,21417,21813,21940,21950,50930,57432,58205,60533,66494,74048,83430,93695,170780,227753,234396,237256,245126,320484,320832,381484,668101,751864,100038947	Abl1,Adam8,Adora2a,Arg1,Arg2,Cd24a,Cd44,Ccr2,Ccr7,Ctla2a,Efnb1,Fanca,Fgl2,H2-Aa,H2-Ab1,Hes1,Hsp90aa1,Ifng,Igf2,Il1b,Il2ra,Il2rg,Lag3,Lck,Lgals1,Lgals3,Smad7,Cd244a,Pla2g2d,Slfn1,Sos1,Sox4,Zeb1,Tgfbr2,Cd27,Tnfsf9,Tnfsf14,Zc3h8,Pdcd1lg2,Cd274,Prelid1,Vsir,Il23a,Gpnmb,Cd209e,Gsn,Ankle1,Zc3h12d,Tarm1,Rasal3,Sirpb1a,Gm5150,Sirpb1b,Gm9733,Sirpb1c
3_Member	GO Biological Processes	GO:0007159	leukocyte cell-cell adhesion	-11.904	-8.67078	57/345	11501,11540,11846,11847,11898,12484,12505,12772,12775,13641,14190,14960,14961,15205,15519,15978,16002,16176,16184,16186,16402,16421,16600,16768,16818,16852,16854,17131,18106,18782,20201,20202,20343,20345,20555,20677,21813,21940,21950,23871,50930,57432,58205,60533,74048,83430,93695,108078,170780,237256,245126,320484,320832,381484,668101,751864,100038947	Adam8,Adora2a,Arg1,Arg2,Ass1,Cd24a,Cd44,Ccr2,Ccr7,Efnb1,Fgl2,H2-Aa,H2-Ab1,Hes1,Hsp90aa1,Ifng,Igf2,Il1b,Il2ra,Il2rg,Itga5,Itgb7,Klf4,Lag3,Lck,Lgals1,Lgals3,Smad7,Cd244a,Pla2g2d,S100a8,S100a9,Sell,Selplg,Slfn1,Sox4,Tgfbr2,Cd27,Tnfsf9,Ets1,Tnfsf14,Zc3h8,Pdcd1lg2,Cd274,Vsir,Il23a,Gpnmb,Olr1,Cd209e,Zc3h12d,Tarm1,Rasal3,Sirpb1a,Gm5150,Sirpb1b,Gm9733,Sirpb1c
3_Member	GO Biological Processes	GO:0050865	regulation of cell activation	-11.182	-7.98095	92/740	11350,11501,11540,11541,11846,11847,12182,12335,12484,12494,12505,12575,12772,12775,13011,13024,13641,13829,14087,14102,14190,14191,14255,14726,14960,14961,15205,15354,15519,15978,16002,16176,16184,16186,16768,16818,16852,16854,17131,17260,17289,17319,17470,17474,18106,18591,18750,18782,20555,20662,20677,20698,21417,21813,21825,21939,21940,21946,21950,22038,22259,27007,27223,50930,52065,53603,574…	Abl1,Adam8,Adora2a,Adora2b,Arg1,Arg2,Bst1,Capn3,Cd24a,Cd38,Cd44,Cdkn1a,Ccr2,Ccr7,Cst7,Ctla2a,Efnb1,Dmtn,Fanca,Fas,Fgl2,Fgr,Flt3,Pdpn,H2-Aa,H2-Ab1,Hes1,Hmgb3,Hsp90aa1,Ifng,Igf2,Il1b,Il2ra,Il2rg,Lag3,Lck,Lgals1,Lgals3,Smad7,Mef2c,Mertk,Mif,Cd200,Clec4d,Cd244a,Pdgfb,Prkca,Pla2g2d,Slfn1,Sos1,Sox4,Sphk1,Zeb1,Tgfbr2,Thbs1,Cd40,Cd27,Pglyrp1,Tnfsf9,Plscr1,Nr1h3,Klrk1,Trp53bp1,Tnfsf14,Mfhas1,Tslp,Zc3h8,Pd…
3_Member	GO Biological Processes	GO:1903706	regulation of hemopoiesis	-10.913	-7.81111	63/426	11350,11501,12484,12505,12768,12772,12775,12978,12985,13024,14087,14102,14190,14255,14825,14960,15205,15354,15519,15978,16176,16184,16186,16418,16658,16768,16818,17131,17260,18102,18103,18708,18712,18750,20259,20662,20677,21417,21813,21940,21946,21950,23871,57259,57432,66494,68219,69068,72828,74048,74614,75766,83430,93694,97086,170741,216742,227326,229323,234396,234515,381695,100038882	Abl1,Adam8,Cd24a,Cd44,Ccr1,Ccr2,Ccr7,Csf1r,Csf3,Ctla2a,Fanca,Fas,Fgl2,Flt3,Cxcl1,H2-Aa,Hes1,Hmgb3,Hsp90aa1,Ifng,Il1b,Il2ra,Il2rg,Eif6,Mafb,Lag3,Lck,Smad7,Mef2c,Nme1,Nme2,Pik3r1,Pim1,Prkca,Scin,Sos1,Sox4,Zeb1,Tgfbr2,Cd27,Pglyrp1,Tnfsf9,Ets1,Tob2,Zc3h8,Prelid1,Nudt21,Tcim,Ubash3b,Vsir,Ocstamp,Dcstamp,Il23a,Clec2d,Slc9b2,Pilrb1,Fnip1,Gpr55,Gpr171,Ankle1,Inpp4b,N4bp2l2,Isg15
3_Member	GO Biological Processes	GO:0098609	cell-cell adhesion	-10.903	-7.81111	94/772	11350,11501,11540,11829,11846,11847,11877,11898,12388,12481,12484,12505,12555,12569,12628,12772,12775,13641,13723,13829,14190,14268,14538,14726,14960,14961,15205,15519,15978,16002,16176,16181,16184,16186,16402,16411,16421,16480,16590,16600,16768,16785,16818,16852,16854,16974,17064,17131,17470,17684,18106,18708,18750,18782,19274,20201,20202,20343,20345,20555,20677,21813,21872,21940,21950,22295,238…	Abl1,Adam8,Adora2a,Aqp4,Arg1,Arg2,Arvcf,Ass1,Ctnnd1,Cd2,Cd24a,Cd44,Cdh15,Cdk5r1,Cfh,Ccr2,Ccr7,Efnb1,Emb,Dmtn,Fgl2,Fn1,Gcnt2,Pdpn,H2-Aa,H2-Ab1,Hes1,Hsp90aa1,Ifng,Igf2,Il1b,Il1rn,Il2ra,Il2rg,Itga5,Itgax,Itgb7,Jup,Kit,Klf4,Lag3,Rpsa,Lck,Lgals1,Lgals3,Lrp6,Cd93,Smad7,Cd200,Cited2,Cd244a,Pik3r1,Prkca,Pla2g2d,Ptprm,S100a8,S100a9,Sell,Selplg,Slfn1,Sox4,Tgfbr2,Tjp1,Cd27,Tnfsf9,Cdh23,Ets1,Slc7a11,Tjp3,Tnf…
3_Member	GO Biological Processes	GO:0002694	regulation of leukocyte activation	-10.374	-7.36924	86/695	11350,11501,11540,11541,11846,11847,12182,12484,12494,12505,12575,12772,12775,13011,13024,13641,14087,14102,14190,14191,14255,14960,14961,15205,15354,15519,15978,16002,16176,16184,16186,16768,16818,16852,16854,17131,17260,17289,17319,17470,17474,18106,18782,20555,20662,20677,20698,21417,21813,21825,21939,21940,21946,21950,22038,22259,27007,27223,50930,52065,53603,57432,58205,60533,66494,69583,740…	Abl1,Adam8,Adora2a,Adora2b,Arg1,Arg2,Bst1,Cd24a,Cd38,Cd44,Cdkn1a,Ccr2,Ccr7,Cst7,Ctla2a,Efnb1,Fanca,Fas,Fgl2,Fgr,Flt3,H2-Aa,H2-Ab1,Hes1,Hmgb3,Hsp90aa1,Ifng,Igf2,Il1b,Il2ra,Il2rg,Lag3,Lck,Lgals1,Lgals3,Smad7,Mef2c,Mertk,Mif,Cd200,Clec4d,Cd244a,Pla2g2d,Slfn1,Sos1,Sox4,Sphk1,Zeb1,Tgfbr2,Thbs1,Cd40,Cd27,Pglyrp1,Tnfsf9,Plscr1,Nr1h3,Klrk1,Trp53bp1,Tnfsf14,Mfhas1,Tslp,Zc3h8,Pdcd1lg2,Cd274,Prelid1,Tnfsf13…
3_Member	GO Biological Processes	GO:1903037	regulation of leukocyte cell-cell adhesion	-10.1832	-7.21625	50/309	11501,11540,11846,11847,11898,12484,12505,12772,12775,13641,14190,14960,14961,15205,15519,15978,16002,16176,16184,16186,16600,16768,16818,16852,16854,17131,18106,18782,20555,20677,21813,21940,21950,23871,50930,57432,58205,60533,74048,83430,93695,170780,237256,245126,320484,320832,381484,668101,751864,100038947	Adam8,Adora2a,Arg1,Arg2,Ass1,Cd24a,Cd44,Ccr2,Ccr7,Efnb1,Fgl2,H2-Aa,H2-Ab1,Hes1,Hsp90aa1,Ifng,Igf2,Il1b,Il2ra,Il2rg,Klf4,Lag3,Lck,Lgals1,Lgals3,Smad7,Cd244a,Pla2g2d,Slfn1,Sox4,Tgfbr2,Cd27,Tnfsf9,Ets1,Tnfsf14,Zc3h8,Pdcd1lg2,Cd274,Vsir,Il23a,Gpnmb,Cd209e,Zc3h12d,Tarm1,Rasal3,Sirpb1a,Gm5150,Sirpb1b,Gm9733,Sirpb1c
3_Member	GO Biological Processes	GO:0022407	regulation of cell-cell adhesion	-9.95648	-7.04919	61/427	11350,11501,11540,11846,11847,11898,12484,12505,12772,12775,13641,13829,14190,14538,14726,14960,14961,15205,15519,15978,16002,16176,16181,16184,16186,16600,16768,16818,16852,16854,17131,17684,18106,18708,18750,18782,20555,20677,21813,21872,21940,21950,23871,50930,57432,58205,60533,66214,72828,74048,83430,93695,170780,237256,245126,320484,320832,381484,668101,751864,100038947	Abl1,Adam8,Adora2a,Arg1,Arg2,Ass1,Cd24a,Cd44,Ccr2,Ccr7,Efnb1,Dmtn,Fgl2,Gcnt2,Pdpn,H2-Aa,H2-Ab1,Hes1,Hsp90aa1,Ifng,Igf2,Il1b,Il1rn,Il2ra,Il2rg,Klf4,Lag3,Lck,Lgals1,Lgals3,Smad7,Cited2,Cd244a,Pik3r1,Prkca,Pla2g2d,Slfn1,Sox4,Tgfbr2,Tjp1,Cd27,Tnfsf9,Ets1,Tnfsf14,Zc3h8,Pdcd1lg2,Cd274,Rgcc,Ubash3b,Vsir,Il23a,Gpnmb,Cd209e,Zc3h12d,Tarm1,Rasal3,Sirpb1a,Gm5150,Sirpb1b,Gm9733,Sirpb1c
3_Member	GO Biological Processes	GO:0045785	positive regulation of cell adhesion	-9.58511	-6.72934	61/436	11350,11501,12484,12505,12512,12772,12775,13641,13829,14268,14538,14726,14766,14960,14961,15205,15519,15978,16002,16176,16184,16186,16402,16413,16480,16818,16852,17127,17131,17684,18081,18106,18750,20194,20677,20750,20908,21813,21817,21825,21872,21936,21940,21950,23871,50930,56349,58205,60533,64074,70839,74048,83430,170780,277360,320484,320832,381484,668101,751864,100038947	Abl1,Adam8,Cd24a,Cd44,Cd63,Ccr2,Ccr7,Efnb1,Dmtn,Fn1,Gcnt2,Pdpn,Adgrg1,H2-Aa,H2-Ab1,Hes1,Hsp90aa1,Ifng,Igf2,Il1b,Il2ra,Il2rg,Itga5,Itgb1bp1,Jup,Lck,Lgals1,Smad3,Smad7,Cited2,Ninj1,Cd244a,Prkca,S100a10,Sox4,Spp1,Stx3,Tgfbr2,Tgm2,Thbs1,Tjp1,Tnfrsf18,Cd27,Tnfsf9,Ets1,Tnfsf14,Net1,Pdcd1lg2,Cd274,Smoc2,P2ry12,Vsir,Il23a,Cd209e,Prex1,Rasal3,Sirpb1a,Gm5150,Sirpb1b,Gm9733,Sirpb1c
3_Member	GO Biological Processes	GO:1902105	regulation of leukocyte differentiation	-9.52936	-6.68738	49/312	11350,11501,12484,12505,12768,12772,12775,12978,13024,14087,14102,14190,14255,14960,15354,15519,15978,16176,16184,16186,16658,16768,16818,17131,18102,18103,18708,18750,20662,20677,21417,21813,21940,21946,21950,57259,57432,66494,72828,74048,74614,75766,83430,93694,97086,170741,227326,234396,234515	Abl1,Adam8,Cd24a,Cd44,Ccr1,Ccr2,Ccr7,Csf1r,Ctla2a,Fanca,Fas,Fgl2,Flt3,H2-Aa,Hmgb3,Hsp90aa1,Ifng,Il1b,Il2ra,Il2rg,Mafb,Lag3,Lck,Smad7,Nme1,Nme2,Pik3r1,Prkca,Sos1,Sox4,Zeb1,Tgfbr2,Cd27,Pglyrp1,Tnfsf9,Tob2,Zc3h8,Prelid1,Ubash3b,Vsir,Ocstamp,Dcstamp,Il23a,Clec2d,Slc9b2,Pilrb1,Gpr55,Ankle1,Inpp4b
3_Member	GO Biological Processes	GO:0051249	regulation of lymphocyte activation	-9.01097	-6.23203	73/586	11350,11501,11540,11846,11847,12182,12484,12494,12505,12575,12772,12775,13024,13641,14087,14102,14190,14191,14255,14960,14961,15205,15354,15519,15978,16002,16176,16184,16186,16768,16818,16852,16854,17131,17260,17289,17319,18106,18782,20555,20662,20677,21417,21813,21939,21940,21946,21950,27223,50930,57432,58205,60533,66494,69583,74048,75698,83430,93695,170780,227753,232811,234396,237256,242248,245…	Abl1,Adam8,Adora2a,Arg1,Arg2,Bst1,Cd24a,Cd38,Cd44,Cdkn1a,Ccr2,Ccr7,Ctla2a,Efnb1,Fanca,Fas,Fgl2,Fgr,Flt3,H2-Aa,H2-Ab1,Hes1,Hmgb3,Hsp90aa1,Ifng,Igf2,Il1b,Il2ra,Il2rg,Lag3,Lck,Lgals1,Lgals3,Smad7,Mef2c,Mertk,Mif,Cd244a,Pla2g2d,Slfn1,Sos1,Sox4,Zeb1,Tgfbr2,Cd40,Cd27,Pglyrp1,Tnfsf9,Trp53bp1,Tnfsf14,Zc3h8,Pdcd1lg2,Cd274,Prelid1,Tnfsf13,Vsir,Shld2,Il23a,Gpnmb,Cd209e,Gsn,Kmt5c,Ankle1,Zc3h12d,Bank1,Tarm1,R…
3_Member	GO Biological Processes	GO:0070661	leukocyte proliferation	-8.48492	-5.80054	50/345	11350,11846,11847,12028,12182,12484,12494,12505,12575,12767,12772,12775,12978,13641,14255,14609,14728,14960,14961,15201,15205,15978,16002,16176,16184,16411,16854,17260,17319,18106,18782,20555,20662,21813,21939,21940,21950,58205,60533,74048,74614,77125,83430,93695,170780,224860,237256,245126,320484,545645	Abl1,Arg1,Arg2,Bax,Bst1,Cd24a,Cd38,Cd44,Cdkn1a,Cxcr4,Ccr2,Ccr7,Csf1r,Efnb1,Flt3,Gja1,Lilrb4a,H2-Aa,H2-Ab1,Hells,Hes1,Ifng,Igf2,Il1b,Il2ra,Itgax,Lgals3,Mef2c,Mif,Cd244a,Pla2g2d,Slfn1,Sos1,Tgfbr2,Cd40,Cd27,Tnfsf9,Pdcd1lg2,Cd274,Vsir,Ocstamp,Il33,Il23a,Gpnmb,Cd209e,Plcl2,Zc3h12d,Tarm1,Rasal3,Gm13283
3_Member	GO Biological Processes	GO:0030098	lymphocyte differentiation	-8.38549	-5.73732	56/412	11350,11501,12028,12047,12484,12505,12772,12775,13024,13653,14087,14102,14190,14255,14960,14961,15201,15354,15519,15978,16176,16184,16186,16590,16658,16768,16818,16852,17131,17289,17474,18708,18782,20662,20677,21417,21813,21940,21946,21950,23882,56619,57432,58185,58240,66494,74048,79221,83430,110168,210293,216742,224860,234396,277360,545645	Abl1,Adam8,Bax,Bcl2a1d,Cd24a,Cd44,Ccr2,Ccr7,Ctla2a,Egr1,Fanca,Fas,Fgl2,Flt3,H2-Aa,H2-Ab1,Hells,Hmgb3,Hsp90aa1,Ifng,Il1b,Il2ra,Il2rg,Kit,Mafb,Lag3,Lck,Lgals1,Smad7,Mertk,Clec4d,Pik3r1,Pla2g2d,Sos1,Sox4,Zeb1,Tgfbr2,Cd27,Pglyrp1,Tnfsf9,Gadd45g,Clec4e,Zc3h8,Rsad2,Hs1bp3,Prelid1,Vsir,Hdac9,Il23a,Gpr18,Dock10,Fnip1,Plcl2,Ankle1,Prex1,Gm13283
3_Member	GO Biological Processes	GO:0046651	lymphocyte proliferation	-8.28997	-5.65041	47/318	11350,11846,11847,12028,12182,12484,12494,12505,12575,12767,12772,12775,13641,14255,14609,14728,14960,14961,15201,15205,15978,16002,16176,16184,16411,16854,17260,17319,18106,18782,20555,20662,21813,21939,21940,21950,58205,60533,74048,83430,93695,170780,224860,237256,245126,320484,545645	Abl1,Arg1,Arg2,Bax,Bst1,Cd24a,Cd38,Cd44,Cdkn1a,Cxcr4,Ccr2,Ccr7,Efnb1,Flt3,Gja1,Lilrb4a,H2-Aa,H2-Ab1,Hells,Hes1,Ifng,Igf2,Il1b,Il2ra,Itgax,Lgals3,Mef2c,Mif,Cd244a,Pla2g2d,Slfn1,Sos1,Tgfbr2,Cd40,Cd27,Tnfsf9,Pdcd1lg2,Cd274,Vsir,Il23a,Gpnmb,Cd209e,Plcl2,Zc3h12d,Tarm1,Rasal3,Gm13283
3_Member	GO Biological Processes	GO:0032943	mononuclear cell proliferation	-8.15757	-5.53243	47/321	11350,11846,11847,12028,12182,12484,12494,12505,12575,12767,12772,12775,13641,14255,14609,14728,14960,14961,15201,15205,15978,16002,16176,16184,16411,16854,17260,17319,18106,18782,20555,20662,21813,21939,21940,21950,58205,60533,74048,83430,93695,170780,224860,237256,245126,320484,545645	Abl1,Arg1,Arg2,Bax,Bst1,Cd24a,Cd38,Cd44,Cdkn1a,Cxcr4,Ccr2,Ccr7,Efnb1,Flt3,Gja1,Lilrb4a,H2-Aa,H2-Ab1,Hells,Hes1,Ifng,Igf2,Il1b,Il2ra,Itgax,Lgals3,Mef2c,Mif,Cd244a,Pla2g2d,Slfn1,Sos1,Tgfbr2,Cd40,Cd27,Tnfsf9,Pdcd1lg2,Cd274,Vsir,Il23a,Gpnmb,Cd209e,Plcl2,Zc3h12d,Tarm1,Rasal3,Gm13283
3_Member	GO Biological Processes	GO:0042098	T cell proliferation	-7.96773	-5.37647	36/214	11350,11846,11847,12028,12484,12505,12767,12772,12775,13641,14609,14728,14960,14961,15205,15978,16002,16176,16184,16411,16854,18106,18782,20555,20662,21813,21950,58205,60533,74048,83430,93695,170780,237256,245126,320484	Abl1,Arg1,Arg2,Bax,Cd24a,Cd44,Cxcr4,Ccr2,Ccr7,Efnb1,Gja1,Lilrb4a,H2-Aa,H2-Ab1,Hes1,Ifng,Igf2,Il1b,Il2ra,Itgax,Lgals3,Cd244a,Pla2g2d,Slfn1,Sos1,Tgfbr2,Tnfsf9,Pdcd1lg2,Cd274,Vsir,Il23a,Gpnmb,Cd209e,Zc3h12d,Tarm1,Rasal3
3_Member	GO Biological Processes	GO:0022409	positive regulation of cell-cell adhesion	-7.88846	-5.30475	41/265	11501,12484,12505,12772,12775,13641,13829,14538,14726,14960,14961,15205,15519,15978,16002,16176,16184,16186,16818,16852,17131,17684,18106,20677,21813,21872,21940,21950,23871,50930,58205,60533,74048,83430,170780,320484,320832,381484,668101,751864,100038947	Adam8,Cd24a,Cd44,Ccr2,Ccr7,Efnb1,Dmtn,Gcnt2,Pdpn,H2-Aa,H2-Ab1,Hes1,Hsp90aa1,Ifng,Igf2,Il1b,Il2ra,Il2rg,Lck,Lgals1,Smad7,Cited2,Cd244a,Sox4,Tgfbr2,Tjp1,Cd27,Tnfsf9,Ets1,Tnfsf14,Pdcd1lg2,Cd274,Vsir,Il23a,Cd209e,Rasal3,Sirpb1a,Gm5150,Sirpb1b,Gm9733,Sirpb1c
3_Member	GO Biological Processes	GO:0070663	regulation of leukocyte proliferation	-7.58761	-5.07299	39/251	11846,11847,12182,12484,12494,12505,12575,12772,12775,12978,13641,14960,14961,15205,15978,16002,16176,16184,16854,17260,17319,18106,18782,20555,20662,21813,21939,21950,58205,60533,74048,74614,77125,83430,93695,170780,237256,245126,320484	Arg1,Arg2,Bst1,Cd24a,Cd38,Cd44,Cdkn1a,Ccr2,Ccr7,Csf1r,Efnb1,H2-Aa,H2-Ab1,Hes1,Ifng,Igf2,Il1b,Il2ra,Lgals3,Mef2c,Mif,Cd244a,Pla2g2d,Slfn1,Sos1,Tgfbr2,Cd40,Tnfsf9,Pdcd1lg2,Cd274,Vsir,Ocstamp,Il33,Il23a,Gpnmb,Cd209e,Zc3h12d,Tarm1,Rasal3
3_Member	GO Biological Processes	GO:0030217	T cell differentiation	-7.44058	-4.95077	42/285	11350,11501,12047,12505,12772,12775,13024,13653,14087,14102,14190,14255,14960,15519,15978,16176,16184,16186,16590,16658,16768,16818,17131,17474,18782,20662,20677,21417,21813,21940,21950,23882,56619,57432,58185,58240,66494,74048,83430,110168,234396,277360	Abl1,Adam8,Bcl2a1d,Cd44,Ccr2,Ccr7,Ctla2a,Egr1,Fanca,Fas,Fgl2,Flt3,H2-Aa,Hsp90aa1,Ifng,Il1b,Il2ra,Il2rg,Kit,Mafb,Lag3,Lck,Smad7,Clec4d,Pla2g2d,Sos1,Sox4,Zeb1,Tgfbr2,Cd27,Tnfsf9,Gadd45g,Clec4e,Zc3h8,Rsad2,Hs1bp3,Prelid1,Vsir,Il23a,Gpr18,Ankle1,Prex1
3_Member	GO Biological Processes	GO:0045619	regulation of lymphocyte differentiation	-7.42393	-4.94012	33/195	11350,11501,12484,12505,12772,12775,13024,14087,14102,14190,14255,14960,15354,15519,15978,16176,16184,16186,16768,16818,17131,20662,20677,21417,21813,21940,21946,21950,57432,66494,74048,83430,234396	Abl1,Adam8,Cd24a,Cd44,Ccr2,Ccr7,Ctla2a,Fanca,Fas,Fgl2,Flt3,H2-Aa,Hmgb3,Hsp90aa1,Ifng,Il1b,Il2ra,Il2rg,Lag3,Lck,Smad7,Sos1,Sox4,Zeb1,Tgfbr2,Cd27,Pglyrp1,Tnfsf9,Zc3h8,Prelid1,Vsir,Il23a,Ankle1
3_Member	GO Biological Processes	GO:0050870	positive regulation of T cell activation	-7.15178	-4.70773	33/200	11501,12484,12772,12775,13641,14960,14961,15205,15519,15978,16002,16176,16184,16186,16818,16852,18106,20677,21813,21940,21950,50930,58205,60533,74048,83430,170780,320484,320832,381484,668101,751864,100038947	Adam8,Cd24a,Ccr2,Ccr7,Efnb1,H2-Aa,H2-Ab1,Hes1,Hsp90aa1,Ifng,Igf2,Il1b,Il2ra,Il2rg,Lck,Lgals1,Cd244a,Sox4,Tgfbr2,Cd27,Tnfsf9,Tnfsf14,Pdcd1lg2,Cd274,Vsir,Il23a,Cd209e,Rasal3,Sirpb1a,Gm5150,Sirpb1b,Gm9733,Sirpb1c
3_Member	GO Biological Processes	GO:0050670	regulation of lymphocyte proliferation	-7.08854	-4.65858	36/231	11846,11847,12182,12484,12494,12505,12575,12772,12775,13641,14960,14961,15205,15978,16002,16176,16184,16854,17260,17319,18106,18782,20555,20662,21813,21939,21950,58205,60533,74048,83430,93695,170780,237256,245126,320484	Arg1,Arg2,Bst1,Cd24a,Cd38,Cd44,Cdkn1a,Ccr2,Ccr7,Efnb1,H2-Aa,H2-Ab1,Hes1,Ifng,Igf2,Il1b,Il2ra,Lgals3,Mef2c,Mif,Cd244a,Pla2g2d,Slfn1,Sos1,Tgfbr2,Cd40,Tnfsf9,Pdcd1lg2,Cd274,Vsir,Il23a,Gpnmb,Cd209e,Zc3h12d,Tarm1,Rasal3
3_Member	GO Biological Processes	GO:1903039	positive regulation of leukocyte cell-cell adhesion	-7.08663	-4.65858	35/221	11501,12484,12505,12772,12775,13641,14960,14961,15205,15519,15978,16002,16176,16184,16186,16818,16852,18106,20677,21813,21940,21950,23871,50930,58205,60533,74048,83430,170780,320484,320832,381484,668101,751864,100038947	Adam8,Cd24a,Cd44,Ccr2,Ccr7,Efnb1,H2-Aa,H2-Ab1,Hes1,Hsp90aa1,Ifng,Igf2,Il1b,Il2ra,Il2rg,Lck,Lgals1,Cd244a,Sox4,Tgfbr2,Cd27,Tnfsf9,Ets1,Tnfsf14,Pdcd1lg2,Cd274,Vsir,Il23a,Cd209e,Rasal3,Sirpb1a,Gm5150,Sirpb1b,Gm9733,Sirpb1c
3_Member	GO Biological Processes	GO:0032944	regulation of mononuclear cell proliferation	-6.94421	-4.5366	36/234	11846,11847,12182,12484,12494,12505,12575,12772,12775,13641,14960,14961,15205,15978,16002,16176,16184,16854,17260,17319,18106,18782,20555,20662,21813,21939,21950,58205,60533,74048,83430,93695,170780,237256,245126,320484	Arg1,Arg2,Bst1,Cd24a,Cd38,Cd44,Cdkn1a,Ccr2,Ccr7,Efnb1,H2-Aa,H2-Ab1,Hes1,Ifng,Igf2,Il1b,Il2ra,Lgals3,Mef2c,Mif,Cd244a,Pla2g2d,Slfn1,Sos1,Tgfbr2,Cd40,Tnfsf9,Pdcd1lg2,Cd274,Vsir,Il23a,Gpnmb,Cd209e,Zc3h12d,Tarm1,Rasal3
3_Member	GO Biological Processes	GO:0042129	regulation of T cell proliferation	-6.93726	-4.5346	30/175	11846,11847,12484,12505,12772,12775,13641,14960,14961,15205,15978,16002,16176,16184,16854,18106,18782,20555,20662,21813,21950,58205,60533,74048,83430,93695,170780,237256,245126,320484	Arg1,Arg2,Cd24a,Cd44,Ccr2,Ccr7,Efnb1,H2-Aa,H2-Ab1,Hes1,Ifng,Igf2,Il1b,Il2ra,Lgals3,Cd244a,Pla2g2d,Slfn1,Sos1,Tgfbr2,Tnfsf9,Pdcd1lg2,Cd274,Vsir,Il23a,Gpnmb,Cd209e,Zc3h12d,Tarm1,Rasal3
3_Member	GO Biological Processes	GO:0045580	regulation of T cell differentiation	-6.5952	-4.25239	28/162	11350,11501,12505,12772,12775,13024,14087,14190,14960,15519,15978,16176,16184,16186,16768,16818,17131,20662,20677,21417,21813,21940,21950,57432,66494,74048,83430,234396	Abl1,Adam8,Cd44,Ccr2,Ccr7,Ctla2a,Fanca,Fgl2,H2-Aa,Hsp90aa1,Ifng,Il1b,Il2ra,Il2rg,Lag3,Lck,Smad7,Sos1,Sox4,Zeb1,Tgfbr2,Cd27,Tnfsf9,Zc3h8,Prelid1,Vsir,Il23a,Ankle1
3_Member	GO Biological Processes	GO:0070665	positive regulation of leukocyte proliferation	-5.55207	-3.39806	25/152	12182,12484,12494,12575,12772,12775,12978,13641,15205,15978,16002,16176,16184,17260,17319,18106,21813,21939,21950,58205,60533,74614,83430,170780,320484	Bst1,Cd24a,Cd38,Cdkn1a,Ccr2,Ccr7,Csf1r,Efnb1,Hes1,Ifng,Igf2,Il1b,Il2ra,Mef2c,Mif,Cd244a,Tgfbr2,Cd40,Tnfsf9,Pdcd1lg2,Cd274,Ocstamp,Il23a,Cd209e,Rasal3
3_Member	GO Biological Processes	GO:0050867	positive regulation of cell activation	-5.33554	-3.22393	55/496	11501,11541,12182,12335,12484,12494,12575,12772,12775,13641,13829,14191,14726,14960,14961,15205,15519,15978,16002,16176,16184,16186,16818,16852,17260,17319,17474,18106,18591,20677,21813,21825,21939,21940,21950,27007,27223,50930,53603,58205,60533,69583,74048,75698,77125,83430,170780,232811,320484,320832,381484,619441,668101,751864,100038947	Adam8,Adora2b,Bst1,Capn3,Cd24a,Cd38,Cdkn1a,Ccr2,Ccr7,Efnb1,Dmtn,Fgr,Pdpn,H2-Aa,H2-Ab1,Hes1,Hsp90aa1,Ifng,Igf2,Il1b,Il2ra,Il2rg,Lck,Lgals1,Mef2c,Mif,Clec4d,Cd244a,Pdgfb,Sox4,Tgfbr2,Thbs1,Cd40,Cd27,Tnfsf9,Klrk1,Trp53bp1,Tnfsf14,Tslp,Pdcd1lg2,Cd274,Tnfsf13,Vsir,Shld2,Il33,Il23a,Cd209e,Kmt5c,Rasal3,Sirpb1a,Gm5150,Tnfsfm13,Sirpb1b,Gm9733,Sirpb1c
3_Member	GO Biological Processes	GO:0050671	positive regulation of lymphocyte proliferation	-5.25859	-3.16672	23/138	12182,12484,12494,12575,12772,12775,13641,15205,15978,16002,16176,16184,17260,17319,18106,21813,21939,21950,58205,60533,83430,170780,320484	Bst1,Cd24a,Cd38,Cdkn1a,Ccr2,Ccr7,Efnb1,Hes1,Ifng,Igf2,Il1b,Il2ra,Mef2c,Mif,Cd244a,Tgfbr2,Cd40,Tnfsf9,Pdcd1lg2,Cd274,Il23a,Cd209e,Rasal3
3_Member	GO Biological Processes	GO:0032946	positive regulation of mononuclear cell proliferation	-5.15102	-3.09835	23/140	12182,12484,12494,12575,12772,12775,13641,15205,15978,16002,16176,16184,17260,17319,18106,21813,21939,21950,58205,60533,83430,170780,320484	Bst1,Cd24a,Cd38,Cdkn1a,Ccr2,Ccr7,Efnb1,Hes1,Ifng,Igf2,Il1b,Il2ra,Mef2c,Mif,Cd244a,Tgfbr2,Cd40,Tnfsf9,Pdcd1lg2,Cd274,Il23a,Cd209e,Rasal3
3_Member	GO Biological Processes	GO:0002696	positive regulation of leukocyte activation	-4.51455	-2.60199	51/479	11501,11541,12182,12484,12494,12575,12772,12775,13641,14191,14960,14961,15205,15519,15978,16002,16176,16184,16186,16818,16852,17260,17319,17474,18106,20677,21813,21825,21939,21940,21950,27007,27223,50930,53603,58205,60533,69583,74048,75698,77125,83430,170780,232811,320484,320832,381484,619441,668101,751864,100038947	Adam8,Adora2b,Bst1,Cd24a,Cd38,Cdkn1a,Ccr2,Ccr7,Efnb1,Fgr,H2-Aa,H2-Ab1,Hes1,Hsp90aa1,Ifng,Igf2,Il1b,Il2ra,Il2rg,Lck,Lgals1,Mef2c,Mif,Clec4d,Cd244a,Sox4,Tgfbr2,Thbs1,Cd40,Cd27,Tnfsf9,Klrk1,Trp53bp1,Tnfsf14,Tslp,Pdcd1lg2,Cd274,Tnfsf13,Vsir,Shld2,Il33,Il23a,Cd209e,Kmt5c,Rasal3,Sirpb1a,Gm5150,Tnfsfm13,Sirpb1b,Gm9733,Sirpb1c
3_Member	GO Biological Processes	GO:1903708	positive regulation of hemopoiesis	-4.25899	-2.40485	29/224	11501,12768,12772,12775,12978,12985,14825,14960,15519,15978,16176,16184,16186,16818,18750,20259,20677,21813,21940,21950,23871,68219,74048,74614,75766,83430,97086,381695,100038882	Adam8,Ccr1,Ccr2,Ccr7,Csf1r,Csf3,Cxcl1,H2-Aa,Hsp90aa1,Ifng,Il1b,Il2ra,Il2rg,Lck,Prkca,Scin,Sox4,Tgfbr2,Cd27,Tnfsf9,Ets1,Nudt21,Vsir,Ocstamp,Dcstamp,Il23a,Slc9b2,N4bp2l2,Isg15
3_Member	GO Biological Processes	GO:0042102	positive regulation of T cell proliferation	-4.16037	-2.33043	17/100	12484,12772,12775,13641,15205,15978,16002,16176,16184,18106,21813,21950,58205,60533,83430,170780,320484	Cd24a,Ccr2,Ccr7,Efnb1,Hes1,Ifng,Igf2,Il1b,Il2ra,Cd244a,Tgfbr2,Tnfsf9,Pdcd1lg2,Cd274,Il23a,Cd209e,Rasal3
3_Member	GO Biological Processes	GO:0051251	positive regulation of lymphocyte activation	-3.91424	-2.15144	44/416	11501,12182,12484,12494,12575,12772,12775,13641,14960,14961,15205,15519,15978,16002,16176,16184,16186,16818,16852,17260,17319,18106,20677,21813,21939,21940,21950,27223,50930,58205,60533,69583,74048,75698,83430,170780,232811,320484,320832,381484,619441,668101,751864,100038947	Adam8,Bst1,Cd24a,Cd38,Cdkn1a,Ccr2,Ccr7,Efnb1,H2-Aa,H2-Ab1,Hes1,Hsp90aa1,Ifng,Igf2,Il1b,Il2ra,Il2rg,Lck,Lgals1,Mef2c,Mif,Cd244a,Sox4,Tgfbr2,Cd40,Cd27,Tnfsf9,Trp53bp1,Tnfsf14,Pdcd1lg2,Cd274,Tnfsf13,Vsir,Shld2,Il23a,Cd209e,Kmt5c,Rasal3,Sirpb1a,Gm5150,Tnfsfm13,Sirpb1b,Gm9733,Sirpb1c
3_Member	GO Biological Processes	GO:0045582	positive regulation of T cell differentiation	-3.53321	-1.86732	16/102	11501,12772,12775,14960,15519,15978,16176,16184,16186,16818,20677,21813,21940,21950,74048,83430	Adam8,Ccr2,Ccr7,H2-Aa,Hsp90aa1,Ifng,Il1b,Il2ra,Il2rg,Lck,Sox4,Tgfbr2,Cd27,Tnfsf9,Vsir,Il23a
3_Member	GO Biological Processes	GO:1902107	positive regulation of leukocyte differentiation	-3.03775	-1.47878	22/180	11501,12768,12772,12775,12978,14960,15519,15978,16176,16184,16186,16818,18750,20677,21813,21940,21950,74048,74614,75766,83430,97086	Adam8,Ccr1,Ccr2,Ccr7,Csf1r,H2-Aa,Hsp90aa1,Ifng,Il1b,Il2ra,Il2rg,Lck,Prkca,Sox4,Tgfbr2,Cd27,Tnfsf9,Vsir,Ocstamp,Dcstamp,Il23a,Slc9b2
3_Member	GO Biological Processes	GO:0045621	positive regulation of lymphocyte differentiation	-2.86566	-1.34847	16/117	11501,12772,12775,14960,15519,15978,16176,16184,16186,16818,20677,21813,21940,21950,74048,83430	Adam8,Ccr2,Ccr7,H2-Aa,Hsp90aa1,Ifng,Il1b,Il2ra,Il2rg,Lck,Sox4,Tgfbr2,Cd27,Tnfsf9,Vsir,Il23a
4_Summary	GO Biological Processes	GO:0051301	cell division	-13.5573	-9.98835	84/587	11799,11852,12235,12236,12316,12428,12442,12447,12449,12531,12534,12545,12615,13605,13822,14020,14793,15201,15364,16002,16176,16413,16590,16974,18005,18222,18591,18654,18817,19045,19200,19348,19384,19878,20873,20877,20878,21335,21853,23954,26934,51944,52276,54124,54141,56150,63955,66311,66442,66468,66977,67037,67052,67177,67629,67849,68166,68612,68743,70385,70645,71846,71955,72080,72119,72415,729…	Birc5,Rhob,Bub1,Bub1b,Aspm,Ccna2,Ccnb2,Ccne1,Ccnf,Cdc25b,Cdk1,Cdc7,Cenpa,Ect2,Epb41l2,Evi5,Cdca3,Hells,Hmga2,Igf2,Il1b,Itgb1bp1,Kit,Lrp6,Nek2,Numb,Pdgfb,Pgf,Plk1,Ppp1ca,Pstpip1,Kif20a,Ran,Rock2,Plk4,Aurkb,Aurka,Tacc3,Timeless,Nek3,Racgap1,Knstrn,Cdca8,Cks1b,Spag5,Mad2l1,Cables1,Cenpw,Spc25,Ska1,Nuf2,Pmf1,Ndc80,Cdt1,Spc24,Cdca5,Spire1,Ube2c,Anln,Spdl1,Oip5,Syce2,Ist1,Sapcd2,Tpx2,Sgo1,Tppp,Kif2c,Ce…
4_Member	GO Biological Processes	GO:0051301	cell division	-13.5573	-9.98835	84/587	11799,11852,12235,12236,12316,12428,12442,12447,12449,12531,12534,12545,12615,13605,13822,14020,14793,15201,15364,16002,16176,16413,16590,16974,18005,18222,18591,18654,18817,19045,19200,19348,19384,19878,20873,20877,20878,21335,21853,23954,26934,51944,52276,54124,54141,56150,63955,66311,66442,66468,66977,67037,67052,67177,67629,67849,68166,68612,68743,70385,70645,71846,71955,72080,72119,72415,729…	Birc5,Rhob,Bub1,Bub1b,Aspm,Ccna2,Ccnb2,Ccne1,Ccnf,Cdc25b,Cdk1,Cdc7,Cenpa,Ect2,Epb41l2,Evi5,Cdca3,Hells,Hmga2,Igf2,Il1b,Itgb1bp1,Kit,Lrp6,Nek2,Numb,Pdgfb,Pgf,Plk1,Ppp1ca,Pstpip1,Kif20a,Ran,Rock2,Plk4,Aurkb,Aurka,Tacc3,Timeless,Nek3,Racgap1,Knstrn,Cdca8,Cks1b,Spag5,Mad2l1,Cables1,Cenpw,Spc25,Ska1,Nuf2,Pmf1,Ndc80,Cdt1,Spc24,Cdca5,Spire1,Ube2c,Anln,Spdl1,Oip5,Syce2,Ist1,Sapcd2,Tpx2,Sgo1,Tppp,Kif2c,Ce…
4_Member	GO Cellular Components	GO:0000776	kinetochore	-10.9986	-7.84163	32/136	11799,12235,12236,12615,18005,18817,19165,20877,22137,27223,51944,54141,56150,60411,66311,66442,66468,66570,66977,67037,67052,67177,67629,70385,72155,72415,73804,76499,76719,102920,217653,268697	Birc5,Bub1,Bub1b,Cenpa,Nek2,Plk1,Psen2,Aurkb,Ttk,Trp53bp1,Knstrn,Spag5,Mad2l1,Cenpk,Cenpw,Spc25,Ska1,Cenpm,Nuf2,Pmf1,Ndc80,Cdt1,Spc24,Spdl1,Cenpn,Sgo1,Kif2c,Clasp2,Kansl1,Cenpi,Mis18bp1,Ccnb1
4_Member	GO Cellular Components	GO:0000775	chromosome, centromeric region	-9.87205	-7.00204	38/201	11799,12235,12236,12615,13435,15201,18005,18817,19165,20877,20878,22137,27223,51944,52276,54141,56150,60411,66311,66442,66468,66570,66977,67037,67052,67177,67629,70385,70645,72155,72415,73804,76499,76719,102920,217653,232811,268697	Birc5,Bub1,Bub1b,Cenpa,Dnmt3a,Hells,Nek2,Plk1,Psen2,Aurkb,Aurka,Ttk,Trp53bp1,Knstrn,Cdca8,Spag5,Mad2l1,Cenpk,Cenpw,Spc25,Ska1,Cenpm,Nuf2,Pmf1,Ndc80,Cdt1,Spc24,Spdl1,Oip5,Cenpn,Sgo1,Kif2c,Clasp2,Kansl1,Cenpi,Mis18bp1,Kmt5c,Ccnb1
4_Member	GO Biological Processes	GO:0000280	nuclear division	-8.92524	-6.15789	58/420	11799,12235,12236,12316,12447,12531,12577,13206,14087,15512,16002,16176,18005,18413,18591,18817,19183,19361,19384,20698,20877,20878,21335,22137,23997,26934,51944,52276,54141,56150,57746,60411,60530,66214,66977,67052,67177,67849,68166,68612,70385,71846,72119,72415,73804,76044,76499,78309,104271,107995,108907,110033,214901,218850,233406,237222,268465,268697	Birc5,Bub1,Bub1b,Aspm,Ccne1,Cdc25b,Cdkn1c,Ddx4,Fanca,Hspa2,Igf2,Il1b,Nek2,Osm,Pdgfb,Plk1,Psmc3ip,Rad51,Ran,Sphk1,Aurkb,Aurka,Tacc3,Ttk,Psmd13,Racgap1,Knstrn,Cdca8,Spag5,Mad2l1,Piwil2,Cenpk,Fignl1,Rgcc,Nuf2,Ndc80,Cdt1,Cdca5,Spire1,Ube2c,Spdl1,Syce2,Tpx2,Sgo1,Kif2c,Ncapg2,Clasp2,Cul9,Tex15,Cdc20,Nusap1,Kif22,Chtf18,Tasor,Prc1,Ofd1,Eme1,Ccnb1
4_Member	GO Cellular Components	GO:0098687	chromosomal region	-8.74689	-6.00182	47/308	11799,12235,12236,12615,13435,15201,18005,18392,18817,19045,19165,19361,20877,20878,21745,22137,22427,27223,51944,52040,52276,54141,56150,57746,60411,66311,66442,66468,66570,66977,67037,67052,67177,67629,70385,70645,72155,72415,73804,76499,76719,102920,217653,232811,268697,321000,327762	Birc5,Bub1,Bub1b,Cenpa,Dnmt3a,Hells,Nek2,Orc1,Plk1,Ppp1ca,Psen2,Rad51,Aurkb,Aurka,Tep1,Ttk,Wrn,Trp53bp1,Knstrn,Ppp1r10,Cdca8,Spag5,Mad2l1,Piwil2,Cenpk,Cenpw,Spc25,Ska1,Cenpm,Nuf2,Pmf1,Ndc80,Cdt1,Spc24,Spdl1,Oip5,Cenpn,Sgo1,Kif2c,Clasp2,Kansl1,Cenpi,Mis18bp1,Kmt5c,Ccnb1,Lrif1,Dna2
4_Member	GO Cellular Components	GO:0000779	condensed chromosome, centromeric region	-8.66474	-5.95107	18/57	11799,12235,12236,12615,18817,20877,20878,60411,66442,66468,66977,67037,67052,70385,72415,217653,232811,268697	Birc5,Bub1,Bub1b,Cenpa,Plk1,Aurkb,Aurka,Cenpk,Spc25,Ska1,Nuf2,Pmf1,Ndc80,Spdl1,Sgo1,Mis18bp1,Kmt5c,Ccnb1
4_Member	GO Cellular Components	GO:0000780	condensed nuclear chromosome, centromeric region	-8.40109	-5.74415	14/35	12235,12236,12615,18817,20877,20878,60411,66977,67037,67052,72415,217653,232811,268697	Bub1,Bub1b,Cenpa,Plk1,Aurkb,Aurka,Cenpk,Nuf2,Pmf1,Ndc80,Sgo1,Mis18bp1,Kmt5c,Ccnb1
4_Member	GO Biological Processes	GO:0048285	organelle fission	-8.15529	-5.53243	61/474	11799,12235,12236,12316,12447,12531,12577,13206,14087,14245,15512,16002,16176,18005,18413,18591,18817,19183,19361,19384,20698,20877,20878,21335,22137,23997,26934,51944,52276,54141,56150,56428,57746,60411,60530,66214,66977,67052,67177,67849,68166,68612,70385,70435,71846,72119,72415,73804,76044,76499,78309,104271,107995,108907,110033,214901,218850,233406,237222,268465,268697	Birc5,Bub1,Bub1b,Aspm,Ccne1,Cdc25b,Cdkn1c,Ddx4,Fanca,Lpin1,Hspa2,Igf2,Il1b,Nek2,Osm,Pdgfb,Plk1,Psmc3ip,Rad51,Ran,Sphk1,Aurkb,Aurka,Tacc3,Ttk,Psmd13,Racgap1,Knstrn,Cdca8,Spag5,Mad2l1,Mtch2,Piwil2,Cenpk,Fignl1,Rgcc,Nuf2,Ndc80,Cdt1,Cdca5,Spire1,Ube2c,Spdl1,Inf2,Syce2,Tpx2,Sgo1,Kif2c,Ncapg2,Clasp2,Cul9,Tex15,Cdc20,Nusap1,Kif22,Chtf18,Tasor,Prc1,Ofd1,Eme1,Ccnb1
4_Member	GO Cellular Components	GO:0000777	condensed chromosome kinetochore	-8.02898	-5.43003	14/37	11799,12235,12236,12615,18817,60411,66442,66468,66977,67037,67052,70385,217653,268697	Birc5,Bub1,Bub1b,Cenpa,Plk1,Cenpk,Spc25,Ska1,Nuf2,Pmf1,Ndc80,Spdl1,Mis18bp1,Ccnb1
4_Member	GO Cellular Components	GO:0000778	condensed nuclear chromosome kinetochore	-7.86882	-5.29254	10/18	12235,12236,12615,18817,60411,66977,67037,67052,217653,268697	Bub1,Bub1b,Cenpa,Plk1,Cenpk,Nuf2,Pmf1,Ndc80,Mis18bp1,Ccnb1
4_Member	GO Biological Processes	GO:0000070	mitotic sister chromatid segregation	-7.7192	-5.1714	29/153	11799,12235,12236,18005,18817,19384,20877,21335,22137,26934,51944,52276,54141,56150,60411,66977,67052,67177,67849,68612,70385,72415,73804,76044,107995,108907,110033,233406,268697	Birc5,Bub1,Bub1b,Nek2,Plk1,Ran,Aurkb,Tacc3,Ttk,Racgap1,Knstrn,Cdca8,Spag5,Mad2l1,Cenpk,Nuf2,Ndc80,Cdt1,Cdca5,Ube2c,Spdl1,Sgo1,Kif2c,Ncapg2,Cdc20,Nusap1,Kif22,Prc1,Ccnb1
4_Member	GO Biological Processes	GO:0140014	mitotic nuclear division	-7.65204	-5.13098	41/270	11799,12235,12236,12577,16002,16176,18005,18591,18817,19384,20698,20877,20878,21335,22137,26934,51944,52276,54141,56150,60411,66214,66977,67052,67177,67849,68612,70385,72119,72415,73804,76044,76499,78309,107995,108907,110033,218850,233406,237222,268697	Birc5,Bub1,Bub1b,Cdkn1c,Igf2,Il1b,Nek2,Pdgfb,Plk1,Ran,Sphk1,Aurkb,Aurka,Tacc3,Ttk,Racgap1,Knstrn,Cdca8,Spag5,Mad2l1,Cenpk,Rgcc,Nuf2,Ndc80,Cdt1,Cdca5,Ube2c,Spdl1,Tpx2,Sgo1,Kif2c,Ncapg2,Clasp2,Cul9,Cdc20,Nusap1,Kif22,Tasor,Prc1,Ofd1,Ccnb1
4_Member	GO Biological Processes	GO:0051983	regulation of chromosome segregation	-7.46627	-4.9704	23/105	11799,12235,12236,13605,18005,18817,20877,21335,22137,26934,51944,54141,56150,58186,67052,67177,67849,68612,70385,71514,73804,214901,268697	Birc5,Bub1,Bub1b,Ect2,Nek2,Plk1,Aurkb,Tacc3,Ttk,Racgap1,Knstrn,Spag5,Mad2l1,Rad18,Ndc80,Cdt1,Cdca5,Ube2c,Spdl1,Sfpq,Kif2c,Chtf18,Ccnb1
4_Member	GO Biological Processes	GO:0007059	chromosome segregation	-7.06121	-4.63836	45/326	11799,12235,12236,12447,13605,18005,18817,19384,20877,21335,22137,26934,51944,52276,54141,56150,58186,60411,66311,66442,66468,66977,67037,67052,67177,67849,68250,68612,70385,70645,71514,71846,72155,72415,73804,76044,104271,107995,108907,108912,110033,214901,233406,268465,268697	Birc5,Bub1,Bub1b,Ccne1,Ect2,Nek2,Plk1,Ran,Aurkb,Tacc3,Ttk,Racgap1,Knstrn,Cdca8,Spag5,Mad2l1,Rad18,Cenpk,Cenpw,Spc25,Ska1,Nuf2,Pmf1,Ndc80,Cdt1,Cdca5,Ciao2a,Ube2c,Spdl1,Oip5,Sfpq,Syce2,Cenpn,Sgo1,Kif2c,Ncapg2,Tex15,Cdc20,Nusap1,Cdca2,Kif22,Chtf18,Prc1,Eme1,Ccnb1
4_Member	GO Biological Processes	GO:0008608	attachment of spindle microtubules to kinetochore	-6.91403	-4.51628	12/32	13605,18005,20877,26934,51944,54141,66977,67052,67177,72415,73804,268697	Ect2,Nek2,Aurkb,Racgap1,Knstrn,Spag5,Nuf2,Ndc80,Cdt1,Sgo1,Kif2c,Ccnb1
4_Member	GO Biological Processes	GO:0045786	negative regulation of cell cycle	-6.59789	-4.25239	55/452	11350,11799,11852,12235,12236,12449,12534,12569,12575,12577,12580,12581,13198,13555,15446,15978,16600,17127,17319,18005,18392,18413,18817,19130,20555,20677,20877,20878,21825,21853,22137,23871,26425,27223,30948,52040,56150,56696,57441,65019,66214,67052,67177,68145,70385,72391,93695,94315,192231,237256,268465,268697,327762,380629,381979	Abl1,Birc5,Rhob,Bub1,Bub1b,Ccnf,Cdk1,Cdk5r1,Cdkn1a,Cdkn1c,Cdkn2c,Cdkn2d,Ddit3,E2f1,Hpgd,Ifng,Klf4,Smad3,Mif,Nek2,Orc1,Osm,Plk1,Prox1,Slfn1,Sox4,Aurkb,Aurka,Thbs1,Timeless,Ttk,Ets1,Nubp1,Trp53bp1,Bin1,Ppp1r10,Mad2l1,Gpr132,Gmnn,Rpl23,Rgcc,Ndc80,Cdt1,Etaa1,Spdl1,Cdkn3,Gpnmb,Prcc,Hexim1,Zc3h12d,Eme1,Ccnb1,Dna2,Heca,Brsk1
4_Member	GO Biological Processes	GO:0000819	sister chromatid segregation	-6.49933	-4.16923	30/183	11799,12235,12236,18005,18817,19384,20877,21335,22137,26934,51944,52276,54141,56150,60411,66977,67052,67177,67849,68612,70385,71514,72415,73804,76044,107995,108907,110033,233406,268697	Birc5,Bub1,Bub1b,Nek2,Plk1,Ran,Aurkb,Tacc3,Ttk,Racgap1,Knstrn,Cdca8,Spag5,Mad2l1,Cenpk,Nuf2,Ndc80,Cdt1,Cdca5,Ube2c,Spdl1,Sfpq,Sgo1,Kif2c,Ncapg2,Cdc20,Nusap1,Kif22,Prc1,Ccnb1
4_Member	GO Biological Processes	GO:0031577	spindle checkpoint	-5.71113	-3.52065	12/40	11799,12235,12236,18817,20877,20878,22137,56150,67052,67177,70385,268697	Birc5,Bub1,Bub1b,Plk1,Aurkb,Aurka,Ttk,Mad2l1,Ndc80,Cdt1,Spdl1,Ccnb1
4_Member	GO Biological Processes	GO:0051988	regulation of attachment of spindle microtubules to kinetochore	-5.52308	-3.3746	7/13	13605,18005,20877,26934,51944,54141,268697	Ect2,Nek2,Aurkb,Racgap1,Knstrn,Spag5,Ccnb1
4_Member	GO Biological Processes	GO:0007094	mitotic spindle assembly checkpoint	-5.36964	-3.25039	11/36	11799,12235,12236,18817,20877,22137,56150,67052,67177,70385,268697	Birc5,Bub1,Bub1b,Plk1,Aurkb,Ttk,Mad2l1,Ndc80,Cdt1,Spdl1,Ccnb1
4_Member	GO Biological Processes	GO:0071173	spindle assembly checkpoint	-5.36964	-3.25039	11/36	11799,12235,12236,18817,20877,22137,56150,67052,67177,70385,268697	Birc5,Bub1,Bub1b,Plk1,Aurkb,Ttk,Mad2l1,Ndc80,Cdt1,Spdl1,Ccnb1
4_Member	GO Biological Processes	GO:0098813	nuclear chromosome segregation	-5.23747	-3.16218	35/264	11799,12235,12236,12447,13605,18005,18817,19384,20877,21335,22137,26934,51944,52276,54141,56150,60411,66977,67052,67177,67849,68612,70385,71514,71846,72415,73804,76044,104271,107995,108907,110033,233406,268465,268697	Birc5,Bub1,Bub1b,Ccne1,Ect2,Nek2,Plk1,Ran,Aurkb,Tacc3,Ttk,Racgap1,Knstrn,Cdca8,Spag5,Mad2l1,Cenpk,Nuf2,Ndc80,Cdt1,Cdca5,Ube2c,Spdl1,Sfpq,Syce2,Sgo1,Kif2c,Ncapg2,Tex15,Cdc20,Nusap1,Kif22,Prc1,Eme1,Ccnb1
4_Member	GO Biological Processes	GO:0071174	mitotic spindle checkpoint	-5.11521	-3.07343	11/38	11799,12235,12236,18817,20877,22137,56150,67052,67177,70385,268697	Birc5,Bub1,Bub1b,Plk1,Aurkb,Ttk,Mad2l1,Ndc80,Cdt1,Spdl1,Ccnb1
4_Member	GO Cellular Components	GO:0000940	condensed chromosome outer kinetochore	-4.99442	-2.98574	7/15	12235,12236,18817,66468,67052,70385,268697	Bub1,Bub1b,Plk1,Ska1,Ndc80,Spdl1,Ccnb1
4_Member	GO Cellular Components	GO:0000942	condensed nuclear chromosome outer kinetochore	-4.92425	-2.92151	4/4	12235,18817,67052,268697	Bub1,Plk1,Ndc80,Ccnb1
4_Member	GO Biological Processes	GO:0045841	negative regulation of mitotic metaphase/anaphase transition	-4.87882	-2.88387	11/40	11799,12235,12236,18817,20877,22137,56150,67052,67177,70385,268697	Birc5,Bub1,Bub1b,Plk1,Aurkb,Ttk,Mad2l1,Ndc80,Cdt1,Spdl1,Ccnb1
4_Member	GO Biological Processes	GO:0051985	negative regulation of chromosome segregation	-4.80524	-2.82172	12/48	11799,12235,12236,18817,20877,22137,56150,67052,67177,70385,214901,268697	Birc5,Bub1,Bub1b,Plk1,Aurkb,Ttk,Mad2l1,Ndc80,Cdt1,Spdl1,Chtf18,Ccnb1
4_Member	GO Biological Processes	GO:1902100	negative regulation of metaphase/anaphase transition of cell cycle	-4.76674	-2.80003	11/41	11799,12235,12236,18817,20877,22137,56150,67052,67177,70385,268697	Birc5,Bub1,Bub1b,Plk1,Aurkb,Ttk,Mad2l1,Ndc80,Cdt1,Spdl1,Ccnb1
4_Member	GO Biological Processes	GO:2000816	negative regulation of mitotic sister chromatid separation	-4.76674	-2.80003	11/41	11799,12235,12236,18817,20877,22137,56150,67052,67177,70385,268697	Birc5,Bub1,Bub1b,Plk1,Aurkb,Ttk,Mad2l1,Ndc80,Cdt1,Spdl1,Ccnb1
4_Member	GO Biological Processes	GO:0010948	negative regulation of cell cycle process	-4.74247	-2.78413	30/222	11799,12235,12236,12449,12534,12575,12581,16600,17319,18005,18392,18413,18817,20555,20677,20877,22137,26425,52040,56150,56696,65019,66214,67052,67177,70385,93695,237256,268697,381979	Birc5,Bub1,Bub1b,Ccnf,Cdk1,Cdkn1a,Cdkn2d,Klf4,Mif,Nek2,Orc1,Osm,Plk1,Slfn1,Sox4,Aurkb,Ttk,Nubp1,Ppp1r10,Mad2l1,Gpr132,Rpl23,Rgcc,Ndc80,Cdt1,Spdl1,Gpnmb,Zc3h12d,Ccnb1,Brsk1
4_Member	GO Biological Processes	GO:1905819	negative regulation of chromosome separation	-4.65841	-2.71611	11/42	11799,12235,12236,18817,20877,22137,56150,67052,67177,70385,268697	Birc5,Bub1,Bub1b,Plk1,Aurkb,Ttk,Mad2l1,Ndc80,Cdt1,Spdl1,Ccnb1
4_Member	GO Biological Processes	GO:0000075	cell cycle checkpoint	-4.65604	-2.71544	26/181	11799,12235,12236,12534,12575,13555,18392,18817,19130,20677,20877,20878,21853,22137,27223,52040,56150,67052,67177,68145,70385,94315,268465,268697,327762,381979	Birc5,Bub1,Bub1b,Cdk1,Cdkn1a,E2f1,Orc1,Plk1,Prox1,Sox4,Aurkb,Aurka,Timeless,Ttk,Trp53bp1,Ppp1r10,Mad2l1,Ndc80,Cdt1,Etaa1,Spdl1,Prcc,Eme1,Ccnb1,Dna2,Brsk1
4_Member	GO Biological Processes	GO:0007091	metaphase/anaphase transition of mitotic cell cycle	-4.5195	-2.60211	13/59	11799,12235,12236,18817,20877,21335,22137,56150,67052,67177,68612,70385,268697	Birc5,Bub1,Bub1b,Plk1,Aurkb,Tacc3,Ttk,Mad2l1,Ndc80,Cdt1,Ube2c,Spdl1,Ccnb1
4_Member	GO Biological Processes	GO:0033048	negative regulation of mitotic sister chromatid segregation	-4.45225	-2.55382	11/44	11799,12235,12236,18817,20877,22137,56150,67052,67177,70385,268697	Birc5,Bub1,Bub1b,Plk1,Aurkb,Ttk,Mad2l1,Ndc80,Cdt1,Spdl1,Ccnb1
4_Member	GO Biological Processes	GO:1901991	negative regulation of mitotic cell cycle phase transition	-4.4484	-2.55151	22/144	11799,12235,12236,12534,12575,16600,18392,18817,20555,20677,20877,22137,56150,56696,66214,67052,67177,70385,93695,237256,268697,381979	Birc5,Bub1,Bub1b,Cdk1,Cdkn1a,Klf4,Orc1,Plk1,Slfn1,Sox4,Aurkb,Ttk,Mad2l1,Gpr132,Rgcc,Ndc80,Cdt1,Spdl1,Gpnmb,Zc3h12d,Ccnb1,Brsk1
4_Member	GO Biological Processes	GO:0010965	regulation of mitotic sister chromatid separation	-4.43723	-2.54342	13/60	11799,12235,12236,18817,20877,21335,22137,56150,67052,67177,68612,70385,268697	Birc5,Bub1,Bub1b,Plk1,Aurkb,Tacc3,Ttk,Mad2l1,Ndc80,Cdt1,Ube2c,Spdl1,Ccnb1
4_Member	GO Biological Processes	GO:0044784	metaphase/anaphase transition of cell cycle	-4.35693	-2.48176	13/61	11799,12235,12236,18817,20877,21335,22137,56150,67052,67177,68612,70385,268697	Birc5,Bub1,Bub1b,Plk1,Aurkb,Tacc3,Ttk,Mad2l1,Ndc80,Cdt1,Ube2c,Spdl1,Ccnb1
4_Member	GO Biological Processes	GO:0071459	protein localization to chromosome, centromeric region	-4.35614	-2.48176	8/24	12236,12534,12615,20877,22137,67052,67177,70385	Bub1b,Cdk1,Cenpa,Aurkb,Ttk,Ndc80,Cdt1,Spdl1
4_Member	GO Biological Processes	GO:0033046	negative regulation of sister chromatid segregation	-4.25887	-2.40485	11/46	11799,12235,12236,18817,20877,22137,56150,67052,67177,70385,268697	Birc5,Bub1,Bub1b,Plk1,Aurkb,Ttk,Mad2l1,Ndc80,Cdt1,Spdl1,Ccnb1
4_Member	GO Biological Processes	GO:0045839	negative regulation of mitotic nuclear division	-4.25505	-2.40485	12/54	11799,12235,12236,18817,20877,22137,56150,66214,67052,67177,70385,268697	Birc5,Bub1,Bub1b,Plk1,Aurkb,Ttk,Mad2l1,Rgcc,Ndc80,Cdt1,Spdl1,Ccnb1
4_Member	GO Biological Processes	GO:0051783	regulation of nuclear division	-4.21015	-2.36914	26/192	11799,12235,12236,12577,16002,16176,18005,18413,18591,18817,20698,20877,21335,22137,56150,57746,66214,67052,67177,67849,68612,70385,78309,107995,108907,268697	Birc5,Bub1,Bub1b,Cdkn1c,Igf2,Il1b,Nek2,Osm,Pdgfb,Plk1,Sphk1,Aurkb,Tacc3,Ttk,Mad2l1,Piwil2,Rgcc,Ndc80,Cdt1,Cdca5,Ube2c,Spdl1,Cul9,Cdc20,Nusap1,Ccnb1
4_Member	GO Biological Processes	GO:0051306	mitotic sister chromatid separation	-4.20191	-2.36397	13/63	11799,12235,12236,18817,20877,21335,22137,56150,67052,67177,68612,70385,268697	Birc5,Bub1,Bub1b,Plk1,Aurkb,Tacc3,Ttk,Mad2l1,Ndc80,Cdt1,Ube2c,Spdl1,Ccnb1
4_Member	GO Biological Processes	GO:1901988	negative regulation of cell cycle phase transition	-4.19651	-2.36259	23/160	11799,12235,12236,12534,12575,12581,16600,18392,18817,20555,20677,20877,22137,56150,56696,66214,67052,67177,70385,93695,237256,268697,381979	Birc5,Bub1,Bub1b,Cdk1,Cdkn1a,Cdkn2d,Klf4,Orc1,Plk1,Slfn1,Sox4,Aurkb,Ttk,Mad2l1,Gpr132,Rgcc,Ndc80,Cdt1,Spdl1,Gpnmb,Zc3h12d,Ccnb1,Brsk1
4_Member	GO Biological Processes	GO:0007088	regulation of mitotic nuclear division	-4.15395	-2.32664	23/161	11799,12235,12236,12577,16002,16176,18005,18591,18817,20698,20877,21335,22137,56150,66214,67052,67177,67849,68612,70385,78309,108907,268697	Birc5,Bub1,Bub1b,Cdkn1c,Igf2,Il1b,Nek2,Pdgfb,Plk1,Sphk1,Aurkb,Tacc3,Ttk,Mad2l1,Rgcc,Ndc80,Cdt1,Cdca5,Ube2c,Spdl1,Cul9,Nusap1,Ccnb1
4_Member	GO Biological Processes	GO:0030071	regulation of mitotic metaphase/anaphase transition	-4.0907	-2.27377	12/56	11799,12235,12236,18817,20877,22137,56150,67052,67177,68612,70385,268697	Birc5,Bub1,Bub1b,Plk1,Aurkb,Ttk,Mad2l1,Ndc80,Cdt1,Ube2c,Spdl1,Ccnb1
4_Member	GO Biological Processes	GO:0051784	negative regulation of nuclear division	-4.05389	-2.2533	13/65	11799,12235,12236,18413,18817,20877,22137,56150,66214,67052,67177,70385,268697	Birc5,Bub1,Bub1b,Osm,Plk1,Aurkb,Ttk,Mad2l1,Rgcc,Ndc80,Cdt1,Spdl1,Ccnb1
4_Member	GO Biological Processes	GO:1905818	regulation of chromosome separation	-4.05389	-2.2533	13/65	11799,12235,12236,18817,20877,21335,22137,56150,67052,67177,68612,70385,268697	Birc5,Bub1,Bub1b,Plk1,Aurkb,Tacc3,Ttk,Mad2l1,Ndc80,Cdt1,Ube2c,Spdl1,Ccnb1
4_Member	GO Biological Processes	GO:0033045	regulation of sister chromatid segregation	-3.98972	-2.20606	15/84	11799,12235,12236,18817,20877,21335,22137,56150,67052,67177,67849,68612,70385,71514,268697	Birc5,Bub1,Bub1b,Plk1,Aurkb,Tacc3,Ttk,Mad2l1,Ndc80,Cdt1,Cdca5,Ube2c,Spdl1,Sfpq,Ccnb1
4_Member	GO Biological Processes	GO:1902099	regulation of metaphase/anaphase transition of cell cycle	-3.93461	-2.1684	12/58	11799,12235,12236,18817,20877,22137,56150,67052,67177,68612,70385,268697	Birc5,Bub1,Bub1b,Plk1,Aurkb,Ttk,Mad2l1,Ndc80,Cdt1,Ube2c,Spdl1,Ccnb1
4_Member	GO Biological Processes	GO:0045930	negative regulation of mitotic cell cycle	-3.8526	-2.11292	29/236	11350,11799,12235,12236,12534,12575,12577,16600,17127,18392,18817,20555,20677,20877,22137,52040,56150,56696,66214,67052,67177,70385,93695,94315,237256,268465,268697,380629,381979	Abl1,Birc5,Bub1,Bub1b,Cdk1,Cdkn1a,Cdkn1c,Klf4,Smad3,Orc1,Plk1,Slfn1,Sox4,Aurkb,Ttk,Ppp1r10,Mad2l1,Gpr132,Rgcc,Ndc80,Cdt1,Spdl1,Gpnmb,Prcc,Zc3h12d,Eme1,Ccnb1,Heca,Brsk1
4_Member	GO Biological Processes	GO:0007080	mitotic metaphase plate congression	-3.72461	-2.01396	10/44	20877,52276,66977,67052,67177,67849,70385,73804,110033,268697	Aurkb,Cdca8,Nuf2,Ndc80,Cdt1,Cdca5,Spdl1,Kif2c,Kif22,Ccnb1
4_Member	GO Biological Processes	GO:0033047	regulation of mitotic sister chromatid segregation	-3.64737	-1.9611	13/71	11799,12235,12236,18817,20877,21335,22137,56150,67052,67177,68612,70385,268697	Birc5,Bub1,Bub1b,Plk1,Aurkb,Tacc3,Ttk,Mad2l1,Ndc80,Cdt1,Ube2c,Spdl1,Ccnb1
4_Member	GO Biological Processes	GO:0007093	mitotic cell cycle checkpoint	-3.62394	-1.9427	19/131	11799,12235,12236,12534,12575,18392,18817,20677,20877,22137,52040,56150,67052,67177,70385,94315,268465,268697,381979	Birc5,Bub1,Bub1b,Cdk1,Cdkn1a,Orc1,Plk1,Sox4,Aurkb,Ttk,Ppp1r10,Mad2l1,Ndc80,Cdt1,Spdl1,Prcc,Eme1,Ccnb1,Brsk1
4_Member	GO Biological Processes	GO:0034501	protein localization to kinetochore	-3.38634	-1.75185	6/18	12534,20877,22137,67052,67177,70385	Cdk1,Aurkb,Ttk,Ndc80,Cdt1,Spdl1
4_Member	GO Biological Processes	GO:0051310	metaphase plate congression	-3.17714	-1.58588	11/60	20877,52276,54141,66977,67052,67177,67849,70385,73804,110033,268697	Aurkb,Cdca8,Spag5,Nuf2,Ndc80,Cdt1,Cdca5,Spdl1,Kif2c,Kif22,Ccnb1
4_Member	GO Biological Processes	GO:0051315	attachment of mitotic spindle microtubules to kinetochore	-3.04914	-1.48805	5/14	20877,66977,67052,67177,73804	Aurkb,Nuf2,Ndc80,Cdt1,Kif2c
4_Member	GO Biological Processes	GO:0051304	chromosome separation	-2.93615	-1.39451	14/94	11799,12235,12236,18817,20877,21335,22137,56150,67052,67177,68612,70385,268465,268697	Birc5,Bub1,Bub1b,Plk1,Aurkb,Tacc3,Ttk,Mad2l1,Ndc80,Cdt1,Ube2c,Spdl1,Eme1,Ccnb1
4_Member	GO Biological Processes	GO:0034502	protein localization to chromosome	-2.73336	-1.25621	13/88	12236,12534,12615,18817,20877,22137,67052,67177,67849,70385,104271,218850,235626	Bub1b,Cdk1,Cenpa,Plk1,Aurkb,Ttk,Ndc80,Cdt1,Cdca5,Spdl1,Tex15,Tasor,Setd2
4_Member	GO Biological Processes	GO:0050000	chromosome localization	-2.71702	-1.24841	12/78	11799,20877,52276,54141,66977,67052,67177,67849,70385,73804,110033,268697	Birc5,Aurkb,Cdca8,Spag5,Nuf2,Ndc80,Cdt1,Cdca5,Spdl1,Kif2c,Kif22,Ccnb1
4_Member	GO Biological Processes	GO:0051303	establishment of chromosome localization	-2.71702	-1.24841	12/78	11799,20877,52276,54141,66977,67052,67177,67849,70385,73804,110033,268697	Birc5,Aurkb,Cdca8,Spag5,Nuf2,Ndc80,Cdt1,Cdca5,Spdl1,Kif2c,Kif22,Ccnb1
4_Member	GO Cellular Components	GO:0000793	condensed chromosome	-2.46398	-1.06428	23/212	11799,12235,12236,12615,15512,18005,18817,19361,20877,20878,60411,66442,66468,66977,67037,67052,70385,71846,72415,76044,217653,232811,268697	Birc5,Bub1,Bub1b,Cenpa,Hspa2,Nek2,Plk1,Rad51,Aurkb,Aurka,Cenpk,Spc25,Ska1,Nuf2,Pmf1,Ndc80,Spdl1,Syce2,Sgo1,Ncapg2,Mis18bp1,Kmt5c,Ccnb1
4_Member	GO Cellular Components	GO:0000794	condensed nuclear chromosome	-2.20696	-0.897247	18/160	12235,12236,12615,15512,18005,18817,19361,20877,20878,60411,66977,67037,67052,71846,72415,217653,232811,268697	Bub1,Bub1b,Cenpa,Hspa2,Nek2,Plk1,Rad51,Aurkb,Aurka,Cenpk,Nuf2,Pmf1,Ndc80,Syce2,Sgo1,Mis18bp1,Kmt5c,Ccnb1
5_Summary	GO Biological Processes	GO:0048514	blood vessel morphogenesis	-12.8475	-9.34551	88/648	11350,11501,11552,11601,11727,11852,12028,12306,12628,12767,12772,13601,13636,13805,13836,14048,14268,14366,14609,14645,14756,14766,14886,15200,15205,15364,15442,15446,15945,16002,16176,16402,16411,16413,16480,16600,16790,16854,17131,17684,18054,18576,18591,18654,18655,18746,18750,18803,19130,19274,19317,19878,20193,20662,20677,20692,20698,21812,21813,21825,21872,21939,22325,22379,23796,23871,298…	Abl1,Adam8,Adra2b,Angpt2,Ang,Rhob,Bax,Anxa2,Cfh,Cxcr4,Ccr2,Ecm1,Efna1,Eng,Epha2,Eya1,Fn1,Fzd4,Gja1,Glul,Gpld1,Adgrg1,Gtf2i,Hbegf,Hes1,Hmga2,Hpse,Hpgd,Cxcl10,Igf2,Il1b,Itga5,Itgax,Itgb1bp1,Jup,Klf4,Anpep,Lgals3,Smad7,Cited2,Ngp,Pde3b,Pdgfb,Pgf,Pgk1,Pkm,Prkca,Plcg1,Prox1,Ptprm,Qk,Rock2,S100a1,Sos1,Sox4,Sparc,Sphk1,Tgfbr1,Tgfbr2,Thbs1,Tjp1,Cd40,Vav2,Fmnl3,Aplnr,Ets1,Clic4,Htatip2,Ramp2,Calcrl,Ramp3,…
5_Member	GO Biological Processes	GO:0048514	blood vessel morphogenesis	-12.8475	-9.34551	88/648	11350,11501,11552,11601,11727,11852,12028,12306,12628,12767,12772,13601,13636,13805,13836,14048,14268,14366,14609,14645,14756,14766,14886,15200,15205,15364,15442,15446,15945,16002,16176,16402,16411,16413,16480,16600,16790,16854,17131,17684,18054,18576,18591,18654,18655,18746,18750,18803,19130,19274,19317,19878,20193,20662,20677,20692,20698,21812,21813,21825,21872,21939,22325,22379,23796,23871,298…	Abl1,Adam8,Adra2b,Angpt2,Ang,Rhob,Bax,Anxa2,Cfh,Cxcr4,Ccr2,Ecm1,Efna1,Eng,Epha2,Eya1,Fn1,Fzd4,Gja1,Glul,Gpld1,Adgrg1,Gtf2i,Hbegf,Hes1,Hmga2,Hpse,Hpgd,Cxcl10,Igf2,Il1b,Itga5,Itgax,Itgb1bp1,Jup,Klf4,Anpep,Lgals3,Smad7,Cited2,Ngp,Pde3b,Pdgfb,Pgf,Pgk1,Pkm,Prkca,Plcg1,Prox1,Ptprm,Qk,Rock2,S100a1,Sos1,Sox4,Sparc,Sphk1,Tgfbr1,Tgfbr2,Thbs1,Tjp1,Cd40,Vav2,Fmnl3,Aplnr,Ets1,Clic4,Htatip2,Ramp2,Calcrl,Ramp3,…
5_Member	GO Biological Processes	GO:0001944	vasculature development	-12.5184	-9.20093	99/781	11350,11481,11501,11552,11601,11727,11852,12028,12306,12628,12767,12772,12843,13198,13601,13636,13653,13805,13836,14048,14268,14366,14609,14645,14726,14756,14766,14886,15200,15205,15364,15442,15446,15945,15978,16002,16176,16402,16411,16413,16480,16590,16600,16790,16854,17131,17260,17684,18054,18576,18591,18654,18655,18746,18750,18803,19130,19274,19317,19878,20193,20656,20662,20677,20692,20698,218…	Abl1,Acvr2b,Adam8,Adra2b,Angpt2,Ang,Rhob,Bax,Anxa2,Cfh,Cxcr4,Ccr2,Col1a2,Ddit3,Ecm1,Efna1,Egr1,Eng,Epha2,Eya1,Fn1,Fzd4,Gja1,Glul,Pdpn,Gpld1,Adgrg1,Gtf2i,Hbegf,Hes1,Hmga2,Hpse,Hpgd,Cxcl10,Ifng,Igf2,Il1b,Itga5,Itgax,Itgb1bp1,Jup,Kit,Klf4,Anpep,Lgals3,Smad7,Mef2c,Cited2,Ngp,Pde3b,Pdgfb,Pgf,Pgk1,Pkm,Prkca,Plcg1,Prox1,Ptprm,Qk,Rock2,S100a1,Sod2,Sos1,Sox4,Sparc,Sphk1,Tgfbr1,Tgfbr2,Thbs1,Tjp1,Cd40,Vav2,…
5_Member	GO Biological Processes	GO:0072358	cardiovascular system development	-12.5184	-9.20093	99/781	11350,11481,11501,11552,11601,11727,11852,12028,12306,12628,12767,12772,12843,13198,13601,13636,13653,13805,13836,14048,14268,14366,14609,14645,14726,14756,14766,14886,15200,15205,15364,15442,15446,15945,15978,16002,16176,16402,16411,16413,16480,16590,16600,16790,16854,17131,17260,17684,18054,18576,18591,18654,18655,18746,18750,18803,19130,19274,19317,19878,20193,20656,20662,20677,20692,20698,218…	Abl1,Acvr2b,Adam8,Adra2b,Angpt2,Ang,Rhob,Bax,Anxa2,Cfh,Cxcr4,Ccr2,Col1a2,Ddit3,Ecm1,Efna1,Egr1,Eng,Epha2,Eya1,Fn1,Fzd4,Gja1,Glul,Pdpn,Gpld1,Adgrg1,Gtf2i,Hbegf,Hes1,Hmga2,Hpse,Hpgd,Cxcl10,Ifng,Igf2,Il1b,Itga5,Itgax,Itgb1bp1,Jup,Kit,Klf4,Anpep,Lgals3,Smad7,Mef2c,Cited2,Ngp,Pde3b,Pdgfb,Pgf,Pgk1,Pkm,Prkca,Plcg1,Prox1,Ptprm,Qk,Rock2,S100a1,Sod2,Sos1,Sox4,Sparc,Sphk1,Tgfbr1,Tgfbr2,Thbs1,Tjp1,Cd40,Vav2,…
5_Member	GO Biological Processes	GO:0001568	blood vessel development	-12.5067	-9.20093	96/747	11350,11481,11501,11552,11601,11727,11852,12028,12306,12628,12767,12772,12843,13198,13601,13636,13653,13805,13836,14048,14268,14366,14609,14645,14756,14766,14886,15200,15205,15364,15442,15446,15945,15978,16002,16176,16402,16411,16413,16480,16600,16790,16854,17131,17260,17684,18054,18576,18591,18654,18655,18746,18750,18803,19130,19274,19317,19878,20193,20662,20677,20692,20698,21812,21813,21825,218…	Abl1,Acvr2b,Adam8,Adra2b,Angpt2,Ang,Rhob,Bax,Anxa2,Cfh,Cxcr4,Ccr2,Col1a2,Ddit3,Ecm1,Efna1,Egr1,Eng,Epha2,Eya1,Fn1,Fzd4,Gja1,Glul,Gpld1,Adgrg1,Gtf2i,Hbegf,Hes1,Hmga2,Hpse,Hpgd,Cxcl10,Ifng,Igf2,Il1b,Itga5,Itgax,Itgb1bp1,Jup,Klf4,Anpep,Lgals3,Smad7,Mef2c,Cited2,Ngp,Pde3b,Pdgfb,Pgf,Pgk1,Pkm,Prkca,Plcg1,Prox1,Ptprm,Qk,Rock2,S100a1,Sos1,Sox4,Sparc,Sphk1,Tgfbr1,Tgfbr2,Thbs1,Tjp1,Cd40,Vav2,Fmnl3,Aplnr,Et…
5_Member	GO Biological Processes	GO:1901342	regulation of vasculature development	-10.8296	-7.76124	56/356	11350,11601,11852,12767,12772,13601,13636,13653,13805,13836,14645,14886,15364,15945,15978,16002,16176,16402,16411,16413,16480,16590,16600,16854,18054,18576,18591,18654,18655,18746,18750,18803,19274,19878,20193,20656,20692,20698,21813,21825,21872,21939,23796,23871,53415,54409,64074,66214,67154,68545,69219,79221,107702,109901,142980,381290	Abl1,Angpt2,Rhob,Cxcr4,Ccr2,Ecm1,Efna1,Egr1,Eng,Epha2,Glul,Gtf2i,Hmga2,Cxcl10,Ifng,Igf2,Il1b,Itga5,Itgax,Itgb1bp1,Jup,Kit,Klf4,Lgals3,Ngp,Pde3b,Pdgfb,Pgf,Pgk1,Pkm,Prkca,Plcg1,Ptprm,Rock2,S100a1,Sod2,Sparc,Sphk1,Tgfbr2,Thbs1,Tjp1,Cd40,Aplnr,Ets1,Htatip2,Ramp2,Smoc2,Rgcc,Mtdh,Ecscr,Ddah1,Hdac9,Rnh1,Cela1,Tlr3,Atp2b4
5_Member	GO Biological Processes	GO:0001525	angiogenesis	-10.758	-7.71194	73/537	11350,11501,11552,11601,11727,11852,12306,12628,12767,12772,13601,13636,13805,13836,14268,14645,14756,14766,14886,15200,15364,15442,15945,16002,16176,16402,16411,16413,16480,16600,16790,16854,18054,18576,18654,18655,18746,18750,18803,19274,19878,20193,20692,20698,21812,21813,21825,21872,21939,22325,22379,23796,23871,29876,53415,54409,54598,56089,57875,58223,64074,66214,67154,68545,69219,72324,792…	Abl1,Adam8,Adra2b,Angpt2,Ang,Rhob,Anxa2,Cfh,Cxcr4,Ccr2,Ecm1,Efna1,Eng,Epha2,Fn1,Glul,Gpld1,Adgrg1,Gtf2i,Hbegf,Hmga2,Hpse,Cxcl10,Igf2,Il1b,Itga5,Itgax,Itgb1bp1,Jup,Klf4,Anpep,Lgals3,Ngp,Pde3b,Pgf,Pgk1,Pkm,Prkca,Plcg1,Ptprm,Rock2,S100a1,Sparc,Sphk1,Tgfbr1,Tgfbr2,Thbs1,Tjp1,Cd40,Vav2,Fmnl3,Aplnr,Ets1,Clic4,Htatip2,Ramp2,Calcrl,Ramp3,Angptl4,Mmp19,Smoc2,Rgcc,Mtdh,Ecscr,Ddah1,Plxdc1,Hdac9,Rnh1,Cela1,T…
5_Member	GO Biological Processes	GO:0030335	positive regulation of cell migration	-10.1638	-7.21462	74/564	11350,11501,11541,11551,11852,11855,12767,12768,12772,12775,12978,13653,13829,14068,14191,14268,14538,14694,14726,14756,15200,15945,15978,16002,16011,16176,16402,16411,16413,16590,16854,17127,17319,17826,18222,18442,18591,18654,18708,18750,18803,18805,19130,19878,20343,20656,20692,20698,21812,21813,21825,21872,21936,21939,23871,24088,27226,50930,57266,60533,64074,66102,66313,70839,74048,76499,792…	Abl1,Adam8,Adora2b,Adra2a,Rhob,Arhgap5,Cxcr4,Ccr1,Ccr2,Ccr7,Csf1r,Egr1,Dmtn,F7,Fgr,Fn1,Gcnt2,Rack1,Pdpn,Gpld1,Hbegf,Cxcl10,Ifng,Igf2,Igfbp5,Il1b,Itga5,Itgax,Itgb1bp1,Kit,Lgals3,Smad3,Mif,Fam89b,Numb,P2ry2,Pdgfb,Pgf,Pik3r1,Prkca,Plcg1,Pld1,Prox1,Rock2,Sell,Sod2,Sparc,Sphk1,Tgfbr1,Tgfbr2,Thbs1,Tjp1,Tnfrsf18,Cd40,Ets1,Tlr2,Pla2g7,Tnfsf14,Cxcl14,Cd274,Smoc2,Cxcl16,Smurf2,P2ry12,Vsir,Clasp2,Hdac9,Il23…
5_Member	GO Biological Processes	GO:0045765	regulation of angiogenesis	-10.1282	-7.19606	51/320	11350,11601,11852,12767,12772,13601,13636,13805,13836,14645,14886,15364,15945,16002,16176,16402,16411,16413,16480,16600,16854,18054,18576,18654,18655,18746,18750,18803,19274,19878,20193,20692,20698,21813,21825,21872,21939,23796,23871,53415,54409,64074,66214,67154,68545,69219,79221,107702,109901,142980,381290	Abl1,Angpt2,Rhob,Cxcr4,Ccr2,Ecm1,Efna1,Eng,Epha2,Glul,Gtf2i,Hmga2,Cxcl10,Igf2,Il1b,Itga5,Itgax,Itgb1bp1,Jup,Klf4,Lgals3,Ngp,Pde3b,Pgf,Pgk1,Pkm,Prkca,Plcg1,Ptprm,Rock2,S100a1,Sparc,Sphk1,Tgfbr2,Thbs1,Tjp1,Cd40,Aplnr,Ets1,Htatip2,Ramp2,Smoc2,Rgcc,Mtdh,Ecscr,Ddah1,Hdac9,Rnh1,Cela1,Tlr3,Atp2b4
5_Member	GO Biological Processes	GO:2000147	positive regulation of cell motility	-9.36082	-6.54517	74/587	11350,11501,11541,11551,11852,11855,12767,12768,12772,12775,12978,13653,13829,14068,14191,14268,14538,14694,14726,14756,15200,15945,15978,16002,16011,16176,16402,16411,16413,16590,16854,17127,17319,17826,18222,18442,18591,18654,18708,18750,18803,18805,19130,19878,20343,20656,20692,20698,21812,21813,21825,21872,21936,21939,23871,24088,27226,50930,57266,60533,64074,66102,66313,70839,74048,76499,792…	Abl1,Adam8,Adora2b,Adra2a,Rhob,Arhgap5,Cxcr4,Ccr1,Ccr2,Ccr7,Csf1r,Egr1,Dmtn,F7,Fgr,Fn1,Gcnt2,Rack1,Pdpn,Gpld1,Hbegf,Cxcl10,Ifng,Igf2,Igfbp5,Il1b,Itga5,Itgax,Itgb1bp1,Kit,Lgals3,Smad3,Mif,Fam89b,Numb,P2ry2,Pdgfb,Pgf,Pik3r1,Prkca,Plcg1,Pld1,Prox1,Rock2,Sell,Sod2,Sparc,Sphk1,Tgfbr1,Tgfbr2,Thbs1,Tjp1,Tnfrsf18,Cd40,Ets1,Tlr2,Pla2g7,Tnfsf14,Cxcl14,Cd274,Smoc2,Cxcl16,Smurf2,P2ry12,Vsir,Clasp2,Hdac9,Il23…
5_Member	GO Biological Processes	GO:1904018	positive regulation of vasculature development	-8.85676	-6.10069	37/208	11350,11601,11852,12767,13601,13653,13805,15364,16002,16176,16402,16411,16480,16590,16600,16854,18591,18654,18746,18750,18803,20193,20656,20698,21813,21825,21872,21939,23796,23871,54409,64074,67154,69219,79221,109901,142980	Abl1,Angpt2,Rhob,Cxcr4,Ecm1,Egr1,Eng,Hmga2,Igf2,Il1b,Itga5,Itgax,Jup,Kit,Klf4,Lgals3,Pdgfb,Pgf,Pkm,Prkca,Plcg1,S100a1,Sod2,Sphk1,Tgfbr2,Thbs1,Tjp1,Cd40,Aplnr,Ets1,Ramp2,Smoc2,Mtdh,Ddah1,Hdac9,Cela1,Tlr3
5_Member	GO Biological Processes	GO:0040017	positive regulation of locomotion	-8.73122	-5.99687	75/618	11350,11501,11541,11551,11852,11855,12767,12768,12772,12775,12978,13653,13829,14068,14191,14268,14538,14694,14726,14756,15200,15945,15978,16002,16011,16176,16402,16411,16413,16590,16854,17127,17319,17826,18222,18442,18591,18654,18708,18750,18803,18805,19130,19878,20343,20656,20692,20698,20908,21812,21813,21825,21872,21936,21939,23871,24088,27226,50930,57266,60533,64074,66102,66313,70839,74048,764…	Abl1,Adam8,Adora2b,Adra2a,Rhob,Arhgap5,Cxcr4,Ccr1,Ccr2,Ccr7,Csf1r,Egr1,Dmtn,F7,Fgr,Fn1,Gcnt2,Rack1,Pdpn,Gpld1,Hbegf,Cxcl10,Ifng,Igf2,Igfbp5,Il1b,Itga5,Itgax,Itgb1bp1,Kit,Lgals3,Smad3,Mif,Fam89b,Numb,P2ry2,Pdgfb,Pgf,Pik3r1,Prkca,Plcg1,Pld1,Prox1,Rock2,Sell,Sod2,Sparc,Sphk1,Stx3,Tgfbr1,Tgfbr2,Thbs1,Tjp1,Tnfrsf18,Cd40,Ets1,Tlr2,Pla2g7,Tnfsf14,Cxcl14,Cd274,Smoc2,Cxcl16,Smurf2,P2ry12,Vsir,Clasp2,Hdac9…
5_Member	GO Biological Processes	GO:0051272	positive regulation of cellular component movement	-8.67727	-5.95338	74/608	11350,11501,11541,11551,11852,11855,12767,12768,12772,12775,12978,13653,13829,14068,14191,14268,14538,14694,14726,14756,15200,15945,15978,16002,16011,16176,16402,16411,16413,16590,16854,17127,17319,17826,18222,18442,18591,18654,18708,18750,18803,18805,19130,19878,20343,20656,20692,20698,21812,21813,21825,21872,21936,21939,23871,24088,27226,50930,57266,60533,64074,66102,66313,70839,74048,76499,792…	Abl1,Adam8,Adora2b,Adra2a,Rhob,Arhgap5,Cxcr4,Ccr1,Ccr2,Ccr7,Csf1r,Egr1,Dmtn,F7,Fgr,Fn1,Gcnt2,Rack1,Pdpn,Gpld1,Hbegf,Cxcl10,Ifng,Igf2,Igfbp5,Il1b,Itga5,Itgax,Itgb1bp1,Kit,Lgals3,Smad3,Mif,Fam89b,Numb,P2ry2,Pdgfb,Pgf,Pik3r1,Prkca,Plcg1,Pld1,Prox1,Rock2,Sell,Sod2,Sparc,Sphk1,Tgfbr1,Tgfbr2,Thbs1,Tjp1,Tnfrsf18,Cd40,Ets1,Tlr2,Pla2g7,Tnfsf14,Cxcl14,Cd274,Smoc2,Cxcl16,Smurf2,P2ry12,Vsir,Clasp2,Hdac9,Il23…
5_Member	GO Biological Processes	GO:0045766	positive regulation of angiogenesis	-7.824	-5.25502	33/188	11350,11601,11852,12767,13601,13805,15364,16002,16176,16402,16411,16480,16600,16854,18654,18746,18750,18803,20193,20698,21813,21825,21872,21939,23796,23871,54409,64074,67154,69219,79221,109901,142980	Abl1,Angpt2,Rhob,Cxcr4,Ecm1,Eng,Hmga2,Igf2,Il1b,Itga5,Itgax,Jup,Klf4,Lgals3,Pgf,Pkm,Prkca,Plcg1,S100a1,Sphk1,Tgfbr2,Thbs1,Tjp1,Cd40,Aplnr,Ets1,Ramp2,Smoc2,Mtdh,Ddah1,Hdac9,Cela1,Tlr3
5_Member	GO Biological Processes	GO:0001667	ameboidal-type cell migration	-6.65491	-4.299	53/427	11350,11426,11501,11541,11601,11852,12512,12767,13636,13641,13805,13829,13836,14270,14609,14645,14756,15200,15978,16002,16413,16421,16480,16590,16600,16974,17260,18591,18750,18803,19130,19274,19878,20692,20778,21812,21813,21825,21857,21939,23790,23871,64074,66214,66313,68743,70839,76499,79221,214968,319757,381290,384009	Abl1,Macf1,Adam8,Adora2b,Angpt2,Rhob,Cd63,Cxcr4,Efna1,Efnb1,Eng,Dmtn,Epha2,Srgap2,Gja1,Glul,Gpld1,Hbegf,Ifng,Igf2,Itgb1bp1,Itgb7,Jup,Kit,Klf4,Lrp6,Mef2c,Pdgfb,Prkca,Plcg1,Prox1,Ptprm,Rock2,Sparc,Scarb1,Tgfbr1,Tgfbr2,Thbs1,Timp1,Cd40,Coro1c,Ets1,Smoc2,Rgcc,Smurf2,Anln,P2ry12,Clasp2,Hdac9,Sema6d,Smo,Atp2b4,Glipr2
5_Member	GO Biological Processes	GO:0010632	regulation of epithelial cell migration	-6.4221	-4.09615	35/235	11350,11426,11541,11601,11852,12512,13636,13836,14645,14756,15200,15978,16002,16413,16480,16600,17260,18591,18750,18803,19130,19274,19878,20692,21813,21825,21939,23790,23871,64074,66214,76499,79221,381290,384009	Abl1,Macf1,Adora2b,Angpt2,Rhob,Cd63,Efna1,Epha2,Glul,Gpld1,Hbegf,Ifng,Igf2,Itgb1bp1,Jup,Klf4,Mef2c,Pdgfb,Prkca,Plcg1,Prox1,Ptprm,Rock2,Sparc,Tgfbr2,Thbs1,Cd40,Coro1c,Ets1,Smoc2,Rgcc,Clasp2,Hdac9,Atp2b4,Glipr2
5_Member	GO Biological Processes	GO:0010631	epithelial cell migration	-6.18398	-3.8768	40/294	11350,11426,11501,11541,11601,11852,12512,13636,13836,14645,14756,15200,15978,16002,16413,16480,16590,16600,17260,18591,18750,18803,19130,19274,19878,20692,20778,21812,21813,21825,21939,23790,23871,64074,66214,68743,76499,79221,381290,384009	Abl1,Macf1,Adam8,Adora2b,Angpt2,Rhob,Cd63,Efna1,Epha2,Glul,Gpld1,Hbegf,Ifng,Igf2,Itgb1bp1,Jup,Kit,Klf4,Mef2c,Pdgfb,Prkca,Plcg1,Prox1,Ptprm,Rock2,Sparc,Scarb1,Tgfbr1,Tgfbr2,Thbs1,Cd40,Coro1c,Ets1,Smoc2,Rgcc,Anln,Clasp2,Hdac9,Atp2b4,Glipr2
5_Member	GO Biological Processes	GO:0090132	epithelium migration	-6.10724	-3.81701	40/296	11350,11426,11501,11541,11601,11852,12512,13636,13836,14645,14756,15200,15978,16002,16413,16480,16590,16600,17260,18591,18750,18803,19130,19274,19878,20692,20778,21812,21813,21825,21939,23790,23871,64074,66214,68743,76499,79221,381290,384009	Abl1,Macf1,Adam8,Adora2b,Angpt2,Rhob,Cd63,Efna1,Epha2,Glul,Gpld1,Hbegf,Ifng,Igf2,Itgb1bp1,Jup,Kit,Klf4,Mef2c,Pdgfb,Prkca,Plcg1,Prox1,Ptprm,Rock2,Sparc,Scarb1,Tgfbr1,Tgfbr2,Thbs1,Cd40,Coro1c,Ets1,Smoc2,Rgcc,Anln,Clasp2,Hdac9,Atp2b4,Glipr2
5_Member	GO Biological Processes	GO:0090130	tissue migration	-6.03141	-3.77063	40/298	11350,11426,11501,11541,11601,11852,12512,13636,13836,14645,14756,15200,15978,16002,16413,16480,16590,16600,17260,18591,18750,18803,19130,19274,19878,20692,20778,21812,21813,21825,21939,23790,23871,64074,66214,68743,76499,79221,381290,384009	Abl1,Macf1,Adam8,Adora2b,Angpt2,Rhob,Cd63,Efna1,Epha2,Glul,Gpld1,Hbegf,Ifng,Igf2,Itgb1bp1,Jup,Kit,Klf4,Mef2c,Pdgfb,Prkca,Plcg1,Prox1,Ptprm,Rock2,Sparc,Scarb1,Tgfbr1,Tgfbr2,Thbs1,Cd40,Coro1c,Ets1,Smoc2,Rgcc,Anln,Clasp2,Hdac9,Atp2b4,Glipr2
5_Member	GO Biological Processes	GO:0010594	regulation of endothelial cell migration	-5.84703	-3.62588	27/166	11350,11541,11601,11852,13636,13836,14645,14756,16002,16413,16480,16600,17260,18591,18750,18803,19130,19274,19878,20692,21825,21939,23871,64074,66214,79221,381290	Abl1,Adora2b,Angpt2,Rhob,Efna1,Epha2,Glul,Gpld1,Igf2,Itgb1bp1,Jup,Klf4,Mef2c,Pdgfb,Prkca,Plcg1,Prox1,Ptprm,Rock2,Sparc,Thbs1,Cd40,Ets1,Smoc2,Rgcc,Hdac9,Atp2b4
5_Member	GO Biological Processes	GO:0043534	blood vessel endothelial cell migration	-5.25538	-3.16592	21/119	11350,11501,11601,13636,13836,14756,16002,16413,16480,16600,17260,18591,18750,18803,20778,21825,21939,23871,66214,79221,381290	Abl1,Adam8,Angpt2,Efna1,Epha2,Gpld1,Igf2,Itgb1bp1,Jup,Klf4,Mef2c,Pdgfb,Prkca,Plcg1,Scarb1,Thbs1,Cd40,Ets1,Rgcc,Hdac9,Atp2b4
5_Member	GO Biological Processes	GO:0043542	endothelial cell migration	-5.18255	-3.12097	30/211	11350,11501,11541,11601,11852,13636,13836,14645,14756,16002,16413,16480,16600,17260,18591,18750,18803,19130,19274,19878,20692,20778,21812,21825,21939,23871,64074,66214,79221,381290	Abl1,Adam8,Adora2b,Angpt2,Rhob,Efna1,Epha2,Glul,Gpld1,Igf2,Itgb1bp1,Jup,Klf4,Mef2c,Pdgfb,Prkca,Plcg1,Prox1,Ptprm,Rock2,Sparc,Scarb1,Tgfbr1,Thbs1,Cd40,Ets1,Smoc2,Rgcc,Hdac9,Atp2b4
5_Member	GO Biological Processes	GO:0043535	regulation of blood vessel endothelial cell migration	-5.1021	-3.06247	18/94	11350,11601,13636,13836,16002,16413,16480,16600,17260,18591,18750,18803,21825,21939,23871,66214,79221,381290	Abl1,Angpt2,Efna1,Epha2,Igf2,Itgb1bp1,Jup,Klf4,Mef2c,Pdgfb,Prkca,Plcg1,Thbs1,Cd40,Ets1,Rgcc,Hdac9,Atp2b4
5_Member	GO Biological Processes	GO:0010634	positive regulation of epithelial cell migration	-4.17362	-2.34235	22/150	11350,11541,11852,14756,15200,15978,16002,16413,18591,18750,18803,19130,19878,20692,21813,21825,21939,23871,64074,76499,79221,384009	Abl1,Adora2b,Rhob,Gpld1,Hbegf,Ifng,Igf2,Itgb1bp1,Pdgfb,Prkca,Plcg1,Prox1,Rock2,Sparc,Tgfbr2,Thbs1,Cd40,Ets1,Smoc2,Clasp2,Hdac9,Glipr2
5_Member	GO Biological Processes	GO:0010595	positive regulation of endothelial cell migration	-3.99507	-2.20903	17/103	11350,11541,11852,14756,16002,16413,18591,18750,18803,19130,19878,20692,21825,21939,23871,64074,79221	Abl1,Adora2b,Rhob,Gpld1,Igf2,Itgb1bp1,Pdgfb,Prkca,Plcg1,Prox1,Rock2,Sparc,Thbs1,Cd40,Ets1,Smoc2,Hdac9
5_Member	GO Biological Processes	GO:0043536	positive regulation of blood vessel endothelial cell migration	-2.24237	-0.914764	9/57	11350,16002,18591,18750,18803,21825,21939,23871,79221	Abl1,Igf2,Pdgfb,Prkca,Plcg1,Thbs1,Cd40,Ets1,Hdac9
6_Summary	GO Biological Processes	GO:0030595	leukocyte chemotaxis	-10.9846	-7.84163	42/220	11501,12182,12642,12768,12772,12775,12978,13123,14068,14825,15945,15978,16176,16590,16854,17319,18591,18600,18654,18750,20201,20202,20305,20306,20308,20310,20343,20750,21825,27226,50930,56066,57266,58217,64095,66102,83430,102103,104099,110168,277360,330122,12767,13805,13836,15200,20210,64074,238130,11815,12484,13601,14525,16421,17470,20345,21936,24088,70839,77125,11601,12569,13636,13641,13723,142…	Adam8,Bst1,Ch25h,Ccr1,Ccr2,Ccr7,Csf1r,Cyp7b1,F7,Cxcl1,Cxcl10,Ifng,Il1b,Kit,Lgals3,Mif,Pdgfb,Padi2,Pgf,Prkca,S100a8,S100a9,Ccl6,Ccl7,Ccl9,Cxcl2,Sell,Spp1,Thbs1,Pla2g7,Tnfsf14,Cxcl11,Cxcl14,Trem1,Gpr35,Cxcl16,Il23a,Mtus1,Itga9,Gpr18,Prex1,Cxcl3,Cxcr4,Eng,Epha2,Hbegf,Saa3,Smoc2,Dock4,Apod,Cd24a,Ecm1,Gcsam,Itgb7,Cd200,Selplg,Tnfrsf18,Tlr2,P2ry12,Il33,Angpt2,Cdk5r1,Efna1,Efnb1,Emb,Fn1,Smad3,Ptprm,Stx3…
6_Member	GO Biological Processes	GO:0030595	leukocyte chemotaxis	-10.9846	-7.84163	42/220	11501,12182,12642,12768,12772,12775,12978,13123,14068,14825,15945,15978,16176,16590,16854,17319,18591,18600,18654,18750,20201,20202,20305,20306,20308,20310,20343,20750,21825,27226,50930,56066,57266,58217,64095,66102,83430,102103,104099,110168,277360,330122	Adam8,Bst1,Ch25h,Ccr1,Ccr2,Ccr7,Csf1r,Cyp7b1,F7,Cxcl1,Cxcl10,Ifng,Il1b,Kit,Lgals3,Mif,Pdgfb,Padi2,Pgf,Prkca,S100a8,S100a9,Ccl6,Ccl7,Ccl9,Cxcl2,Sell,Spp1,Thbs1,Pla2g7,Tnfsf14,Cxcl11,Cxcl14,Trem1,Gpr35,Cxcl16,Il23a,Mtus1,Itga9,Gpr18,Prex1,Cxcl3
6_Member	GO Biological Processes	GO:0060326	cell chemotaxis	-9.93146	-7.04673	49/304	11501,12182,12642,12767,12768,12772,12775,12978,13123,13805,13836,14068,14825,15200,15945,15978,16176,16590,16854,17319,18591,18600,18654,18750,20201,20202,20210,20305,20306,20308,20310,20343,20750,21825,27226,50930,56066,57266,58217,64074,64095,66102,83430,102103,104099,110168,238130,277360,330122	Adam8,Bst1,Ch25h,Cxcr4,Ccr1,Ccr2,Ccr7,Csf1r,Cyp7b1,Eng,Epha2,F7,Cxcl1,Hbegf,Cxcl10,Ifng,Il1b,Kit,Lgals3,Mif,Pdgfb,Padi2,Pgf,Prkca,S100a8,S100a9,Saa3,Ccl6,Ccl7,Ccl9,Cxcl2,Sell,Spp1,Thbs1,Pla2g7,Tnfsf14,Cxcl11,Cxcl14,Trem1,Smoc2,Gpr35,Cxcl16,Il23a,Mtus1,Itga9,Gpr18,Dock4,Prex1,Cxcl3
6_Member	GO Biological Processes	GO:0050900	leukocyte migration	-9.20468	-6.40161	53/360	11501,11815,12182,12484,12642,12768,12772,12775,12978,13123,13601,14068,14525,14825,15945,15978,16176,16421,16590,16854,17319,17470,18591,18600,18654,18750,20201,20202,20305,20306,20308,20310,20343,20345,20750,21825,21936,24088,27226,50930,56066,57266,58217,64095,66102,70839,77125,83430,102103,104099,110168,277360,330122	Adam8,Apod,Bst1,Cd24a,Ch25h,Ccr1,Ccr2,Ccr7,Csf1r,Cyp7b1,Ecm1,F7,Gcsam,Cxcl1,Cxcl10,Ifng,Il1b,Itgb7,Kit,Lgals3,Mif,Cd200,Pdgfb,Padi2,Pgf,Prkca,S100a8,S100a9,Ccl6,Ccl7,Ccl9,Cxcl2,Sell,Selplg,Spp1,Thbs1,Tnfrsf18,Tlr2,Pla2g7,Tnfsf14,Cxcl11,Cxcl14,Trem1,Gpr35,Cxcl16,P2ry12,Il33,Il23a,Mtus1,Itga9,Gpr18,Prex1,Cxcl3
6_Member	GO Biological Processes	GO:0097529	myeloid leukocyte migration	-7.69778	-5.15683	36/219	11501,12182,12768,12772,12775,12978,14825,15945,15978,16176,16590,16854,17319,17470,18591,18654,18750,20201,20202,20305,20306,20308,20310,20343,20750,21825,27226,56066,58217,64095,70839,83430,102103,104099,277360,330122	Adam8,Bst1,Ccr1,Ccr2,Ccr7,Csf1r,Cxcl1,Cxcl10,Ifng,Il1b,Kit,Lgals3,Mif,Cd200,Pdgfb,Pgf,Prkca,S100a8,S100a9,Ccl6,Ccl7,Ccl9,Cxcl2,Sell,Spp1,Thbs1,Pla2g7,Cxcl11,Trem1,Gpr35,P2ry12,Il23a,Mtus1,Itga9,Prex1,Cxcl3
6_Member	GO Biological Processes	GO:0030593	neutrophil chemotaxis	-7.28954	-4.82889	22/99	12182,12775,14825,15945,15978,16176,16854,18750,20201,20202,20305,20306,20308,20310,20343,20750,56066,58217,83430,104099,277360,330122	Bst1,Ccr7,Cxcl1,Cxcl10,Ifng,Il1b,Lgals3,Prkca,S100a8,S100a9,Ccl6,Ccl7,Ccl9,Cxcl2,Sell,Spp1,Cxcl11,Trem1,Il23a,Itga9,Prex1,Cxcl3
6_Member	GO Biological Processes	GO:0071621	granulocyte chemotaxis	-6.54419	-4.20989	24/126	12182,12775,12978,14825,15945,15978,16176,16854,18750,20201,20202,20305,20306,20308,20310,20343,20750,21825,56066,58217,83430,104099,277360,330122	Bst1,Ccr7,Csf1r,Cxcl1,Cxcl10,Ifng,Il1b,Lgals3,Prkca,S100a8,S100a9,Ccl6,Ccl7,Ccl9,Cxcl2,Sell,Spp1,Thbs1,Cxcl11,Trem1,Il23a,Itga9,Prex1,Cxcl3
6_Member	GO Biological Processes	GO:0006935	chemotaxis	-6.16676	-3.87262	67/612	11501,11601,12182,12569,12642,12767,12768,12772,12775,12978,13123,13636,13641,13723,13805,13836,14068,14268,14825,15200,15945,15978,16176,16590,16854,17127,17319,18591,18600,18654,18750,19274,20201,20202,20210,20305,20306,20308,20310,20343,20750,20908,21825,27226,50930,56066,57266,58217,64074,64095,66102,68545,70839,71436,83430,102103,104099,105689,110168,214968,237847,238130,243743,277360,319504…	Adam8,Angpt2,Bst1,Cdk5r1,Ch25h,Cxcr4,Ccr1,Ccr2,Ccr7,Csf1r,Cyp7b1,Efna1,Efnb1,Emb,Eng,Epha2,F7,Fn1,Cxcl1,Hbegf,Cxcl10,Ifng,Il1b,Kit,Lgals3,Smad3,Mif,Pdgfb,Padi2,Pgf,Prkca,Ptprm,S100a8,S100a9,Saa3,Ccl6,Ccl7,Ccl9,Cxcl2,Sell,Spp1,Stx3,Thbs1,Pla2g7,Tnfsf14,Cxcl11,Cxcl14,Trem1,Smoc2,Gpr35,Cxcl16,Ecscr,P2ry12,Flrt3,Il23a,Mtus1,Itga9,Mycbp2,Gpr18,Sema6d,Rtn4rl1,Dock4,Plxna4,Prex1,Nrcam,Smo,Cxcl3
6_Member	GO Biological Processes	GO:1990266	neutrophil migration	-6.08598	-3.80331	23/124	11501,12182,12775,14825,15945,15978,16176,16854,18750,20201,20202,20305,20306,20308,20310,20343,20750,56066,58217,83430,104099,277360,330122	Adam8,Bst1,Ccr7,Cxcl1,Cxcl10,Ifng,Il1b,Lgals3,Prkca,S100a8,S100a9,Ccl6,Ccl7,Ccl9,Cxcl2,Sell,Spp1,Cxcl11,Trem1,Il23a,Itga9,Prex1,Cxcl3
6_Member	GO Biological Processes	GO:0042330	taxis	-6.04063	-3.77268	67/617	11501,11601,12182,12569,12642,12767,12768,12772,12775,12978,13123,13636,13641,13723,13805,13836,14068,14268,14825,15200,15945,15978,16176,16590,16854,17127,17319,18591,18600,18654,18750,19274,20201,20202,20210,20305,20306,20308,20310,20343,20750,20908,21825,27226,50930,56066,57266,58217,64074,64095,66102,68545,70839,71436,83430,102103,104099,105689,110168,214968,237847,238130,243743,277360,319504…	Adam8,Angpt2,Bst1,Cdk5r1,Ch25h,Cxcr4,Ccr1,Ccr2,Ccr7,Csf1r,Cyp7b1,Efna1,Efnb1,Emb,Eng,Epha2,F7,Fn1,Cxcl1,Hbegf,Cxcl10,Ifng,Il1b,Kit,Lgals3,Smad3,Mif,Pdgfb,Padi2,Pgf,Prkca,Ptprm,S100a8,S100a9,Saa3,Ccl6,Ccl7,Ccl9,Cxcl2,Sell,Spp1,Stx3,Thbs1,Pla2g7,Tnfsf14,Cxcl11,Cxcl14,Trem1,Smoc2,Gpr35,Cxcl16,Ecscr,P2ry12,Flrt3,Il23a,Mtus1,Itga9,Mycbp2,Gpr18,Sema6d,Rtn4rl1,Dock4,Plxna4,Prex1,Nrcam,Smo,Cxcl3
6_Member	GO Molecular Functions	GO:0005126	cytokine receptor binding	-5.8158	-3.60481	41/315	11601,12505,12985,13601,13805,14825,15945,15978,16176,16181,16994,17127,17131,17319,18413,18654,18708,18803,20305,20306,20308,20310,21812,21813,21950,22029,22033,30954,50930,53603,56066,57266,66102,66313,69583,77125,83430,170936,246746,330122,545645	Angpt2,Cd44,Csf3,Ecm1,Eng,Cxcl1,Cxcl10,Ifng,Il1b,Il1rn,Ltb,Smad3,Smad7,Mif,Osm,Pgf,Pik3r1,Plcg1,Ccl6,Ccl7,Ccl9,Cxcl2,Tgfbr1,Tgfbr2,Tnfsf9,Traf1,Traf5,Siva1,Tnfsf14,Tslp,Cxcl11,Cxcl14,Cxcl16,Smurf2,Tnfsf13,Il33,Il23a,Zfp369,Cd300lf,Cxcl3,Gm13283
6_Member	GO Biological Processes	GO:0097530	granulocyte migration	-5.39489	-3.27047	25/155	11501,12182,12775,12978,14825,15945,15978,16176,16854,18750,20201,20202,20305,20306,20308,20310,20343,20750,21825,56066,58217,83430,104099,277360,330122	Adam8,Bst1,Ccr7,Csf1r,Cxcl1,Cxcl10,Ifng,Il1b,Lgals3,Prkca,S100a8,S100a9,Ccl6,Ccl7,Ccl9,Cxcl2,Sell,Spp1,Thbs1,Cxcl11,Trem1,Il23a,Itga9,Prex1,Cxcl3
6_Member	GO Biological Processes	GO:0050920	regulation of chemotaxis	-5.05038	-3.0213	31/225	11601,12182,12767,12768,12772,12775,12978,14068,14268,15945,16176,17127,17319,18591,18600,18654,18750,20343,20908,21825,27226,50930,57266,64074,70839,83430,102103,105689,110168,214968,243743	Angpt2,Bst1,Cxcr4,Ccr1,Ccr2,Ccr7,Csf1r,F7,Fn1,Cxcl10,Il1b,Smad3,Mif,Pdgfb,Padi2,Pgf,Prkca,Sell,Stx3,Thbs1,Pla2g7,Tnfsf14,Cxcl14,Smoc2,P2ry12,Il23a,Mtus1,Mycbp2,Gpr18,Sema6d,Plxna4
6_Member	GO Biological Processes	GO:0002685	regulation of leukocyte migration	-4.51466	-2.60199	29/217	11501,11815,12182,12768,12772,12775,12978,13601,14068,14525,15945,16176,16854,17319,17470,18600,18654,20343,21825,21936,24088,27226,50930,57266,70839,77125,83430,102103,110168	Adam8,Apod,Bst1,Ccr1,Ccr2,Ccr7,Csf1r,Ecm1,F7,Gcsam,Cxcl10,Il1b,Lgals3,Mif,Cd200,Padi2,Pgf,Sell,Thbs1,Tnfrsf18,Tlr2,Pla2g7,Tnfsf14,Cxcl14,P2ry12,Il33,Il23a,Mtus1,Gpr18
6_Member	GO Biological Processes	GO:0050921	positive regulation of chemotaxis	-4.21814	-2.37207	22/149	12767,12768,12772,12775,12978,14068,14268,15945,16176,17127,18591,18654,18750,20343,20908,21825,27226,50930,57266,64074,70839,83430	Cxcr4,Ccr1,Ccr2,Ccr7,Csf1r,F7,Fn1,Cxcl10,Il1b,Smad3,Pdgfb,Pgf,Prkca,Sell,Stx3,Thbs1,Pla2g7,Tnfsf14,Cxcl14,Smoc2,P2ry12,Il23a
6_Member	GO Biological Processes	GO:0002688	regulation of leukocyte chemotaxis	-4.0401	-2.24197	19/122	12182,12768,12772,12775,12978,14068,15945,16176,17319,18600,18654,20343,21825,27226,50930,57266,83430,102103,110168	Bst1,Ccr1,Ccr2,Ccr7,Csf1r,F7,Cxcl10,Il1b,Mif,Padi2,Pgf,Sell,Thbs1,Pla2g7,Tnfsf14,Cxcl14,Il23a,Mtus1,Gpr18
6_Member	GO Molecular Functions	GO:0005125	cytokine activity	-4.01724	-2.22641	29/231	11839,12985,14562,14825,15945,15978,16176,16181,16994,17319,18413,20305,20306,20308,20310,20750,21857,21946,21950,50930,53603,56066,57266,66102,69583,77125,83430,330122,545645	Areg,Csf3,Gdf3,Cxcl1,Cxcl10,Ifng,Il1b,Il1rn,Ltb,Mif,Osm,Ccl6,Ccl7,Ccl9,Cxcl2,Spp1,Timp1,Pglyrp1,Tnfsf9,Tnfsf14,Tslp,Cxcl11,Cxcl14,Cxcl16,Tnfsf13,Il33,Il23a,Cxcl3,Gm13283
6_Member	GO Biological Processes	GO:0002690	positive regulation of leukocyte chemotaxis	-2.84576	-1.33494	14/96	12768,12772,12775,12978,14068,15945,16176,18654,20343,21825,27226,50930,57266,83430	Ccr1,Ccr2,Ccr7,Csf1r,F7,Cxcl10,Il1b,Pgf,Sell,Thbs1,Pla2g7,Tnfsf14,Cxcl14,Il23a
6_Member	GO Molecular Functions	GO:0030545	receptor regulator activity	-2.72678	-1.25621	49/542	11601,11839,12985,14562,14825,15200,15945,15978,16002,16176,16181,16854,16994,17067,17319,18413,18591,18654,20210,20287,20305,20306,20308,20310,20750,20856,21857,21946,21950,50930,53603,56066,57248,57262,57266,66102,69583,71436,77125,83430,93695,109648,110074,110454,210029,214968,330122,545645,100041546	Angpt2,Areg,Csf3,Gdf3,Cxcl1,Hbegf,Cxcl10,Ifng,Igf2,Il1b,Il1rn,Lgals3,Ltb,Ly6c1,Mif,Osm,Pdgfb,Pgf,Saa3,Sct,Ccl6,Ccl7,Ccl9,Cxcl2,Spp1,Stc2,Timp1,Pglyrp1,Tnfsf9,Tnfsf14,Tslp,Cxcl11,Ly6i,Retnla,Cxcl14,Cxcl16,Tnfsf13,Flrt3,Il33,Il23a,Gpnmb,Npy,Dut,Ly6a,Metrnl,Sema6d,Cxcl3,Gm13283,Ly6c2
6_Member	GO Biological Processes	GO:0002687	positive regulation of leukocyte migration	-2.68495	-1.22318	19/156	11501,12768,12772,12775,12978,14068,15945,16176,16854,18654,20343,21825,21936,24088,27226,50930,57266,70839,83430	Adam8,Ccr1,Ccr2,Ccr7,Csf1r,F7,Cxcl10,Il1b,Lgals3,Pgf,Sell,Thbs1,Tnfrsf18,Tlr2,Pla2g7,Tnfsf14,Cxcl14,P2ry12,Il23a
6_Member	GO Molecular Functions	GO:0048018	receptor ligand activity	-2.10115	-0.820546	43/499	11839,12985,14562,14825,15200,15945,15978,16002,16176,16181,16854,16994,17319,18413,18591,18654,20210,20287,20305,20306,20308,20310,20750,20856,21857,21946,21950,50930,53603,56066,57262,57266,66102,69583,71436,77125,83430,93695,109648,210029,214968,330122,545645	Areg,Csf3,Gdf3,Cxcl1,Hbegf,Cxcl10,Ifng,Igf2,Il1b,Il1rn,Lgals3,Ltb,Mif,Osm,Pdgfb,Pgf,Saa3,Sct,Ccl6,Ccl7,Ccl9,Cxcl2,Spp1,Stc2,Timp1,Pglyrp1,Tnfsf9,Tnfsf14,Tslp,Cxcl11,Retnla,Cxcl14,Cxcl16,Tnfsf13,Flrt3,Il33,Il23a,Gpnmb,Npy,Metrnl,Sema6d,Cxcl3,Gm13283
7_Summary	GO Biological Processes	GO:0001817	regulation of cytokine production	-10.4065	-7.38162	89/729	11350,11433,11501,11541,11551,11746,11815,11829,11846,11847,12257,12481,12484,12772,12775,12978,13198,13653,13836,14134,14191,14255,14268,15442,15951,15978,16176,16178,16365,16600,16768,16956,16994,17002,17127,17131,17289,17319,17470,18033,18106,18126,18413,18442,18708,19073,19878,20698,21825,21939,21940,21941,21942,21946,21950,24058,24088,26904,27007,53603,54123,54483,56619,56620,58185,58205,605…	Abl1,Acp5,Adam8,Adora2b,Adra2a,Anxa4,Apod,Aqp4,Arg1,Arg2,Tspo,Cd2,Cd24a,Ccr2,Ccr7,Csf1r,Ddit3,Egr1,Epha2,Fcnb,Fgr,Flt3,Fn1,Hpse,Ifi204,Ifng,Il1b,Il1r2,Acod1,Klf4,Lag3,Lpl,Ltb,Ltf,Smad3,Smad7,Mertk,Mif,Cd200,Nfkb1,Cd244a,Nos2,Osm,P2ry2,Pik3r1,Srgn,Rock2,Sphk1,Thbs1,Cd40,Cd27,Tnfrsf8,Tnfrsf9,Pglyrp1,Tnfsf9,Sigirr,Tlr2,Sh2d1b1,Klrk1,Tslp,Irf7,Mefv,Clec4e,Clec4n,Rsad2,Pdcd1lg2,Cd274,Rgcc,Hilpda,Vsir,…
7_Member	GO Biological Processes	GO:0001817	regulation of cytokine production	-10.4065	-7.38162	89/729	11350,11433,11501,11541,11551,11746,11815,11829,11846,11847,12257,12481,12484,12772,12775,12978,13198,13653,13836,14134,14191,14255,14268,15442,15951,15978,16176,16178,16365,16600,16768,16956,16994,17002,17127,17131,17289,17319,17470,18033,18106,18126,18413,18442,18708,19073,19878,20698,21825,21939,21940,21941,21942,21946,21950,24058,24088,26904,27007,53603,54123,54483,56619,56620,58185,58205,605…	Abl1,Acp5,Adam8,Adora2b,Adra2a,Anxa4,Apod,Aqp4,Arg1,Arg2,Tspo,Cd2,Cd24a,Ccr2,Ccr7,Csf1r,Ddit3,Egr1,Epha2,Fcnb,Fgr,Flt3,Fn1,Hpse,Ifi204,Ifng,Il1b,Il1r2,Acod1,Klf4,Lag3,Lpl,Ltb,Ltf,Smad3,Smad7,Mertk,Mif,Cd200,Nfkb1,Cd244a,Nos2,Osm,P2ry2,Pik3r1,Srgn,Rock2,Sphk1,Thbs1,Cd40,Cd27,Tnfrsf8,Tnfrsf9,Pglyrp1,Tnfsf9,Sigirr,Tlr2,Sh2d1b1,Klrk1,Tslp,Irf7,Mefv,Clec4e,Clec4n,Rsad2,Pdcd1lg2,Cd274,Rgcc,Hilpda,Vsir,…
7_Member	GO Biological Processes	GO:0001818	negative regulation of cytokine production	-9.40357	-6.57495	44/265	11433,11746,11815,11829,11846,11847,12257,12484,12775,13198,13836,14255,14268,15978,16178,16365,16600,16768,17131,17289,17470,18033,19073,21825,21942,21946,24058,24088,26904,54483,58205,60533,66214,74048,77125,79221,83430,93695,96875,107221,110168,240518,242248,260315	Acp5,Anxa4,Apod,Aqp4,Arg1,Arg2,Tspo,Cd24a,Ccr7,Ddit3,Epha2,Flt3,Fn1,Ifng,Il1r2,Acod1,Klf4,Lag3,Smad7,Mertk,Cd200,Nfkb1,Srgn,Thbs1,Tnfrsf9,Pglyrp1,Sigirr,Tlr2,Sh2d1b1,Mefv,Pdcd1lg2,Cd274,Rgcc,Vsir,Il33,Hdac9,Il23a,Gpnmb,Prg4,Ffar4,Gpr18,Peli3,Bank1,Nav3
7_Member	GO Biological Processes	GO:0032655	regulation of interleukin-12 production	-6.06224	-3.78329	15/58	11433,12775,14255,15978,16994,18033,21825,21939,21942,21950,24088,54483,83430,142980,327957	Acp5,Ccr7,Flt3,Ifng,Ltb,Nfkb1,Thbs1,Cd40,Tnfrsf9,Tnfsf9,Tlr2,Mefv,Il23a,Tlr3,Scimp
7_Member	GO Biological Processes	GO:0032615	interleukin-12 production	-5.66342	-3.48654	15/62	11433,12775,14255,15978,16994,18033,21825,21939,21942,21950,24088,54483,83430,142980,327957	Acp5,Ccr7,Flt3,Ifng,Ltb,Nfkb1,Thbs1,Cd40,Tnfrsf9,Tnfsf9,Tlr2,Mefv,Il23a,Tlr3,Scimp
7_Member	GO Biological Processes	GO:0001819	positive regulation of cytokine production	-4.81061	-2.82521	51/467	11350,11501,11541,11551,12481,12772,12775,12978,13198,13653,14134,14191,14255,15442,15951,15978,16176,16956,16994,17127,17319,17470,18106,18413,18442,18708,19878,20698,21825,21939,21940,21941,21950,24088,27007,53603,54123,56619,56620,58185,60533,66214,69573,77125,83430,142980,226695,235626,243655,245126,327957	Abl1,Adam8,Adora2b,Adra2a,Cd2,Ccr2,Ccr7,Csf1r,Ddit3,Egr1,Fcnb,Fgr,Flt3,Hpse,Ifi204,Ifng,Il1b,Lpl,Ltb,Smad3,Mif,Cd200,Cd244a,Osm,P2ry2,Pik3r1,Rock2,Sphk1,Thbs1,Cd40,Cd27,Tnfrsf8,Tnfsf9,Tlr2,Klrk1,Tslp,Irf7,Clec4e,Clec4n,Rsad2,Cd274,Rgcc,Hilpda,Il33,Il23a,Tlr3,Ifi205,Setd2,Klre1,Tarm1,Scimp
7_Member	GO Biological Processes	GO:0071706	tumor necrosis factor superfamily cytokine production	-4.74209	-2.78413	26/179	11433,11501,11847,12257,12481,12484,12772,12775,14255,15978,16956,17002,17319,18708,21825,21941,24088,60533,74048,77125,83430,93695,110168,142980,217203,217305	Acp5,Adam8,Arg2,Tspo,Cd2,Cd24a,Ccr2,Ccr7,Flt3,Ifng,Lpl,Ltf,Mif,Pik3r1,Thbs1,Tnfrsf8,Tlr2,Cd274,Vsir,Il33,Il23a,Gpnmb,Gpr18,Tlr3,Tmem106a,Cd300ld
7_Member	GO Biological Processes	GO:1903555	regulation of tumor necrosis factor superfamily cytokine production	-4.54592	-2.62366	25/173	11433,11501,11847,12257,12481,12484,12772,12775,14255,15978,16956,17002,17319,18708,21825,21941,24088,60533,74048,77125,83430,93695,110168,142980,217305	Acp5,Adam8,Arg2,Tspo,Cd2,Cd24a,Ccr2,Ccr7,Flt3,Ifng,Lpl,Ltf,Mif,Pik3r1,Thbs1,Tnfrsf8,Tlr2,Cd274,Vsir,Il33,Il23a,Gpnmb,Gpr18,Tlr3,Cd300ld
7_Member	GO Biological Processes	GO:0032735	positive regulation of interleukin-12 production	-4.19947	-2.36371	10/39	12775,14255,15978,16994,21939,21950,24088,83430,142980,327957	Ccr7,Flt3,Ifng,Ltb,Cd40,Tnfsf9,Tlr2,Il23a,Tlr3,Scimp
7_Member	GO Biological Processes	GO:0032695	negative regulation of interleukin-12 production	-4.02664	-2.23338	7/20	11433,12775,18033,21825,21942,24088,54483	Acp5,Ccr7,Nfkb1,Thbs1,Tnfrsf9,Tlr2,Mefv
7_Member	GO Biological Processes	GO:0032640	tumor necrosis factor production	-3.98209	-2.20198	24/176	11433,11847,12257,12481,12484,12772,12775,14255,15978,16956,17002,17319,18708,21825,21941,24088,74048,77125,83430,93695,110168,142980,217203,217305	Acp5,Arg2,Tspo,Cd2,Cd24a,Ccr2,Ccr7,Flt3,Ifng,Lpl,Ltf,Mif,Pik3r1,Thbs1,Tnfrsf8,Tlr2,Vsir,Il33,Il23a,Gpnmb,Gpr18,Tlr3,Tmem106a,Cd300ld
7_Member	GO Biological Processes	GO:0032680	regulation of tumor necrosis factor production	-3.75175	-2.03402	23/171	11433,11847,12257,12481,12484,12772,12775,14255,15978,16956,17002,17319,18708,21825,21941,24088,74048,77125,83430,93695,110168,142980,217305	Acp5,Arg2,Tspo,Cd2,Cd24a,Ccr2,Ccr7,Flt3,Ifng,Lpl,Ltf,Mif,Pik3r1,Thbs1,Tnfrsf8,Tlr2,Vsir,Il33,Il23a,Gpnmb,Gpr18,Tlr3,Cd300ld
7_Member	GO Biological Processes	GO:1903557	positive regulation of tumor necrosis factor superfamily cytokine production	-2.47446	-1.07279	14/105	11501,12481,12772,12775,15978,16956,17319,18708,21825,21941,24088,77125,83430,142980	Adam8,Cd2,Ccr2,Ccr7,Ifng,Lpl,Mif,Pik3r1,Thbs1,Tnfrsf8,Tlr2,Il33,Il23a,Tlr3
7_Member	GO Biological Processes	GO:0032760	positive regulation of tumor necrosis factor production	-2.09987	-0.820546	13/104	12481,12772,12775,15978,16956,17319,18708,21825,21941,24088,77125,83430,142980	Cd2,Ccr2,Ccr7,Ifng,Lpl,Mif,Pik3r1,Thbs1,Tnfrsf8,Tlr2,Il33,Il23a,Tlr3
8_Summary	GO Biological Processes	GO:0002683	negative regulation of immune system process	-10.2657	-7.28033	67/484	11540,11815,11846,11847,12484,12505,12768,12772,13011,14102,14190,14191,14255,14525,14960,14961,15205,15354,15978,16002,16184,16365,16658,16768,16854,17131,17289,17319,17470,18102,18103,18600,18708,18782,19172,20555,21354,21825,21946,22259,22364,26904,52065,56213,57259,57432,58205,60533,72828,74048,77125,80782,93694,93695,110168,170741,224860,227326,229323,234515,237256,242248,243655,245126,24674…	Adora2a,Apod,Arg1,Arg2,Cd24a,Cd44,Ccr1,Ccr2,Cst7,Fas,Fgl2,Fgr,Flt3,Gcsam,H2-Aa,H2-Ab1,Hes1,Hmgb3,Ifng,Igf2,Il2ra,Acod1,Mafb,Lag3,Lgals3,Smad7,Mertk,Mif,Cd200,Nme1,Nme2,Padi2,Pik3r1,Pla2g2d,Psmb4,Slfn1,Tap1,Thbs1,Pglyrp1,Nr1h3,Vpreb3,Sh2d1b1,Mfhas1,Htra1,Tob2,Zc3h8,Pdcd1lg2,Cd274,Ubash3b,Vsir,Il33,Klrb1b,Clec2d,Gpnmb,Gpr18,Pilrb1,Plcl2,Gpr55,Gpr171,Inpp4b,Zc3h12d,Bank1,Klre1,Tarm1,Cd300lf,N4bp2l2,…
8_Member	GO Biological Processes	GO:0002683	negative regulation of immune system process	-10.2657	-7.28033	67/484	11540,11815,11846,11847,12484,12505,12768,12772,13011,14102,14190,14191,14255,14525,14960,14961,15205,15354,15978,16002,16184,16365,16658,16768,16854,17131,17289,17319,17470,18102,18103,18600,18708,18782,19172,20555,21354,21825,21946,22259,22364,26904,52065,56213,57259,57432,58205,60533,72828,74048,77125,80782,93694,93695,110168,170741,224860,227326,229323,234515,237256,242248,243655,245126,24674…	Adora2a,Apod,Arg1,Arg2,Cd24a,Cd44,Ccr1,Ccr2,Cst7,Fas,Fgl2,Fgr,Flt3,Gcsam,H2-Aa,H2-Ab1,Hes1,Hmgb3,Ifng,Igf2,Il2ra,Acod1,Mafb,Lag3,Lgals3,Smad7,Mertk,Mif,Cd200,Nme1,Nme2,Padi2,Pik3r1,Pla2g2d,Psmb4,Slfn1,Tap1,Thbs1,Pglyrp1,Nr1h3,Vpreb3,Sh2d1b1,Mfhas1,Htra1,Tob2,Zc3h8,Pdcd1lg2,Cd274,Ubash3b,Vsir,Il33,Klrb1b,Clec2d,Gpnmb,Gpr18,Pilrb1,Plcl2,Gpr55,Gpr171,Inpp4b,Zc3h12d,Bank1,Klre1,Tarm1,Cd300lf,N4bp2l2,…
8_Member	GO Biological Processes	GO:0007162	negative regulation of cell adhesion	-8.63514	-5.93146	45/290	11350,11501,11540,11601,11815,11846,11847,11898,12484,12505,13829,13867,14190,14366,14538,14960,14961,16181,16184,16413,16600,16768,16852,16854,17131,18576,18708,18782,20555,21825,23790,57432,58205,60533,66214,72828,74048,76499,93695,218397,230379,230959,237256,243743,245126	Abl1,Adam8,Adora2a,Angpt2,Apod,Arg1,Arg2,Ass1,Cd24a,Cd44,Dmtn,Erbb3,Fgl2,Fzd4,Gcnt2,H2-Aa,H2-Ab1,Il1rn,Il2ra,Itgb1bp1,Klf4,Lag3,Lgals1,Lgals3,Smad7,Pde3b,Pik3r1,Pla2g2d,Slfn1,Thbs1,Coro1c,Zc3h8,Pdcd1lg2,Cd274,Rgcc,Ubash3b,Vsir,Clasp2,Gpnmb,Rasa1,Acer2,Ajap1,Zc3h12d,Plxna4,Tarm1
8_Member	GO Biological Processes	GO:0008285	negative regulation of cell proliferation	-8.10058	-5.48698	80/699	11540,11541,11727,11815,11846,11847,12028,12257,12484,12505,12575,12580,12581,12978,13555,13805,14102,14255,14319,14609,14726,14756,14766,14960,14961,15205,15978,16011,16176,16184,16413,16600,16854,16974,17127,17131,17260,17470,17684,17988,18011,18708,18750,18782,19130,19274,20259,20555,20556,20656,20677,20692,21417,21812,21813,21825,21848,21942,22057,24063,24088,53381,54486,57259,58205,60533,642…	Adora2a,Adora2b,Ang,Apod,Arg1,Arg2,Bax,Tspo,Cd24a,Cd44,Cdkn1a,Cdkn2c,Cdkn2d,Csf1r,E2f1,Eng,Fas,Flt3,Fth1,Gja1,Pdpn,Gpld1,Adgrg1,H2-Aa,H2-Ab1,Hes1,Ifng,Igfbp5,Il1b,Il2ra,Itgb1bp1,Klf4,Lgals3,Lrp6,Smad3,Smad7,Mef2c,Cd200,Cited2,Ndrg1,Neurl1a,Pik3r1,Prkca,Pla2g2d,Prox1,Ptprm,Scin,Slfn1,Slfn2,Sod2,Sox4,Sparc,Zeb1,Tgfbr1,Tgfbr2,Thbs1,Trim24,Tnfrsf9,Tob1,Spry1,Tlr2,Prdx4,Hpgds,Tob2,Pdcd1lg2,Cd274,Ptges…
8_Member	GO Biological Processes	GO:0002695	negative regulation of leukocyte activation	-7.76543	-5.21069	33/189	11540,11846,11847,12484,12505,12772,13011,14102,14190,14191,14255,14960,14961,15354,16184,16768,16854,17131,17289,17470,18782,20555,21946,22259,57432,58205,60533,74048,93695,237256,242248,245126,246746	Adora2a,Arg1,Arg2,Cd24a,Cd44,Ccr2,Cst7,Fas,Fgl2,Fgr,Flt3,H2-Aa,H2-Ab1,Hmgb3,Il2ra,Lag3,Lgals3,Smad7,Mertk,Cd200,Pla2g2d,Slfn1,Pglyrp1,Nr1h3,Zc3h8,Pdcd1lg2,Cd274,Vsir,Gpnmb,Zc3h12d,Bank1,Tarm1,Cd300lf
8_Member	GO Biological Processes	GO:0050866	negative regulation of cell activation	-7.65882	-5.13123	35/210	11540,11846,11847,12484,12505,12772,13011,14102,14190,14191,14255,14960,14961,15354,16184,16768,16854,17131,17289,17470,18591,18782,20555,21946,22259,57432,58205,60533,72828,74048,93695,237256,242248,245126,246746	Adora2a,Arg1,Arg2,Cd24a,Cd44,Ccr2,Cst7,Fas,Fgl2,Fgr,Flt3,H2-Aa,H2-Ab1,Hmgb3,Il2ra,Lag3,Lgals3,Smad7,Mertk,Cd200,Pdgfb,Pla2g2d,Slfn1,Pglyrp1,Nr1h3,Zc3h8,Pdcd1lg2,Cd274,Ubash3b,Vsir,Gpnmb,Zc3h12d,Bank1,Tarm1,Cd300lf
8_Member	GO Biological Processes	GO:0051250	negative regulation of lymphocyte activation	-6.82961	-4.44626	28/158	11540,11846,11847,12484,12505,14102,14190,14191,14255,14960,14961,15354,16184,16768,16854,17131,17289,18782,20555,21946,57432,58205,60533,74048,93695,237256,242248,245126	Adora2a,Arg1,Arg2,Cd24a,Cd44,Fas,Fgl2,Fgr,Flt3,H2-Aa,H2-Ab1,Hmgb3,Il2ra,Lag3,Lgals3,Smad7,Mertk,Pla2g2d,Slfn1,Pglyrp1,Zc3h8,Pdcd1lg2,Cd274,Vsir,Gpnmb,Zc3h12d,Bank1,Tarm1
8_Member	GO Biological Processes	GO:1903038	negative regulation of leukocyte cell-cell adhesion	-6.03426	-3.77063	24/134	11501,11540,11846,11847,11898,12484,12505,14190,14960,14961,16184,16600,16768,16854,17131,18782,20555,57432,58205,60533,74048,93695,237256,245126	Adam8,Adora2a,Arg1,Arg2,Ass1,Cd24a,Cd44,Fgl2,H2-Aa,H2-Ab1,Il2ra,Klf4,Lag3,Lgals3,Smad7,Pla2g2d,Slfn1,Zc3h8,Pdcd1lg2,Cd274,Vsir,Gpnmb,Zc3h12d,Tarm1
8_Member	GO Biological Processes	GO:0022408	negative regulation of cell-cell adhesion	-5.55784	-3.40104	29/192	11350,11501,11540,11846,11847,11898,12484,12505,14190,14960,14961,16181,16184,16600,16768,16854,17131,18708,18782,20555,57432,58205,60533,66214,72828,74048,93695,237256,245126	Abl1,Adam8,Adora2a,Arg1,Arg2,Ass1,Cd24a,Cd44,Fgl2,H2-Aa,H2-Ab1,Il1rn,Il2ra,Klf4,Lag3,Lgals3,Smad7,Pik3r1,Pla2g2d,Slfn1,Zc3h8,Pdcd1lg2,Cd274,Rgcc,Ubash3b,Vsir,Gpnmb,Zc3h12d,Tarm1
8_Member	GO Biological Processes	GO:0046633	alpha-beta T cell proliferation	-5.34382	-3.22968	12/43	11847,12484,12505,12772,14728,18106,21813,60533,74048,83430,245126,320484	Arg2,Cd24a,Cd44,Ccr2,Lilrb4a,Cd244a,Tgfbr2,Cd274,Vsir,Il23a,Tarm1,Rasal3
8_Member	GO Biological Processes	GO:0035739	CD4-positive, alpha-beta T cell proliferation	-5.24475	-3.16243	7/14	11847,12505,14728,21813,60533,74048,245126	Arg2,Cd44,Lilrb4a,Tgfbr2,Cd274,Vsir,Tarm1
8_Member	GO Biological Processes	GO:0046640	regulation of alpha-beta T cell proliferation	-5.11521	-3.07343	11/38	11847,12484,12505,12772,18106,21813,60533,74048,83430,245126,320484	Arg2,Cd24a,Cd44,Ccr2,Cd244a,Tgfbr2,Cd274,Vsir,Il23a,Tarm1,Rasal3
8_Member	GO Biological Processes	GO:0050868	negative regulation of T cell activation	-5.08018	-3.0448	21/122	11540,11846,11847,12484,12505,14190,14960,14961,16184,16768,16854,17131,18782,20555,57432,58205,60533,74048,93695,237256,245126	Adora2a,Arg1,Arg2,Cd24a,Cd44,Fgl2,H2-Aa,H2-Ab1,Il2ra,Lag3,Lgals3,Smad7,Pla2g2d,Slfn1,Zc3h8,Pdcd1lg2,Cd274,Vsir,Gpnmb,Zc3h12d,Tarm1
8_Member	GO Biological Processes	GO:0042130	negative regulation of T cell proliferation	-4.734	-2.77956	15/73	11846,11847,12484,12505,14960,14961,16184,18782,20555,58205,60533,74048,93695,237256,245126	Arg1,Arg2,Cd24a,Cd44,H2-Aa,H2-Ab1,Il2ra,Pla2g2d,Slfn1,Pdcd1lg2,Cd274,Vsir,Gpnmb,Zc3h12d,Tarm1
8_Member	GO Biological Processes	GO:2000561	regulation of CD4-positive, alpha-beta T cell proliferation	-4.5565	-2.63097	6/12	11847,12505,21813,60533,74048,245126	Arg2,Cd44,Tgfbr2,Cd274,Vsir,Tarm1
8_Member	GO Biological Processes	GO:0046631	alpha-beta T cell activation	-4.26527	-2.40809	24/169	11350,11540,11847,12484,12505,12772,12775,14728,14961,15978,16186,17131,18106,18782,21813,23882,58185,60533,74048,83430,110168,234396,245126,320484	Abl1,Adora2a,Arg2,Cd24a,Cd44,Ccr2,Ccr7,Lilrb4a,H2-Ab1,Ifng,Il2rg,Smad7,Cd244a,Pla2g2d,Tgfbr2,Gadd45g,Rsad2,Cd274,Vsir,Il23a,Gpr18,Ankle1,Tarm1,Rasal3
8_Member	GO Biological Processes	GO:0046634	regulation of alpha-beta T cell activation	-4.25176	-2.40294	18/108	11540,11847,12484,12505,12772,12775,14961,15978,16186,17131,18106,21813,60533,74048,83430,234396,245126,320484	Adora2a,Arg2,Cd24a,Cd44,Ccr2,Ccr7,H2-Ab1,Ifng,Il2rg,Smad7,Cd244a,Tgfbr2,Cd274,Vsir,Il23a,Ankle1,Tarm1,Rasal3
8_Member	GO Biological Processes	GO:2000562	negative regulation of CD4-positive, alpha-beta T cell proliferation	-4.14254	-2.31654	5/9	11847,12505,60533,74048,245126	Arg2,Cd44,Cd274,Vsir,Tarm1
8_Member	GO Biological Processes	GO:0070664	negative regulation of leukocyte proliferation	-3.95769	-2.18458	16/94	11846,11847,12484,12505,14960,14961,16184,18782,20555,58205,60533,74048,77125,93695,237256,245126	Arg1,Arg2,Cd24a,Cd44,H2-Aa,H2-Ab1,Il2ra,Pla2g2d,Slfn1,Pdcd1lg2,Cd274,Vsir,Il33,Gpnmb,Zc3h12d,Tarm1
8_Member	GO Biological Processes	GO:0050672	negative regulation of lymphocyte proliferation	-3.75445	-2.03571	15/88	11846,11847,12484,12505,14960,14961,16184,18782,20555,58205,60533,74048,93695,237256,245126	Arg1,Arg2,Cd24a,Cd44,H2-Aa,H2-Ab1,Il2ra,Pla2g2d,Slfn1,Pdcd1lg2,Cd274,Vsir,Gpnmb,Zc3h12d,Tarm1
8_Member	GO Biological Processes	GO:0032945	negative regulation of mononuclear cell proliferation	-3.69819	-1.99648	15/89	11846,11847,12484,12505,14960,14961,16184,18782,20555,58205,60533,74048,93695,237256,245126	Arg1,Arg2,Cd24a,Cd44,H2-Aa,H2-Ab1,Il2ra,Pla2g2d,Slfn1,Pdcd1lg2,Cd274,Vsir,Gpnmb,Zc3h12d,Tarm1
8_Member	GO Biological Processes	GO:2000514	regulation of CD4-positive, alpha-beta T cell activation	-3.31898	-1.69613	12/67	11847,12505,12772,12775,15978,16186,17131,21813,60533,74048,83430,245126	Arg2,Cd44,Ccr2,Ccr7,Ifng,Il2rg,Smad7,Tgfbr2,Cd274,Vsir,Il23a,Tarm1
8_Member	GO Biological Processes	GO:0035710	CD4-positive, alpha-beta T cell activation	-3.24803	-1.63917	16/108	11847,12505,12772,12775,14728,15978,16186,17131,18782,21813,23882,58185,60533,74048,83430,245126	Arg2,Cd44,Ccr2,Ccr7,Lilrb4a,Ifng,Il2rg,Smad7,Pla2g2d,Tgfbr2,Gadd45g,Rsad2,Cd274,Vsir,Il23a,Tarm1
8_Member	GO Biological Processes	GO:0046642	negative regulation of alpha-beta T cell proliferation	-3.04914	-1.48805	5/14	11847,12505,60533,74048,245126	Arg2,Cd44,Cd274,Vsir,Tarm1
8_Member	GO Biological Processes	GO:0036037	CD8-positive, alpha-beta T cell activation	-2.07236	-0.798943	6/31	14728,15978,18106,60533,74048,110168	Lilrb4a,Ifng,Cd244a,Cd274,Vsir,Gpr18
8_Member	GO Biological Processes	GO:2000515	negative regulation of CD4-positive, alpha-beta T cell activation	-2.00385	-0.752235	6/32	11847,12505,17131,60533,74048,245126	Arg2,Cd44,Smad7,Cd274,Vsir,Tarm1
9_Summary	GO Biological Processes	GO:0051347	positive regulation of transferase activity	-9.16086	-6.37003	74/593	11350,11481,11501,11551,11552,11727,11839,12484,12531,12569,12575,12775,12978,13605,13636,13653,13836,13867,14191,14255,14366,15200,15519,15978,16002,16012,16176,16181,16413,16543,16590,16600,16898,17002,17289,17319,17470,18005,18011,18591,18712,18817,19130,20877,21812,21813,21825,21939,22325,23882,26382,26404,26407,26411,54124,66214,66412,67468,68145,68652,69068,69534,72119,72151,74568,83430,106…	Abl1,Acvr2b,Adam8,Adra2a,Adra2b,Ang,Areg,Cd24a,Cdc25b,Cdk5r1,Cdkn1a,Ccr7,Csf1r,Ect2,Efna1,Egr1,Epha2,Erbb3,Fgr,Flt3,Fzd4,Hbegf,Hsp90aa1,Ifng,Igf2,Igfbp6,Il1b,Il1rn,Itgb1bp1,Mdfic,Kit,Klf4,Rps2,Ltf,Mertk,Mif,Cd200,Nek2,Neurl1a,Pdgfb,Pim1,Plk1,Prox1,Aurkb,Tgfbr1,Tgfbr2,Thbs1,Cd40,Vav2,Gadd45g,Fgd2,Map3k12,Map3k4,Map4k1,Cks1b,Rgcc,Arrdc4,Mmd,Etaa1,Tab2,Tcim,Avpi1,Tpx2,Rfc5,Mlkl,Il23a,Rfc4,Cdc20,Chtf…
9_Member	GO Biological Processes	GO:0051347	positive regulation of transferase activity	-9.16086	-6.37003	74/593	11350,11481,11501,11551,11552,11727,11839,12484,12531,12569,12575,12775,12978,13605,13636,13653,13836,13867,14191,14255,14366,15200,15519,15978,16002,16012,16176,16181,16413,16543,16590,16600,16898,17002,17289,17319,17470,18005,18011,18591,18712,18817,19130,20877,21812,21813,21825,21939,22325,23882,26382,26404,26407,26411,54124,66214,66412,67468,68145,68652,69068,69534,72119,72151,74568,83430,106…	Abl1,Acvr2b,Adam8,Adra2a,Adra2b,Ang,Areg,Cd24a,Cdc25b,Cdk5r1,Cdkn1a,Ccr7,Csf1r,Ect2,Efna1,Egr1,Epha2,Erbb3,Fgr,Flt3,Fzd4,Hbegf,Hsp90aa1,Ifng,Igf2,Igfbp6,Il1b,Il1rn,Itgb1bp1,Mdfic,Kit,Klf4,Rps2,Ltf,Mertk,Mif,Cd200,Nek2,Neurl1a,Pdgfb,Pim1,Plk1,Prox1,Aurkb,Tgfbr1,Tgfbr2,Thbs1,Cd40,Vav2,Gadd45g,Fgd2,Map3k12,Map3k4,Map4k1,Cks1b,Rgcc,Arrdc4,Mmd,Etaa1,Tab2,Tcim,Avpi1,Tpx2,Rfc5,Mlkl,Il23a,Rfc4,Cdc20,Chtf…
9_Member	GO Biological Processes	GO:0043549	regulation of kinase activity	-8.4667	-5.79167	87/771	11350,11481,11501,11540,11551,11552,11727,11770,11839,12428,12442,12447,12449,12484,12531,12569,12575,12577,12580,12581,12775,12978,13605,13636,13653,13836,13867,14191,14255,14366,15200,15519,15978,16012,16176,16181,16413,16543,16590,16974,17002,17289,17319,18011,18591,18708,18712,18750,18817,19130,19165,19735,21812,21813,21825,21939,22325,23790,23882,24063,26382,26404,26407,26411,54124,56398,662…	Abl1,Acvr2b,Adam8,Adora2a,Adra2a,Adra2b,Ang,Fabp4,Areg,Ccna2,Ccnb2,Ccne1,Ccnf,Cd24a,Cdc25b,Cdk5r1,Cdkn1a,Cdkn1c,Cdkn2c,Cdkn2d,Ccr7,Csf1r,Ect2,Efna1,Egr1,Epha2,Erbb3,Fgr,Flt3,Fzd4,Hbegf,Hsp90aa1,Ifng,Igfbp6,Il1b,Il1rn,Itgb1bp1,Mdfic,Kit,Lrp6,Ltf,Mertk,Mif,Neurl1a,Pdgfb,Pik3r1,Pim1,Prkca,Plk1,Prox1,Psen2,Rgs2,Tgfbr1,Tgfbr2,Thbs1,Cd40,Vav2,Coro1c,Gadd45g,Spry1,Fgd2,Map3k12,Map3k4,Map4k1,Cks1b,Chp1,R…
9_Member	GO Biological Processes	GO:0045859	regulation of protein kinase activity	-8.44164	-5.77575	79/675	11350,11481,11501,11540,11551,11552,11727,11770,11839,12428,12442,12447,12449,12484,12531,12569,12575,12577,12580,12581,12775,12978,13605,13636,13653,13867,14191,14366,15200,15519,15978,16012,16176,16181,16413,16543,16590,16974,17002,17319,18011,18591,18712,18750,18817,19130,19165,19735,21812,21813,21825,21939,23790,23882,24063,26382,26404,26407,26411,54124,56398,66214,67468,68145,68652,69068,695…	Abl1,Acvr2b,Adam8,Adora2a,Adra2a,Adra2b,Ang,Fabp4,Areg,Ccna2,Ccnb2,Ccne1,Ccnf,Cd24a,Cdc25b,Cdk5r1,Cdkn1a,Cdkn1c,Cdkn2c,Cdkn2d,Ccr7,Csf1r,Ect2,Efna1,Egr1,Erbb3,Fgr,Fzd4,Hbegf,Hsp90aa1,Ifng,Igfbp6,Il1b,Il1rn,Itgb1bp1,Mdfic,Kit,Lrp6,Ltf,Mif,Neurl1a,Pdgfb,Pim1,Prkca,Plk1,Prox1,Psen2,Rgs2,Tgfbr1,Tgfbr2,Thbs1,Cd40,Coro1c,Gadd45g,Spry1,Fgd2,Map3k12,Map3k4,Map4k1,Cks1b,Chp1,Rgcc,Mmd,Etaa1,Tab2,Tcim,Avpi1…
9_Member	GO Biological Processes	GO:0033674	positive regulation of kinase activity	-6.89135	-4.49845	61/513	11350,11481,11501,11551,11552,11727,11839,12484,12531,12569,12575,12775,12978,13605,13636,13653,13836,13867,14191,14255,14366,15200,15519,15978,16012,16176,16181,16413,16543,16590,17002,17289,17319,18011,18591,18712,19130,21812,21813,21825,21939,22325,23882,26382,26404,26407,26411,54124,66214,67468,68145,68652,69068,69534,72119,74568,83430,243725,319801,381290,100503311	Abl1,Acvr2b,Adam8,Adra2a,Adra2b,Ang,Areg,Cd24a,Cdc25b,Cdk5r1,Cdkn1a,Ccr7,Csf1r,Ect2,Efna1,Egr1,Epha2,Erbb3,Fgr,Flt3,Fzd4,Hbegf,Hsp90aa1,Ifng,Igfbp6,Il1b,Il1rn,Itgb1bp1,Mdfic,Kit,Ltf,Mertk,Mif,Neurl1a,Pdgfb,Pim1,Prox1,Tgfbr1,Tgfbr2,Thbs1,Cd40,Vav2,Gadd45g,Fgd2,Map3k12,Map3k4,Map4k1,Cks1b,Rgcc,Mmd,Etaa1,Tab2,Tcim,Avpi1,Tpx2,Mlkl,Il23a,Ppp1r9a,Tigar,Atp2b4,Pifo
9_Member	GO Biological Processes	GO:0045860	positive regulation of protein kinase activity	-6.54548	-4.20989	54/442	11350,11481,11501,11551,11552,11727,11839,12484,12531,12569,12575,12775,12978,13605,13636,13653,13867,14366,15200,15519,15978,16012,16176,16181,16413,16543,16590,17002,17319,18011,18591,18712,19130,21812,21813,21825,21939,23882,26382,26404,26407,26411,54124,66214,67468,68145,68652,69068,69534,72119,74568,83430,243725,381290	Abl1,Acvr2b,Adam8,Adra2a,Adra2b,Ang,Areg,Cd24a,Cdc25b,Cdk5r1,Cdkn1a,Ccr7,Csf1r,Ect2,Efna1,Egr1,Erbb3,Fzd4,Hbegf,Hsp90aa1,Ifng,Igfbp6,Il1b,Il1rn,Itgb1bp1,Mdfic,Kit,Ltf,Mif,Neurl1a,Pdgfb,Pim1,Prox1,Tgfbr1,Tgfbr2,Thbs1,Cd40,Gadd45g,Fgd2,Map3k12,Map3k4,Map4k1,Cks1b,Rgcc,Mmd,Etaa1,Tab2,Tcim,Avpi1,Tpx2,Mlkl,Il23a,Ppp1r9a,Atp2b4
9_Member	GO Biological Processes	GO:0071900	regulation of protein serine/threonine kinase activity	-5.45258	-3.31227	51/443	11350,11501,11551,11552,12428,12442,12447,12449,12484,12575,12577,12580,12581,12775,12978,14366,15978,16012,16176,16181,16543,16590,16974,17002,17319,18591,18712,18750,18817,19130,19735,21812,21825,21939,23882,24063,26382,26404,26407,26411,54124,66214,68145,69068,69534,74568,192231,228775,235584,268697,381290	Abl1,Adam8,Adra2a,Adra2b,Ccna2,Ccnb2,Ccne1,Ccnf,Cd24a,Cdkn1a,Cdkn1c,Cdkn2c,Cdkn2d,Ccr7,Csf1r,Fzd4,Ifng,Igfbp6,Il1b,Il1rn,Mdfic,Kit,Lrp6,Ltf,Mif,Pdgfb,Pim1,Prkca,Plk1,Prox1,Rgs2,Tgfbr1,Thbs1,Cd40,Gadd45g,Spry1,Fgd2,Map3k12,Map3k4,Map4k1,Cks1b,Rgcc,Etaa1,Tcim,Avpi1,Mlkl,Hexim1,Trib3,Dusp7,Ccnb1,Atp2b4
9_Member	GO Biological Processes	GO:0043408	regulation of MAPK cascade	-4.07591	-2.2629	68/722	11350,11501,11551,11552,11910,12484,12505,12768,12775,12978,13636,13836,14102,14268,14366,14538,16002,16012,16176,16181,16413,16543,16590,16600,16906,17319,18413,18477,18591,18750,19735,19878,20305,20306,20308,20698,21812,21825,21939,21940,22029,22033,23882,24063,24088,26382,26404,26407,26411,52033,52065,56089,67702,69534,74568,93695,107221,114604,142980,171469,217203,227326,228775,235584,242248,…	Abl1,Adam8,Adra2a,Adra2b,Atf3,Cd24a,Cd44,Ccr1,Ccr7,Csf1r,Efna1,Epha2,Fas,Fn1,Fzd4,Gcnt2,Igf2,Igfbp6,Il1b,Il1rn,Itgb1bp1,Mdfic,Kit,Klf4,Lmnb1,Mif,Osm,Prdx1,Pdgfb,Prkca,Rgs2,Rock2,Ccl6,Ccl7,Ccl9,Sphk1,Tgfbr1,Thbs1,Cd40,Cd27,Traf1,Traf5,Gadd45g,Spry1,Tlr2,Fgd2,Map3k12,Map3k4,Map4k1,Pbk,Mfhas1,Ramp3,Rnf149,Avpi1,Mlkl,Gpnmb,Ffar4,Prdm15,Tlr3,Gpr37l1,Tmem106a,Gpr55,Trib3,Dusp7,Bank1,Scimp,Glipr2,Prdm11
9_Member	GO Biological Processes	GO:0043410	positive regulation of MAPK cascade	-4.0722	-2.26288	53/524	11350,11501,11551,11552,12484,12505,12768,12775,12978,13636,14366,14538,16002,16012,16176,16181,16543,16590,16906,17319,18413,18591,18750,19878,20305,20306,20308,20698,21812,21825,21939,21940,22029,22033,23882,24088,26382,26404,26407,26411,52065,56089,69534,74568,93695,107221,142980,171469,217203,227326,242248,327957,384009	Abl1,Adam8,Adra2a,Adra2b,Cd24a,Cd44,Ccr1,Ccr7,Csf1r,Efna1,Fzd4,Gcnt2,Igf2,Igfbp6,Il1b,Il1rn,Mdfic,Kit,Lmnb1,Mif,Osm,Pdgfb,Prkca,Rock2,Ccl6,Ccl7,Ccl9,Sphk1,Tgfbr1,Thbs1,Cd40,Cd27,Traf1,Traf5,Gadd45g,Tlr2,Fgd2,Map3k12,Map3k4,Map4k1,Mfhas1,Ramp3,Avpi1,Mlkl,Gpnmb,Ffar4,Tlr3,Gpr37l1,Tmem106a,Gpr55,Bank1,Scimp,Glipr2
9_Member	GO Biological Processes	GO:0000165	MAPK cascade	-3.65089	-1.96283	70/774	11350,11501,11551,11552,11910,12484,12505,12768,12775,12978,13636,13836,14102,14268,14366,14538,16002,16012,16176,16181,16413,16543,16590,16600,16906,17260,17319,18413,18477,18591,18750,19735,19878,20305,20306,20308,20698,21812,21825,21939,21940,22029,22033,23882,24063,24088,26382,26404,26407,26411,52033,52065,56089,67702,69534,74568,93695,107221,114604,142980,171469,217203,227326,228775,235584,2…	Abl1,Adam8,Adra2a,Adra2b,Atf3,Cd24a,Cd44,Ccr1,Ccr7,Csf1r,Efna1,Epha2,Fas,Fn1,Fzd4,Gcnt2,Igf2,Igfbp6,Il1b,Il1rn,Itgb1bp1,Mdfic,Kit,Klf4,Lmnb1,Mef2c,Mif,Osm,Prdx1,Pdgfb,Prkca,Rgs2,Rock2,Ccl6,Ccl7,Ccl9,Sphk1,Tgfbr1,Thbs1,Cd40,Cd27,Traf1,Traf5,Gadd45g,Spry1,Tlr2,Fgd2,Map3k12,Map3k4,Map4k1,Pbk,Mfhas1,Ramp3,Rnf149,Avpi1,Mlkl,Gpnmb,Ffar4,Prdm15,Tlr3,Gpr37l1,Tmem106a,Gpr55,Trib3,Dusp7,Ppm1l,Bank1,Scimp,G…
9_Member	GO Biological Processes	GO:0071902	positive regulation of protein serine/threonine kinase activity	-3.60054	-1.92365	33/292	11501,11551,11552,12484,12775,12978,14366,15978,16012,16176,16181,16543,16590,17002,17319,18591,18712,19130,21812,21825,21939,23882,26382,26404,26407,26411,54124,66214,68145,69068,69534,74568,381290	Adam8,Adra2a,Adra2b,Cd24a,Ccr7,Csf1r,Fzd4,Ifng,Igfbp6,Il1b,Il1rn,Mdfic,Kit,Ltf,Mif,Pdgfb,Pim1,Prox1,Tgfbr1,Thbs1,Cd40,Gadd45g,Fgd2,Map3k12,Map3k4,Map4k1,Cks1b,Rgcc,Etaa1,Tcim,Avpi1,Mlkl,Atp2b4
9_Member	GO Biological Processes	GO:0023014	signal transduction by protein phosphorylation	-3.49085	-1.83479	70/784	11350,11501,11551,11552,11910,12484,12505,12768,12775,12978,13636,13836,14102,14268,14366,14538,16002,16012,16176,16181,16413,16543,16590,16600,16906,17260,17319,18413,18477,18591,18750,19735,19878,20305,20306,20308,20698,21812,21825,21939,21940,22029,22033,23882,24063,24088,26382,26404,26407,26411,52033,52065,56089,67702,69534,74568,93695,107221,114604,142980,171469,217203,227326,228775,235584,2…	Abl1,Adam8,Adra2a,Adra2b,Atf3,Cd24a,Cd44,Ccr1,Ccr7,Csf1r,Efna1,Epha2,Fas,Fn1,Fzd4,Gcnt2,Igf2,Igfbp6,Il1b,Il1rn,Itgb1bp1,Mdfic,Kit,Klf4,Lmnb1,Mef2c,Mif,Osm,Prdx1,Pdgfb,Prkca,Rgs2,Rock2,Ccl6,Ccl7,Ccl9,Sphk1,Tgfbr1,Thbs1,Cd40,Cd27,Traf1,Traf5,Gadd45g,Spry1,Tlr2,Fgd2,Map3k12,Map3k4,Map4k1,Pbk,Mfhas1,Ramp3,Rnf149,Avpi1,Mlkl,Gpnmb,Ffar4,Prdm15,Tlr3,Gpr37l1,Tmem106a,Gpr55,Trib3,Dusp7,Ppm1l,Bank1,Scimp,G…
9_Member	GO Biological Processes	GO:0046330	positive regulation of JNK cascade	-2.38427	-1.01721	17/142	12775,14366,16176,16181,16543,16906,21940,22029,22033,23882,26382,26404,26407,26411,52065,74568,142980	Ccr7,Fzd4,Il1b,Il1rn,Mdfic,Lmnb1,Cd27,Traf1,Traf5,Gadd45g,Fgd2,Map3k12,Map3k4,Map4k1,Mfhas1,Mlkl,Tlr3
9_Member	GO Biological Processes	GO:0032874	positive regulation of stress-activated MAPK cascade	-2.24122	-0.914397	19/171	12775,14366,16176,16181,16543,16906,20698,21940,22029,22033,23882,26382,26404,26407,26411,52065,74568,142980,327957	Ccr7,Fzd4,Il1b,Il1rn,Mdfic,Lmnb1,Sphk1,Cd27,Traf1,Traf5,Gadd45g,Fgd2,Map3k12,Map3k4,Map4k1,Mfhas1,Mlkl,Tlr3,Scimp
9_Member	GO Biological Processes	GO:0070304	positive regulation of stress-activated protein kinase signaling cascade	-2.1876	-0.88304	19/173	12775,14366,16176,16181,16543,16906,20698,21940,22029,22033,23882,26382,26404,26407,26411,52065,74568,142980,327957	Ccr7,Fzd4,Il1b,Il1rn,Mdfic,Lmnb1,Sphk1,Cd27,Traf1,Traf5,Gadd45g,Fgd2,Map3k12,Map3k4,Map4k1,Mfhas1,Mlkl,Tlr3,Scimp
9_Member	GO Biological Processes	GO:0043406	positive regulation of MAP kinase activity	-2.10576	-0.82196	23/227	11501,11551,11552,12484,12775,14366,16012,16176,16181,16543,16590,17319,18591,21812,21825,21939,23882,26382,26404,26407,26411,69534,74568	Adam8,Adra2a,Adra2b,Cd24a,Ccr7,Fzd4,Igfbp6,Il1b,Il1rn,Mdfic,Kit,Mif,Pdgfb,Tgfbr1,Thbs1,Cd40,Gadd45g,Fgd2,Map3k12,Map3k4,Map4k1,Avpi1,Mlkl
9_Member	GO Biological Processes	GO:0032147	activation of protein kinase activity	-2.02024	-0.761595	24/244	11350,11481,11551,11552,11727,12775,13605,16012,16176,16413,16543,16590,18591,21812,21813,21825,23882,26404,26407,26411,69534,72119,74568,83430	Abl1,Acvr2b,Adra2a,Adra2b,Ang,Ccr7,Ect2,Igfbp6,Il1b,Itgb1bp1,Mdfic,Kit,Pdgfb,Tgfbr1,Tgfbr2,Thbs1,Gadd45g,Map3k12,Map3k4,Map4k1,Avpi1,Tpx2,Mlkl,Il23a
10_Summary	GO Biological Processes	GO:0031349	positive regulation of defense response	-8.51343	-5.81951	54/387	11501,11541,11770,11846,12484,12772,12775,14134,14609,14825,15354,15951,15978,16176,16365,16768,16956,17002,17260,17319,18413,18750,20201,20202,21817,21939,22038,22259,23871,24088,26904,27007,52065,53603,54123,56489,56619,58185,58203,71514,76438,77125,78334,142980,192231,207728,226695,236312,240518,243655,245126,246746,327957,100033459,12768,14191,16002,21354,80782,93694,320148,328830,11350,11801…	Adam8,Adora2b,Fabp4,Arg1,Cd24a,Ccr2,Ccr7,Fcnb,Gja1,Cxcl1,Hmgb3,Ifi204,Ifng,Il1b,Acod1,Lag3,Lpl,Ltf,Mef2c,Mif,Osm,Prkca,S100a8,S100a9,Tgm2,Cd40,Plscr1,Nr1h3,Ets1,Tlr2,Sh2d1b1,Klrk1,Mfhas1,Tslp,Irf7,Ikbke,Clec4e,Rsad2,Zbp1,Sfpq,Rftn1,Il33,Cdk19,Tlr3,Hexim1,Pde2a,Ifi205,Ifi209,Peli3,Klre1,Tarm1,Cd300lf,Scimp,Ifi208,Ccr1,Fgr,Igf2,Tap1,Klrb1b,Clec2d,B430306N03Rik,A530064D06Rik,Abl1,Cd5l,Bax,Bcl2a1d,Ca…
10_Member	GO Biological Processes	GO:0031349	positive regulation of defense response	-8.51343	-5.81951	54/387	11501,11541,11770,11846,12484,12772,12775,14134,14609,14825,15354,15951,15978,16176,16365,16768,16956,17002,17260,17319,18413,18750,20201,20202,21817,21939,22038,22259,23871,24088,26904,27007,52065,53603,54123,56489,56619,58185,58203,71514,76438,77125,78334,142980,192231,207728,226695,236312,240518,243655,245126,246746,327957,100033459	Adam8,Adora2b,Fabp4,Arg1,Cd24a,Ccr2,Ccr7,Fcnb,Gja1,Cxcl1,Hmgb3,Ifi204,Ifng,Il1b,Acod1,Lag3,Lpl,Ltf,Mef2c,Mif,Osm,Prkca,S100a8,S100a9,Tgm2,Cd40,Plscr1,Nr1h3,Ets1,Tlr2,Sh2d1b1,Klrk1,Mfhas1,Tslp,Irf7,Ikbke,Clec4e,Rsad2,Zbp1,Sfpq,Rftn1,Il33,Cdk19,Tlr3,Hexim1,Pde2a,Ifi205,Ifi209,Peli3,Klre1,Tarm1,Cd300lf,Scimp,Ifi208
10_Member	GO Biological Processes	GO:0045088	regulation of innate immune response	-5.69481	-3.50904	39/296	11501,11846,12768,14134,14191,15354,15951,16002,16365,16768,17002,21354,21939,22038,22259,24088,26904,27007,52065,54123,56489,56619,58185,58203,71514,76438,80782,93694,142980,192231,226695,236312,240518,243655,246746,320148,327957,328830,100033459	Adam8,Arg1,Ccr1,Fcnb,Fgr,Hmgb3,Ifi204,Igf2,Acod1,Lag3,Ltf,Tap1,Cd40,Plscr1,Nr1h3,Tlr2,Sh2d1b1,Klrk1,Mfhas1,Irf7,Ikbke,Clec4e,Rsad2,Zbp1,Sfpq,Rftn1,Klrb1b,Clec2d,Tlr3,Hexim1,Ifi205,Ifi209,Peli3,Klre1,Cd300lf,B430306N03Rik,Scimp,A530064D06Rik,Ifi208
10_Member	GO Biological Processes	GO:0045089	positive regulation of innate immune response	-4.09956	-2.28006	30/240	11501,14134,15354,15951,16365,16768,17002,21939,22038,22259,24088,26904,27007,52065,54123,56489,56619,58185,58203,71514,76438,142980,192231,226695,236312,240518,243655,246746,327957,100033459	Adam8,Fcnb,Hmgb3,Ifi204,Acod1,Lag3,Ltf,Cd40,Plscr1,Nr1h3,Tlr2,Sh2d1b1,Klrk1,Mfhas1,Irf7,Ikbke,Clec4e,Rsad2,Zbp1,Sfpq,Rftn1,Tlr3,Hexim1,Ifi205,Ifi209,Peli3,Klre1,Cd300lf,Scimp,Ifi208
10_Member	GO Biological Processes	GO:0050778	positive regulation of immune response	-4.07722	-2.2629	72/776	11350,11501,11541,11801,12028,12047,12297,12484,12494,12505,12628,12772,12775,14134,14191,14525,14756,14961,14962,15024,15039,15354,15951,15978,16176,16365,16534,16768,16818,16854,17002,17060,17260,17319,18636,18803,19165,21939,22038,22259,24088,26904,27007,27223,52065,54123,56489,56619,58185,58203,60533,66214,69583,71514,75698,76438,77125,83430,142980,192231,224860,226695,232811,236312,240518,24…	Abl1,Adam8,Adora2b,Cd5l,Bax,Bcl2a1d,Cacnb3,Cd24a,Cd38,Cd44,Cfh,Ccr2,Ccr7,Fcnb,Fgr,Gcsam,Gpld1,H2-Ab1,Cfb,H2-T10,H2-T22,Hmgb3,Ifi204,Ifng,Il1b,Acod1,Kcnn4,Lag3,Lck,Lgals3,Ltf,Blnk,Mef2c,Mif,Cfp,Plcg1,Psen2,Cd40,Plscr1,Nr1h3,Tlr2,Sh2d1b1,Klrk1,Trp53bp1,Mfhas1,Irf7,Ikbke,Clec4e,Rsad2,Zbp1,Cd274,Rgcc,Tnfsf13,Sfpq,Shld2,Rftn1,Il33,Il23a,Tlr3,Hexim1,Plcl2,Ifi205,Kmt5c,Ifi209,Peli3,Klre1,Cd300lf,Scimp,G…
10_Member	GO Biological Processes	GO:0002218	activation of innate immune response	-3.90471	-2.14422	24/178	14134,15951,16365,17002,21939,22259,24088,27007,52065,54123,56619,58185,58203,71514,76438,142980,192231,226695,236312,240518,243655,246746,327957,100033459	Fcnb,Ifi204,Acod1,Ltf,Cd40,Nr1h3,Tlr2,Klrk1,Mfhas1,Irf7,Clec4e,Rsad2,Zbp1,Sfpq,Rftn1,Tlr3,Hexim1,Ifi205,Ifi209,Peli3,Klre1,Cd300lf,Scimp,Ifi208
10_Member	GO Biological Processes	GO:0002253	activation of immune response	-2.47515	-1.07299	48/544	11350,11801,12028,12047,12297,12494,12628,12775,14134,14525,14756,14962,15951,15978,16176,16365,16534,16818,16854,17002,17060,17260,18636,18803,19165,21939,22038,22259,24088,27007,52065,54123,56619,58185,58203,66214,71514,76438,142980,192231,224860,226695,236312,240518,243655,246746,327957,100033459	Abl1,Cd5l,Bax,Bcl2a1d,Cacnb3,Cd38,Cfh,Ccr7,Fcnb,Gcsam,Gpld1,Cfb,Ifi204,Ifng,Il1b,Acod1,Kcnn4,Lck,Lgals3,Ltf,Blnk,Mef2c,Cfp,Plcg1,Psen2,Cd40,Plscr1,Nr1h3,Tlr2,Klrk1,Mfhas1,Irf7,Clec4e,Rsad2,Zbp1,Rgcc,Sfpq,Rftn1,Tlr3,Hexim1,Plcl2,Ifi205,Ifi209,Peli3,Klre1,Cd300lf,Scimp,Ifi208
10_Member	GO Biological Processes	GO:0002758	innate immune response-activating signal transduction	-2.11744	-0.831005	17/151	14134,16365,17002,21939,22259,24088,27007,52065,54123,56619,58185,76438,142980,240518,243655,246746,327957	Fcnb,Acod1,Ltf,Cd40,Nr1h3,Tlr2,Klrk1,Mfhas1,Irf7,Clec4e,Rsad2,Rftn1,Tlr3,Peli3,Klre1,Cd300lf,Scimp
11_Summary	GO Biological Processes	GO:0043068	positive regulation of programmed cell death	-8.09375	-5.48698	76/651	11350,11501,11540,11747,11852,11910,12028,12235,12257,12484,12505,12569,12575,13198,13555,13605,13653,14102,14694,14756,14815,14938,15446,15903,15958,15978,16176,16818,16974,17127,17260,17279,18011,18413,18803,19045,19165,20201,20202,20259,20656,20677,21812,21817,21825,21939,21941,22038,23882,26919,27007,27280,30948,30954,53415,56349,56428,57432,58203,60533,66214,66494,68545,71361,71514,72287,783…	Abl1,Adam8,Adora2a,Anxa5,Rhob,Atf3,Bax,Bub1,Tspo,Cd24a,Cd44,Cdk5r1,Cdkn1a,Ddit3,E2f1,Ect2,Egr1,Fas,Rack1,Gpld1,Nr3c1,Gzma,Hpgd,Id3,Ifit2,Ifng,Il1b,Lck,Lrp6,Smad3,Mef2c,Melk,Neurl1a,Osm,Plcg1,Ppp1ca,Psen2,S100a8,S100a9,Scin,Sod2,Sox4,Tgfbr1,Tgm2,Thbs1,Cd40,Tnfrsf8,Plscr1,Gadd45g,Zfp346,Klrk1,Phlda3,Bin1,Siva1,Htatip2,Net1,Mtch2,Zc3h8,Zbp1,Cd274,Rgcc,Prelid1,Ecscr,Aifm2,Sfpq,Plekhf1,Cdk19,Hcar2,Fni…
11_Member	GO Biological Processes	GO:0043068	positive regulation of programmed cell death	-8.09375	-5.48698	76/651	11350,11501,11540,11747,11852,11910,12028,12235,12257,12484,12505,12569,12575,13198,13555,13605,13653,14102,14694,14756,14815,14938,15446,15903,15958,15978,16176,16818,16974,17127,17260,17279,18011,18413,18803,19045,19165,20201,20202,20259,20656,20677,21812,21817,21825,21939,21941,22038,23882,26919,27007,27280,30948,30954,53415,56349,56428,57432,58203,60533,66214,66494,68545,71361,71514,72287,783…	Abl1,Adam8,Adora2a,Anxa5,Rhob,Atf3,Bax,Bub1,Tspo,Cd24a,Cd44,Cdk5r1,Cdkn1a,Ddit3,E2f1,Ect2,Egr1,Fas,Rack1,Gpld1,Nr3c1,Gzma,Hpgd,Id3,Ifit2,Ifng,Il1b,Lck,Lrp6,Smad3,Mef2c,Melk,Neurl1a,Osm,Plcg1,Ppp1ca,Psen2,S100a8,S100a9,Scin,Sod2,Sox4,Tgfbr1,Tgm2,Thbs1,Cd40,Tnfrsf8,Plscr1,Gadd45g,Zfp346,Klrk1,Phlda3,Bin1,Siva1,Htatip2,Net1,Mtch2,Zc3h8,Zbp1,Cd274,Rgcc,Prelid1,Ecscr,Aifm2,Sfpq,Plekhf1,Cdk19,Hcar2,Fni…
11_Member	GO Biological Processes	GO:0043065	positive regulation of apoptotic process	-7.54962	-5.04133	74/646	11350,11501,11540,11747,11852,11910,12028,12235,12257,12484,12505,12569,13198,13555,13605,13653,14102,14694,14756,14815,14938,15446,15903,15958,15978,16176,16818,16974,17127,17260,17279,18011,18413,18803,19045,19165,20201,20202,20259,20656,20677,21812,21817,21825,21939,21941,22038,23882,26919,27007,27280,30948,30954,56349,56428,57432,58203,60533,66214,66494,68545,71361,71514,72287,78334,80885,216…	Abl1,Adam8,Adora2a,Anxa5,Rhob,Atf3,Bax,Bub1,Tspo,Cd24a,Cd44,Cdk5r1,Ddit3,E2f1,Ect2,Egr1,Fas,Rack1,Gpld1,Nr3c1,Gzma,Hpgd,Id3,Ifit2,Ifng,Il1b,Lck,Lrp6,Smad3,Mef2c,Melk,Neurl1a,Osm,Plcg1,Ppp1ca,Psen2,S100a8,S100a9,Scin,Sod2,Sox4,Tgfbr1,Tgm2,Thbs1,Cd40,Tnfrsf8,Plscr1,Gadd45g,Zfp346,Klrk1,Phlda3,Bin1,Siva1,Net1,Mtch2,Zc3h8,Zbp1,Cd274,Rgcc,Prelid1,Ecscr,Aifm2,Sfpq,Plekhf1,Cdk19,Hcar2,Fnip1,Gsn,Adamtsl4…
11_Member	GO Biological Processes	GO:0010942	positive regulation of cell death	-7.31376	-4.84335	79/716	11350,11501,11540,11747,11852,11910,12028,12235,12257,12484,12505,12569,12575,13198,13435,13555,13605,13653,14102,14694,14756,14815,14938,15446,15903,15958,15978,16176,16818,16974,17127,17260,17279,18011,18413,18803,19045,19165,20201,20202,20259,20656,20677,21812,21817,21825,21939,21941,22038,23882,26919,27007,27280,30948,30954,53415,56089,56349,56428,57432,58203,60533,66214,66494,68545,71361,715…	Abl1,Adam8,Adora2a,Anxa5,Rhob,Atf3,Bax,Bub1,Tspo,Cd24a,Cd44,Cdk5r1,Cdkn1a,Ddit3,Dnmt3a,E2f1,Ect2,Egr1,Fas,Rack1,Gpld1,Nr3c1,Gzma,Hpgd,Id3,Ifit2,Ifng,Il1b,Lck,Lrp6,Smad3,Mef2c,Melk,Neurl1a,Osm,Plcg1,Ppp1ca,Psen2,S100a8,S100a9,Scin,Sod2,Sox4,Tgfbr1,Tgm2,Thbs1,Cd40,Tnfrsf8,Plscr1,Gadd45g,Zfp346,Klrk1,Phlda3,Bin1,Siva1,Htatip2,Ramp3,Net1,Mtch2,Zc3h8,Zbp1,Cd274,Rgcc,Prelid1,Ecscr,Aifm2,Sfpq,Plekhf1,Cd…
11_Member	GO Biological Processes	GO:0097190	apoptotic signaling pathway	-5.20726	-3.13659	64/614	11540,11910,12028,12047,12235,12484,12505,12575,12581,12925,13198,13555,13836,13867,14048,14051,14102,14297,14694,14939,15201,15254,15951,15978,16176,16818,16819,16854,17127,17279,17319,18413,18708,18750,19045,19165,19878,20201,20202,20656,21812,21825,21940,22029,22038,27280,30954,54447,56428,56489,60530,66494,66940,69065,71514,72287,76933,77125,142980,227753,228775,240518,244237,381038	Adora2a,Atf3,Bax,Bcl2a1d,Bub1,Cd24a,Cd44,Cdkn1a,Cdkn2d,Crip1,Ddit3,E2f1,Epha2,Erbb3,Eya1,Eya4,Fas,Fxn,Rack1,Gzmb,Hells,Hint1,Ifi204,Ifng,Il1b,Lck,Lcn2,Lgals3,Smad3,Melk,Mif,Osm,Pik3r1,Prkca,Ppp1ca,Psen2,Rock2,S100a8,S100a9,Sod2,Tgfbr1,Thbs1,Cd27,Traf1,Plscr1,Phlda3,Siva1,Asah2,Mtch2,Ikbke,Fignl1,Prelid1,Shisa5,Chac1,Sfpq,Plekhf1,Ifi27l2a,Il33,Tlr3,Gsn,Trib3,Peli3,Tnfrsf26,Parl
11_Member	GO Biological Processes	GO:0008630	intrinsic apoptotic signaling pathway in response to DNA damage	-3.58906	-1.91495	17/111	12028,12047,12505,12575,12581,12925,13555,13836,15951,17319,18708,20656,22038,27280,56428,56489,66940	Bax,Bcl2a1d,Cd44,Cdkn1a,Cdkn2d,Crip1,E2f1,Epha2,Ifi204,Mif,Pik3r1,Sod2,Plscr1,Phlda3,Mtch2,Ikbke,Shisa5
11_Member	GO Biological Processes	GO:0097193	intrinsic apoptotic signaling pathway	-3.51917	-1.85778	33/295	12028,12047,12235,12505,12575,12581,12925,13198,13555,13836,14694,15201,15254,15951,16818,17279,17319,18708,18750,20201,20202,20656,22038,27280,56428,56489,60530,66940,69065,71514,72287,228775,381038	Bax,Bcl2a1d,Bub1,Cd44,Cdkn1a,Cdkn2d,Crip1,Ddit3,E2f1,Epha2,Rack1,Hells,Hint1,Ifi204,Lck,Melk,Mif,Pik3r1,Prkca,S100a8,S100a9,Sod2,Plscr1,Phlda3,Mtch2,Ikbke,Fignl1,Shisa5,Chac1,Sfpq,Plekhf1,Trib3,Parl
11_Member	GO Biological Processes	GO:2001235	positive regulation of apoptotic signaling pathway	-2.91137	-1.37715	22/184	11540,11910,12028,12235,13198,14102,14694,16818,17127,18413,19045,19165,20201,20202,21812,21825,22038,30954,56428,71514,72287,227753	Adora2a,Atf3,Bax,Bub1,Ddit3,Fas,Rack1,Lck,Smad3,Osm,Ppp1ca,Psen2,S100a8,S100a9,Tgfbr1,Thbs1,Plscr1,Siva1,Mtch2,Sfpq,Plekhf1,Gsn
11_Member	GO Biological Processes	GO:2001244	positive regulation of intrinsic apoptotic signaling pathway	-2.7128	-1.24705	11/68	12028,12235,13198,14694,16818,20201,20202,22038,56428,71514,72287	Bax,Bub1,Ddit3,Rack1,Lck,S100a8,S100a9,Plscr1,Mtch2,Sfpq,Plekhf1
11_Member	GO Biological Processes	GO:2001233	regulation of apoptotic signaling pathway	-2.36717	-1.00675	38/413	11540,11910,12028,12235,12505,12581,13198,14048,14051,14102,14297,14694,15201,16176,16818,16854,17127,17319,18413,19045,19165,20201,20202,20656,21812,21825,22029,22038,30954,54447,56428,60530,66494,71514,72287,227753,240518,381038	Adora2a,Atf3,Bax,Bub1,Cd44,Cdkn2d,Ddit3,Eya1,Eya4,Fas,Fxn,Rack1,Hells,Il1b,Lck,Lgals3,Smad3,Mif,Osm,Ppp1ca,Psen2,S100a8,S100a9,Sod2,Tgfbr1,Thbs1,Traf1,Plscr1,Siva1,Asah2,Mtch2,Fignl1,Prelid1,Sfpq,Plekhf1,Gsn,Peli3,Parl
11_Member	GO Biological Processes	GO:2001242	regulation of intrinsic apoptotic signaling pathway	-2.01988	-0.761595	18/167	12028,12235,12505,12581,13198,14694,15201,16818,17319,20201,20202,20656,22038,56428,60530,71514,72287,381038	Bax,Bub1,Cd44,Cdkn2d,Ddit3,Rack1,Hells,Lck,Mif,S100a8,S100a9,Sod2,Plscr1,Mtch2,Fignl1,Sfpq,Plekhf1,Parl
12_Summary	GO Molecular Functions	GO:0019901	protein kinase binding	-7.79447	-5.23266	83/747	11350,11551,11601,11747,11852,12297,12388,12428,12447,12481,12484,12505,12531,12569,12575,12580,12581,13017,13555,14191,14525,14528,14562,14609,14694,14815,14886,15205,15519,16411,16413,16480,16818,16906,17060,17118,17127,17274,17717,18102,18126,18576,18708,18803,18817,19079,19348,20084,20404,20878,21813,22057,22352,24069,26404,26934,54124,66214,69288,69640,72119,74194,74568,76499,77480,79221,808…	Abl1,Adra2a,Angpt2,Anxa5,Rhob,Cacnb3,Ctnnd1,Ccna2,Ccne1,Cd2,Cd24a,Cd44,Cdc25b,Cdk5r1,Cdkn1a,Cdkn2c,Cdkn2d,Ctbp2,E2f1,Fgr,Gcsam,Gch1,Gdf3,Gja1,Rack1,Nr3c1,Gtf2i,Hes1,Hsp90aa1,Itgax,Itgb1bp1,Jup,Lck,Lmnb1,Blnk,Marcks,Smad3,Rab8a,ND2,Nme1,Nos2,Pde3b,Pik3r1,Plcg1,Plk1,Prkab1,Kif20a,Rps18,Sh3gl2,Aurka,Tgfbr2,Tob1,Vim,Sufu,Map3k12,Racgap1,Cks1b,Rgcc,Rhobtb1,Fam83g,Tpx2,Rnd3,Mlkl,Clasp2,Kidins220,Hdac9,…
12_Member	GO Molecular Functions	GO:0019901	protein kinase binding	-7.79447	-5.23266	83/747	11350,11551,11601,11747,11852,12297,12388,12428,12447,12481,12484,12505,12531,12569,12575,12580,12581,13017,13555,14191,14525,14528,14562,14609,14694,14815,14886,15205,15519,16411,16413,16480,16818,16906,17060,17118,17127,17274,17717,18102,18126,18576,18708,18803,18817,19079,19348,20084,20404,20878,21813,22057,22352,24069,26404,26934,54124,66214,69288,69640,72119,74194,74568,76499,77480,79221,808…	Abl1,Adra2a,Angpt2,Anxa5,Rhob,Cacnb3,Ctnnd1,Ccna2,Ccne1,Cd2,Cd24a,Cd44,Cdc25b,Cdk5r1,Cdkn1a,Cdkn2c,Cdkn2d,Ctbp2,E2f1,Fgr,Gcsam,Gch1,Gdf3,Gja1,Rack1,Nr3c1,Gtf2i,Hes1,Hsp90aa1,Itgax,Itgb1bp1,Jup,Lck,Lmnb1,Blnk,Marcks,Smad3,Rab8a,ND2,Nme1,Nos2,Pde3b,Pik3r1,Plcg1,Plk1,Prkab1,Kif20a,Rps18,Sh3gl2,Aurka,Tgfbr2,Tob1,Vim,Sufu,Map3k12,Racgap1,Cks1b,Rgcc,Rhobtb1,Fam83g,Tpx2,Rnd3,Mlkl,Clasp2,Kidins220,Hdac9,…
13_Summary	GO Biological Processes	GO:0051607	defense response to virus	-7.68429	-5.15007	38/239	14190,15945,15957,15958,15959,15978,16176,16184,16365,16411,17086,21939,22038,23960,23962,54123,56213,57444,58185,58203,66141,67040,67775,68713,72536,74568,77125,80876,83430,108086,142980,231655,235626,246727,246730,667370,667373,100038882,14255,16819,56489,76933,14134,17002,19130,20568,22670,66949,218850,227753,11847,12306,14609,21857,53381,54486,11846,12767,12978,14825,16543,16852,17319,18126,1…	Fgl2,Cxcl10,Ifit1,Ifit2,Ifit3,Ifng,Il1b,Il2ra,Acod1,Itgax,Ncr1,Cd40,Plscr1,Oas1g,Oasl2,Irf7,Htra1,Isg20,Rsad2,Zbp1,Ifitm3,Ddx17,Rtp4,Ifitm1,Tagap,Mlkl,Il33,Ifitm2,Il23a,Rnf216,Tlr3,Oasl1,Setd2,Oas3,Oas1a,Ifit3b,Ifit1bl1,Isg15,Flt3,Lcn2,Ikbke,Ifi27l2a,Fcnb,Ltf,Prox1,Slpi,Trim26,Trim59,Tasor,Gsn,Arg2,Anxa2,Gja1,Timp1,Prdx4,Hpgds,Arg1,Cxcr4,Csf1r,Cxcl1,Mdfic,Lgals1,Mif,Nos2,P2ry2,Prkca,Aurka,Tlr2,Pp…
13_Member	GO Biological Processes	GO:0051607	defense response to virus	-7.68429	-5.15007	38/239	14190,15945,15957,15958,15959,15978,16176,16184,16365,16411,17086,21939,22038,23960,23962,54123,56213,57444,58185,58203,66141,67040,67775,68713,72536,74568,77125,80876,83430,108086,142980,231655,235626,246727,246730,667370,667373,100038882	Fgl2,Cxcl10,Ifit1,Ifit2,Ifit3,Ifng,Il1b,Il2ra,Acod1,Itgax,Ncr1,Cd40,Plscr1,Oas1g,Oasl2,Irf7,Htra1,Isg20,Rsad2,Zbp1,Ifitm3,Ddx17,Rtp4,Ifitm1,Tagap,Mlkl,Il33,Ifitm2,Il23a,Rnf216,Tlr3,Oasl1,Setd2,Oas3,Oas1a,Ifit3b,Ifit1bl1,Isg15
13_Member	GO Biological Processes	GO:0009615	response to virus	-7.39643	-4.91853	42/286	14190,14255,15945,15957,15958,15959,15978,16176,16184,16365,16411,16819,17086,21939,22038,23960,23962,54123,56213,56489,57444,58185,58203,66141,67040,67775,68713,72536,74568,76933,77125,80876,83430,108086,142980,231655,235626,246727,246730,667370,667373,100038882	Fgl2,Flt3,Cxcl10,Ifit1,Ifit2,Ifit3,Ifng,Il1b,Il2ra,Acod1,Itgax,Lcn2,Ncr1,Cd40,Plscr1,Oas1g,Oasl2,Irf7,Htra1,Ikbke,Isg20,Rsad2,Zbp1,Ifitm3,Ddx17,Rtp4,Ifitm1,Tagap,Mlkl,Ifi27l2a,Il33,Ifitm2,Il23a,Rnf216,Tlr3,Oasl1,Setd2,Oas3,Oas1a,Ifit3b,Ifit1bl1,Isg15
13_Member	GO Biological Processes	GO:1903901	negative regulation of viral life cycle	-7.30967	-4.84335	20/83	14134,17002,19130,20568,22038,22670,23960,23962,57444,58185,66141,66949,68713,80876,218850,227753,231655,246727,246730,100038882	Fcnb,Ltf,Prox1,Slpi,Plscr1,Trim26,Oas1g,Oasl2,Isg20,Rsad2,Ifitm3,Trim59,Ifitm1,Ifitm2,Tasor,Gsn,Oasl1,Oas3,Oas1a,Isg15
13_Member	GO Biological Processes	GO:0043901	negative regulation of multi-organism process	-7.0517	-4.63398	30/173	11847,12306,14134,14190,14609,16184,16365,17002,19130,20568,21857,22038,22670,23960,23962,53381,54486,56213,57444,58185,66141,66949,68713,80876,218850,227753,231655,246727,246730,100038882	Arg2,Anxa2,Fcnb,Fgl2,Gja1,Il2ra,Acod1,Ltf,Prox1,Slpi,Timp1,Plscr1,Trim26,Oas1g,Oasl2,Prdx4,Hpgds,Htra1,Isg20,Rsad2,Ifitm3,Trim59,Ifitm1,Ifitm2,Tasor,Gsn,Oasl1,Oas3,Oas1a,Isg15
13_Member	GO Biological Processes	GO:0045071	negative regulation of viral genome replication	-6.84834	-4.46024	16/58	17002,19130,20568,22038,23960,23962,57444,58185,66141,68713,80876,218850,231655,246727,246730,100038882	Ltf,Prox1,Slpi,Plscr1,Oas1g,Oasl2,Isg20,Rsad2,Ifitm3,Ifitm1,Ifitm2,Tasor,Oasl1,Oas3,Oas1a,Isg15
13_Member	GO Biological Processes	GO:0043900	regulation of multi-organism process	-5.98157	-3.72785	51/425	11846,11847,12306,12767,12978,14134,14190,14609,14825,15978,16176,16184,16365,16543,16852,17002,17319,18126,18442,18750,19130,20568,20878,21857,22038,22670,23960,23962,24088,53381,54486,56213,57444,58185,66101,66141,66313,66949,68713,72179,80876,83430,108086,218850,227753,231655,246727,246730,327957,667823,100038882	Arg1,Arg2,Anxa2,Cxcr4,Csf1r,Fcnb,Fgl2,Gja1,Cxcl1,Ifng,Il1b,Il2ra,Acod1,Mdfic,Lgals1,Ltf,Mif,Nos2,P2ry2,Prkca,Prox1,Slpi,Aurka,Timp1,Plscr1,Trim26,Oas1g,Oasl2,Tlr2,Prdx4,Hpgds,Htra1,Isg20,Rsad2,Ppih,Ifitm3,Smurf2,Trim59,Ifitm1,Fbxl2,Ifitm2,Il23a,Rnf216,Tasor,Gsn,Oasl1,Oas3,Oas1a,Scimp,Trim5,Isg15
13_Member	GO Biological Processes	GO:0048525	negative regulation of viral process	-5.76665	-3.56873	20/102	14134,17002,19130,20568,22038,22670,23960,23962,57444,58185,66141,66949,68713,80876,218850,227753,231655,246727,246730,100038882	Fcnb,Ltf,Prox1,Slpi,Plscr1,Trim26,Oas1g,Oasl2,Isg20,Rsad2,Ifitm3,Trim59,Ifitm1,Ifitm2,Tasor,Gsn,Oasl1,Oas3,Oas1a,Isg15
13_Member	GO Biological Processes	GO:0043903	regulation of symbiosis, encompassing mutualism through parasitism	-5.25213	-3.16507	31/220	11846,12306,12767,12978,14134,14825,15978,16543,16852,17002,19130,20568,22038,22670,23960,23962,57444,58185,66101,66141,66949,68713,72179,80876,218850,227753,231655,246727,246730,667823,100038882	Arg1,Anxa2,Cxcr4,Csf1r,Fcnb,Cxcl1,Ifng,Mdfic,Lgals1,Ltf,Prox1,Slpi,Plscr1,Trim26,Oas1g,Oasl2,Isg20,Rsad2,Ppih,Ifitm3,Trim59,Ifitm1,Fbxl2,Ifitm2,Tasor,Gsn,Oasl1,Oas3,Oas1a,Trim5,Isg15
13_Member	GO Biological Processes	GO:0045069	regulation of viral genome replication	-4.90425	-2.90737	18/97	17002,19130,20568,22038,23960,23962,57444,58185,66101,66141,68713,72179,80876,218850,231655,246727,246730,100038882	Ltf,Prox1,Slpi,Plscr1,Oas1g,Oasl2,Isg20,Rsad2,Ppih,Ifitm3,Ifitm1,Fbxl2,Ifitm2,Tasor,Oasl1,Oas3,Oas1a,Isg15
13_Member	GO Biological Processes	GO:0050792	regulation of viral process	-4.71286	-2.76462	28/201	12767,12978,14134,15978,16543,16852,17002,19130,20568,22038,22670,23960,23962,57444,58185,66101,66141,66949,68713,72179,80876,218850,227753,231655,246727,246730,667823,100038882	Cxcr4,Csf1r,Fcnb,Ifng,Mdfic,Lgals1,Ltf,Prox1,Slpi,Plscr1,Trim26,Oas1g,Oasl2,Isg20,Rsad2,Ppih,Ifitm3,Trim59,Ifitm1,Fbxl2,Ifitm2,Tasor,Gsn,Oasl1,Oas3,Oas1a,Trim5,Isg15
13_Member	GO Biological Processes	GO:1903900	regulation of viral life cycle	-4.70594	-2.7602	24/159	14134,16852,17002,19130,20568,22038,22670,23960,23962,57444,58185,66101,66141,66949,68713,72179,80876,218850,227753,231655,246727,246730,667823,100038882	Fcnb,Lgals1,Ltf,Prox1,Slpi,Plscr1,Trim26,Oas1g,Oasl2,Isg20,Rsad2,Ppih,Ifitm3,Trim59,Ifitm1,Fbxl2,Ifitm2,Tasor,Gsn,Oasl1,Oas3,Oas1a,Trim5,Isg15
13_Member	GO Biological Processes	GO:0044403	symbiont process	-4.65427	-2.71538	43/375	11846,12028,12306,12767,12978,13209,14134,14268,14469,14825,15978,16543,16852,17002,19130,19878,20568,20778,21946,22038,22670,23960,23962,29869,57444,58185,58203,58217,66101,66141,66949,68713,71955,72179,73711,80876,218850,227753,231655,246727,246730,667823,100038882	Arg1,Bax,Anxa2,Cxcr4,Csf1r,Ddx6,Fcnb,Fn1,Gbp2,Cxcl1,Ifng,Mdfic,Lgals1,Ltf,Prox1,Rock2,Slpi,Scarb1,Pglyrp1,Plscr1,Trim26,Oas1g,Oasl2,Ulk2,Isg20,Rsad2,Zbp1,Trem1,Ppih,Ifitm3,Trim59,Ifitm1,Ist1,Fbxl2,Mvb12a,Ifitm2,Tasor,Gsn,Oasl1,Oas3,Oas1a,Trim5,Isg15
13_Member	GO Biological Processes	GO:0044419	interspecies interaction between organisms	-4.46408	-2.56099	49/456	11846,12028,12306,12767,12978,13209,14134,14268,14469,14825,15945,15978,16543,16852,16854,17002,18126,19130,19878,20202,20310,20568,20778,21946,22038,22670,23960,23962,29869,57266,57444,58185,58203,58217,66101,66141,66949,68713,71955,72179,73711,80876,218850,227753,231655,246727,246730,667823,100038882	Arg1,Bax,Anxa2,Cxcr4,Csf1r,Ddx6,Fcnb,Fn1,Gbp2,Cxcl1,Cxcl10,Ifng,Mdfic,Lgals1,Lgals3,Ltf,Nos2,Prox1,Rock2,S100a9,Cxcl2,Slpi,Scarb1,Pglyrp1,Plscr1,Trim26,Oas1g,Oasl2,Ulk2,Cxcl14,Isg20,Rsad2,Zbp1,Trem1,Ppih,Ifitm3,Trim59,Ifitm1,Ist1,Fbxl2,Mvb12a,Ifitm2,Tasor,Gsn,Oasl1,Oas3,Oas1a,Trim5,Isg15
13_Member	GO Biological Processes	GO:0019079	viral genome replication	-4.39958	-2.51634	19/115	17002,19130,19878,20568,22038,23960,23962,57444,58185,66101,66141,68713,72179,80876,218850,231655,246727,246730,100038882	Ltf,Prox1,Rock2,Slpi,Plscr1,Oas1g,Oasl2,Isg20,Rsad2,Ppih,Ifitm3,Ifitm1,Fbxl2,Ifitm2,Tasor,Oasl1,Oas3,Oas1a,Isg15
13_Member	GO Biological Processes	GO:0019058	viral life cycle	-3.9692	-2.19248	28/221	13209,14134,16852,17002,19130,19878,20568,22038,22670,23960,23962,57444,58185,66101,66141,66949,68713,71955,72179,73711,80876,218850,227753,231655,246727,246730,667823,100038882	Ddx6,Fcnb,Lgals1,Ltf,Prox1,Rock2,Slpi,Plscr1,Trim26,Oas1g,Oasl2,Isg20,Rsad2,Ppih,Ifitm3,Trim59,Ifitm1,Ist1,Fbxl2,Mvb12a,Ifitm2,Tasor,Gsn,Oasl1,Oas3,Oas1a,Trim5,Isg15
13_Member	GO Biological Processes	GO:0098542	defense response to other organism	-3.65421	-1.96442	66/719	11433,11727,11846,11847,13836,14038,14190,14191,14469,14825,15945,15957,15958,15959,15978,16176,16184,16365,16411,16819,17002,17086,17110,17474,17952,18126,18805,20568,21939,21946,22038,23960,23962,24088,27007,53603,54123,56213,56619,56620,57444,58185,58203,58217,66141,67040,67775,68713,72536,74568,77125,80876,83430,108086,109648,142980,231507,231655,235626,240518,246727,246730,667370,667373,1000…	Acp5,Ang,Arg1,Arg2,Epha2,Wfdc18,Fgl2,Fgr,Gbp2,Cxcl1,Cxcl10,Ifit1,Ifit2,Ifit3,Ifng,Il1b,Il2ra,Acod1,Itgax,Lcn2,Ltf,Ncr1,Lyz1,Clec4d,Naip6,Nos2,Pld1,Slpi,Cd40,Pglyrp1,Plscr1,Oas1g,Oasl2,Tlr2,Klrk1,Tslp,Irf7,Htra1,Clec4e,Clec4n,Isg20,Rsad2,Zbp1,Trem1,Ifitm3,Ddx17,Rtp4,Ifitm1,Tagap,Mlkl,Il33,Ifitm2,Il23a,Rnf216,Npy,Tlr3,Plac8,Oasl1,Setd2,Peli3,Oas3,Oas1a,Ifit3b,Ifit1bl1,Wfdc17,Isg15
13_Member	GO Biological Processes	GO:0016032	viral process	-3.47367	-1.82026	34/309	12028,12767,12978,13209,14134,15978,16543,16852,17002,19130,19878,20568,22038,22670,23960,23962,57444,58185,58203,66101,66141,66949,68713,71955,72179,73711,80876,218850,227753,231655,246727,246730,667823,100038882	Bax,Cxcr4,Csf1r,Ddx6,Fcnb,Ifng,Mdfic,Lgals1,Ltf,Prox1,Rock2,Slpi,Plscr1,Trim26,Oas1g,Oasl2,Isg20,Rsad2,Zbp1,Ppih,Ifitm3,Trim59,Ifitm1,Ist1,Fbxl2,Mvb12a,Ifitm2,Tasor,Gsn,Oasl1,Oas3,Oas1a,Trim5,Isg15
14_Summary	GO Biological Processes	GO:1902850	microtubule cytoskeleton organization involved in mitosis	-7.19651	-4.74147	27/143	11799,12615,14048,14609,18005,18817,20877,20878,21335,24063,26934,56150,66442,66977,67052,70385,72080,72119,76123,76499,107995,108907,218850,233406,235626,237222,268697,12316,12332,12534,12545,13605,51944,54141,66468,72948,73242,110033,209683,12236,12531,15512,19348,19878,20873,22137,52276,66061,72415,73804,66311,76478	Birc5,Cenpa,Eya1,Gja1,Nek2,Plk1,Aurkb,Aurka,Tacc3,Spry1,Racgap1,Mad2l1,Spc25,Nuf2,Ndc80,Spdl1,Sapcd2,Tpx2,Gpsm2,Clasp2,Cdc20,Nusap1,Tasor,Prc1,Setd2,Ofd1,Ccnb1,Aspm,Capg,Cdk1,Cdc7,Ect2,Knstrn,Spag5,Ska1,Tppp,Atat1,Kif22,Ttc28,Bub1b,Cdc25b,Hspa2,Kif20a,Rock2,Plk4,Ttk,Cdca8,Tctex1d2,Sgo1,Kif2c,Cenpw,Haus8
14_Member	GO Biological Processes	GO:1902850	microtubule cytoskeleton organization involved in mitosis	-7.19651	-4.74147	27/143	11799,12615,14048,14609,18005,18817,20877,20878,21335,24063,26934,56150,66442,66977,67052,70385,72080,72119,76123,76499,107995,108907,218850,233406,235626,237222,268697	Birc5,Cenpa,Eya1,Gja1,Nek2,Plk1,Aurkb,Aurka,Tacc3,Spry1,Racgap1,Mad2l1,Spc25,Nuf2,Ndc80,Spdl1,Sapcd2,Tpx2,Gpsm2,Clasp2,Cdc20,Nusap1,Tasor,Prc1,Setd2,Ofd1,Ccnb1
14_Member	GO Cellular Components	GO:0072686	mitotic spindle	-5.42462	-3.29233	23/135	12316,12332,12534,12545,13605,18817,20877,20878,21335,26934,51944,54141,56150,66468,72119,72948,73242,76123,76499,108907,110033,209683,233406	Aspm,Capg,Cdk1,Cdc7,Ect2,Plk1,Aurkb,Aurka,Tacc3,Racgap1,Knstrn,Spag5,Mad2l1,Ska1,Tpx2,Tppp,Atat1,Gpsm2,Clasp2,Nusap1,Kif22,Ttc28,Prc1
14_Member	GO Cellular Components	GO:0005819	spindle	-5.26024	-3.16672	38/297	11799,12236,12316,12332,12531,12534,12545,13605,15512,18005,18817,19348,19878,20873,20877,20878,21335,22137,26934,51944,52276,54141,56150,66061,66468,70385,72119,72415,72948,73242,73804,76123,76499,108907,110033,209683,233406,268697	Birc5,Bub1b,Aspm,Capg,Cdc25b,Cdk1,Cdc7,Ect2,Hspa2,Nek2,Plk1,Kif20a,Rock2,Plk4,Aurkb,Aurka,Tacc3,Ttk,Racgap1,Knstrn,Cdca8,Spag5,Mad2l1,Tctex1d2,Ska1,Spdl1,Tpx2,Sgo1,Tppp,Atat1,Kif2c,Gpsm2,Clasp2,Nusap1,Kif22,Ttc28,Prc1,Ccnb1
14_Member	GO Biological Processes	GO:0007051	spindle organization	-3.82882	-2.09447	24/180	11799,12316,18005,18817,20877,20878,21335,26934,51944,54141,66311,66442,66977,67052,72119,72948,76123,76478,76499,107995,218850,233406,237222,268697	Birc5,Aspm,Nek2,Plk1,Aurkb,Aurka,Tacc3,Racgap1,Knstrn,Spag5,Cenpw,Spc25,Nuf2,Ndc80,Tpx2,Tppp,Gpsm2,Haus8,Clasp2,Cdc20,Tasor,Prc1,Ofd1,Ccnb1
14_Member	GO Biological Processes	GO:0007052	mitotic spindle organization	-3.79041	-2.0618	18/117	11799,18005,18817,20877,20878,21335,26934,66442,66977,67052,72119,76123,76499,107995,218850,233406,237222,268697	Birc5,Nek2,Plk1,Aurkb,Aurka,Tacc3,Racgap1,Spc25,Nuf2,Ndc80,Tpx2,Gpsm2,Clasp2,Cdc20,Tasor,Prc1,Ofd1,Ccnb1
14_Member	GO Biological Processes	GO:0051225	spindle assembly	-3.4948	-1.83631	17/113	11799,12316,18005,18817,20877,20878,26934,54141,66311,72119,76123,76478,76499,107995,218850,233406,237222	Birc5,Aspm,Nek2,Plk1,Aurkb,Aurka,Racgap1,Spag5,Cenpw,Tpx2,Gpsm2,Haus8,Clasp2,Cdc20,Tasor,Prc1,Ofd1
14_Member	GO Biological Processes	GO:0090307	mitotic spindle assembly	-2.7128	-1.24705	11/68	11799,18005,18817,20877,26934,72119,76499,107995,218850,233406,237222	Birc5,Nek2,Plk1,Aurkb,Racgap1,Tpx2,Clasp2,Cdc20,Tasor,Prc1,Ofd1
14_Member	GO Cellular Components	GO:0000922	spindle pole	-2.61424	-1.16911	17/135	12316,12531,18005,18817,19878,20873,20877,20878,54141,56150,66061,70385,72119,72415,76123,209683,268697	Aspm,Cdc25b,Nek2,Plk1,Rock2,Plk4,Aurkb,Aurka,Spag5,Mad2l1,Tctex1d2,Spdl1,Tpx2,Sgo1,Gpsm2,Ttc28,Ccnb1
14_Member	GO Cellular Components	GO:0005876	spindle microtubule	-2.55774	-1.13229	10/61	11799,12534,18817,20877,20878,54141,66468,72119,76499,108907	Birc5,Cdk1,Plk1,Aurkb,Aurka,Spag5,Ska1,Tpx2,Clasp2,Nusap1
14_Member	GO Cellular Components	GO:0097431	mitotic spindle pole	-2.4243	-1.04048	7/35	12316,18817,20877,20878,54141,76123,209683	Aspm,Plk1,Aurkb,Aurka,Spag5,Gpsm2,Ttc28
15_Summary	GO Biological Processes	GO:0002573	myeloid leukocyte differentiation	-7.08663	-4.65858	35/221	11501,12306,12768,12775,12978,12985,13836,15978,16188,16590,16658,17260,17684,18102,18103,18708,18733,18750,19165,21813,21950,24088,57259,72828,74614,75766,80752,83430,93694,97086,170741,227326,234515,246746,272382,12577,13829,14102,15354,16418,20259,22038,23871,52065,110257,229323,230721,234396,100038882,12505,14190,14255,16768,17131,21946,57432,15205,381695	Adam8,Anxa2,Ccr1,Ccr7,Csf1r,Csf3,Epha2,Ifng,Il3ra,Kit,Mafb,Mef2c,Cited2,Nme1,Nme2,Pik3r1,Pirb,Prkca,Psen2,Tgfbr2,Tnfsf9,Tlr2,Tob2,Ubash3b,Ocstamp,Dcstamp,Fam20c,Il23a,Clec2d,Slc9b2,Pilrb1,Gpr55,Inpp4b,Cd300lf,Spib,Cdkn1c,Dmtn,Fas,Hmgb3,Eif6,Scin,Plscr1,Ets1,Mfhas1,Hba-a2,Gpr171,Pabpc4,Ankle1,Isg15,Cd44,Fgl2,Flt3,Lag3,Smad7,Pglyrp1,Zc3h8,Hes1,N4bp2l2
15_Member	GO Biological Processes	GO:0002573	myeloid leukocyte differentiation	-7.08663	-4.65858	35/221	11501,12306,12768,12775,12978,12985,13836,15978,16188,16590,16658,17260,17684,18102,18103,18708,18733,18750,19165,21813,21950,24088,57259,72828,74614,75766,80752,83430,93694,97086,170741,227326,234515,246746,272382	Adam8,Anxa2,Ccr1,Ccr7,Csf1r,Csf3,Epha2,Ifng,Il3ra,Kit,Mafb,Mef2c,Cited2,Nme1,Nme2,Pik3r1,Pirb,Prkca,Psen2,Tgfbr2,Tnfsf9,Tlr2,Tob2,Ubash3b,Ocstamp,Dcstamp,Fam20c,Il23a,Clec2d,Slc9b2,Pilrb1,Gpr55,Inpp4b,Cd300lf,Spib
15_Member	GO Biological Processes	GO:0030099	myeloid cell differentiation	-5.54132	-3.39008	49/416	11501,12306,12577,12768,12775,12978,12985,13829,13836,14102,15354,15978,16188,16418,16590,16658,17260,17684,18102,18103,18708,18733,18750,19165,20259,21813,21950,22038,23871,24088,52065,57259,72828,74614,75766,80752,83430,93694,97086,110257,170741,227326,229323,230721,234396,234515,246746,272382,100038882	Adam8,Anxa2,Cdkn1c,Ccr1,Ccr7,Csf1r,Csf3,Dmtn,Epha2,Fas,Hmgb3,Ifng,Il3ra,Eif6,Kit,Mafb,Mef2c,Cited2,Nme1,Nme2,Pik3r1,Pirb,Prkca,Psen2,Scin,Tgfbr2,Tnfsf9,Plscr1,Ets1,Tlr2,Mfhas1,Tob2,Ubash3b,Ocstamp,Dcstamp,Fam20c,Il23a,Clec2d,Slc9b2,Hba-a2,Pilrb1,Gpr55,Gpr171,Pabpc4,Ankle1,Inpp4b,Cd300lf,Spib,Isg15
15_Member	GO Biological Processes	GO:0030316	osteoclast differentiation	-5.17658	-3.11725	20/111	11501,12306,12768,12978,13836,15978,16658,18708,57259,72828,74614,75766,80752,83430,93694,97086,170741,227326,234515,246746	Adam8,Anxa2,Ccr1,Csf1r,Epha2,Ifng,Mafb,Pik3r1,Tob2,Ubash3b,Ocstamp,Dcstamp,Fam20c,Il23a,Clec2d,Slc9b2,Pilrb1,Gpr55,Inpp4b,Cd300lf
15_Member	GO Biological Processes	GO:1902106	negative regulation of leukocyte differentiation	-5.03946	-3.01838	19/104	12505,14190,14255,15354,15978,16658,16768,17131,18102,18103,18708,21946,57259,57432,72828,93694,170741,227326,234515	Cd44,Fgl2,Flt3,Hmgb3,Ifng,Mafb,Lag3,Smad7,Nme1,Nme2,Pik3r1,Pglyrp1,Tob2,Zc3h8,Ubash3b,Clec2d,Pilrb1,Gpr55,Inpp4b
15_Member	GO Biological Processes	GO:0045670	regulation of osteoclast differentiation	-4.51522	-2.60199	15/76	11501,12768,12978,15978,16658,18708,57259,72828,74614,83430,93694,97086,170741,227326,234515	Adam8,Ccr1,Csf1r,Ifng,Mafb,Pik3r1,Tob2,Ubash3b,Ocstamp,Il23a,Clec2d,Slc9b2,Pilrb1,Gpr55,Inpp4b
15_Member	GO Biological Processes	GO:0045671	negative regulation of osteoclast differentiation	-4.42126	-2.53352	9/30	15978,16658,18708,57259,72828,93694,170741,227326,234515	Ifng,Mafb,Pik3r1,Tob2,Ubash3b,Clec2d,Pilrb1,Gpr55,Inpp4b
15_Member	GO Biological Processes	GO:0002762	negative regulation of myeloid leukocyte differentiation	-3.90567	-2.14422	11/50	15978,16658,18102,18103,18708,57259,72828,93694,170741,227326,234515	Ifng,Mafb,Nme1,Nme2,Pik3r1,Tob2,Ubash3b,Clec2d,Pilrb1,Gpr55,Inpp4b
15_Member	GO Biological Processes	GO:1903707	negative regulation of hemopoiesis	-3.87524	-2.12475	22/157	12505,14190,14255,15205,15354,15978,16658,16768,17131,18102,18103,18708,21946,57259,57432,72828,93694,170741,227326,229323,234515,381695	Cd44,Fgl2,Flt3,Hes1,Hmgb3,Ifng,Mafb,Lag3,Smad7,Nme1,Nme2,Pik3r1,Pglyrp1,Tob2,Zc3h8,Ubash3b,Clec2d,Pilrb1,Gpr55,Gpr171,Inpp4b,N4bp2l2
15_Member	GO Biological Processes	GO:0045637	regulation of myeloid cell differentiation	-3.86792	-2.12067	28/224	11501,12768,12978,12985,14102,15354,15978,16418,16658,17260,18102,18103,18708,18750,20259,23871,57259,72828,74614,75766,83430,93694,97086,170741,227326,229323,234515,100038882	Adam8,Ccr1,Csf1r,Csf3,Fas,Hmgb3,Ifng,Eif6,Mafb,Mef2c,Nme1,Nme2,Pik3r1,Prkca,Scin,Ets1,Tob2,Ubash3b,Ocstamp,Dcstamp,Il23a,Clec2d,Slc9b2,Pilrb1,Gpr55,Gpr171,Inpp4b,Isg15
15_Member	GO Biological Processes	GO:0002761	regulation of myeloid leukocyte differentiation	-3.62394	-1.9427	19/131	11501,12768,12978,15978,16658,18102,18103,18708,18750,57259,72828,74614,75766,83430,93694,97086,170741,227326,234515	Adam8,Ccr1,Csf1r,Ifng,Mafb,Nme1,Nme2,Pik3r1,Prkca,Tob2,Ubash3b,Ocstamp,Dcstamp,Il23a,Clec2d,Slc9b2,Pilrb1,Gpr55,Inpp4b
15_Member	GO Biological Processes	GO:0045638	negative regulation of myeloid cell differentiation	-2.39449	-1.0207	13/96	15354,15978,16658,18102,18103,18708,57259,72828,93694,170741,227326,229323,234515	Hmgb3,Ifng,Mafb,Nme1,Nme2,Pik3r1,Tob2,Ubash3b,Clec2d,Pilrb1,Gpr55,Gpr171,Inpp4b
16_Summary	GO Biological Processes	GO:0051653	spindle localization	-6.99037	-4.57774	15/50	12316,12615,14048,14609,18817,24063,54141,56150,67052,68166,70385,72080,76123,76499,108907,12775,14086,15205,15519,17755,17826,23954,94190,227753,232288,381979,11426,11852,69288,73804,74194,11540,11541,11551,11799,13017,14191,16418,16590,17912,18442,18536,18750,19384,20877,20908,21335,22317,52276,56398,66977,67177,67749,67849,74732,75665,76895,77097,110033,110784,268697,320191,381269,12628,17274,…	Aspm,Cenpa,Eya1,Gja1,Plk1,Spry1,Spag5,Mad2l1,Ndc80,Spire1,Spdl1,Sapcd2,Gpsm2,Clasp2,Nusap1,Ccr7,Fscn1,Hes1,Hsp90aa1,Map1b,Fam89b,Nek3,Ophn1,Gsn,Frmd4b,Brsk1,Macf1,Rhob,Rhobtb1,Kif2c,Rnd3,Adora2a,Adora2b,Adra2a,Birc5,Ctbp2,Fgr,Eif6,Kit,Myo1b,P2ry2,Pcm1,Prkca,Ran,Aurkb,Stx3,Tacc3,Vamp1,Cdca8,Chp1,Nuf2,Cdt1,Mgarp,Cdca5,Stx11,Bicdl1,Bicd2,Tanc2,Kif22,Nr3c2,Ccnb1,Hook3,Mreg,Cfh,Rab8a,Psen2,Aurka,Nubp1…
16_Member	GO Biological Processes	GO:0051653	spindle localization	-6.99037	-4.57774	15/50	12316,12615,14048,14609,18817,24063,54141,56150,67052,68166,70385,72080,76123,76499,108907	Aspm,Cenpa,Eya1,Gja1,Plk1,Spry1,Spag5,Mad2l1,Ndc80,Spire1,Spdl1,Sapcd2,Gpsm2,Clasp2,Nusap1
16_Member	GO Biological Processes	GO:0051293	establishment of spindle localization	-6.78513	-4.41112	14/45	12615,14048,14609,18817,24063,54141,56150,67052,68166,70385,72080,76123,76499,108907	Cenpa,Eya1,Gja1,Plk1,Spry1,Spag5,Mad2l1,Ndc80,Spire1,Spdl1,Sapcd2,Gpsm2,Clasp2,Nusap1
16_Member	GO Biological Processes	GO:0040001	establishment of mitotic spindle localization	-6.41786	-4.09603	12/35	12615,14048,14609,18817,24063,56150,67052,70385,72080,76123,76499,108907	Cenpa,Eya1,Gja1,Plk1,Spry1,Mad2l1,Ndc80,Spdl1,Sapcd2,Gpsm2,Clasp2,Nusap1
16_Member	GO Biological Processes	GO:0051294	establishment of spindle orientation	-5.24003	-3.16218	11/37	12615,14048,14609,18817,24063,54141,56150,67052,70385,72080,76123	Cenpa,Eya1,Gja1,Plk1,Spry1,Spag5,Mad2l1,Ndc80,Spdl1,Sapcd2,Gpsm2
16_Member	GO Biological Processes	GO:0000132	establishment of mitotic spindle orientation	-5.1687	-3.1116	10/31	12615,14048,14609,18817,24063,56150,67052,70385,72080,76123	Cenpa,Eya1,Gja1,Plk1,Spry1,Mad2l1,Ndc80,Spdl1,Sapcd2,Gpsm2
16_Member	GO Biological Processes	GO:0030010	establishment of cell polarity	-4.49603	-2.58822	22/143	12615,12775,14048,14086,14609,15205,15519,17755,17826,18817,23954,24063,54141,56150,67052,70385,72080,76123,94190,227753,232288,381979	Cenpa,Ccr7,Eya1,Fscn1,Gja1,Hes1,Hsp90aa1,Map1b,Fam89b,Plk1,Nek3,Spry1,Spag5,Mad2l1,Ndc80,Spdl1,Sapcd2,Gpsm2,Ophn1,Gsn,Frmd4b,Brsk1
16_Member	GO Biological Processes	GO:0007163	establishment or maintenance of cell polarity	-3.9014	-2.14422	28/223	11426,11852,12615,12775,14048,14086,14609,15205,15519,17755,17826,18817,23954,24063,54141,56150,67052,69288,70385,72080,73804,74194,76123,76499,94190,227753,232288,381979	Macf1,Rhob,Cenpa,Ccr7,Eya1,Fscn1,Gja1,Hes1,Hsp90aa1,Map1b,Fam89b,Plk1,Nek3,Spry1,Spag5,Mad2l1,Ndc80,Rhobtb1,Spdl1,Sapcd2,Kif2c,Rnd3,Gpsm2,Clasp2,Ophn1,Gsn,Frmd4b,Brsk1
16_Member	GO Biological Processes	GO:0051656	establishment of organelle localization	-3.11801	-1.54172	48/506	11540,11541,11551,11799,12615,13017,14048,14191,14609,16418,16590,17755,17912,18442,18536,18750,18817,19384,20877,20908,21335,22317,24063,52276,54141,56150,56398,66977,67052,67177,67749,67849,68166,70385,72080,73804,74732,75665,76123,76499,76895,77097,108907,110033,110784,268697,320191,381269	Adora2a,Adora2b,Adra2a,Birc5,Cenpa,Ctbp2,Eya1,Fgr,Gja1,Eif6,Kit,Map1b,Myo1b,P2ry2,Pcm1,Prkca,Plk1,Ran,Aurkb,Stx3,Tacc3,Vamp1,Spry1,Cdca8,Spag5,Mad2l1,Chp1,Nuf2,Ndc80,Cdt1,Mgarp,Cdca5,Spire1,Spdl1,Sapcd2,Kif2c,Stx11,Bicdl1,Gpsm2,Clasp2,Bicd2,Tanc2,Nusap1,Kif22,Nr3c2,Ccnb1,Hook3,Mreg
16_Member	GO Biological Processes	GO:0051640	organelle localization	-3.00404	-1.45	57/635	11540,11541,11551,11799,12316,12615,12628,13017,14048,14191,14609,16418,16590,17274,17755,17912,18442,18536,18750,18817,19165,19384,20877,20878,20908,21335,22317,24063,26425,30948,52276,54141,56150,56398,66977,67052,67177,67749,67849,68166,70385,72080,73804,74732,75665,75914,76123,76499,76895,77097,108907,110033,110784,171531,268697,320191,381269	Adora2a,Adora2b,Adra2a,Birc5,Aspm,Cenpa,Cfh,Ctbp2,Eya1,Fgr,Gja1,Eif6,Kit,Rab8a,Map1b,Myo1b,P2ry2,Pcm1,Prkca,Plk1,Psen2,Ran,Aurkb,Aurka,Stx3,Tacc3,Vamp1,Spry1,Nubp1,Bin1,Cdca8,Spag5,Mad2l1,Chp1,Nuf2,Ndc80,Cdt1,Mgarp,Cdca5,Spire1,Spdl1,Sapcd2,Kif2c,Stx11,Bicdl1,Exoc6b,Gpsm2,Clasp2,Bicd2,Tanc2,Nusap1,Kif22,Nr3c2,Mlph,Ccnb1,Hook3,Mreg
17_Summary	GO Biological Processes	GO:0031348	negative regulation of defense response	-6.74597	-4.37656	35/228	11433,11540,11815,11846,11847,12484,12505,12768,13011,13024,14190,16002,16178,16184,16365,17127,17470,18033,19172,21354,21946,22259,23871,26904,52033,52065,54483,54598,56213,80782,93694,107221,210029,243655,436440,11601,11747,12140,12297,12306,12575,14609,17002,17319,18591,18600,21825,72828,76499,110168,214968,230959,237847	Acp5,Adora2a,Apod,Arg1,Arg2,Cd24a,Cd44,Ccr1,Cst7,Ctla2a,Fgl2,Igf2,Il1r2,Il2ra,Acod1,Smad3,Cd200,Nfkb1,Psmb4,Tap1,Pglyrp1,Nr1h3,Ets1,Sh2d1b1,Pbk,Mfhas1,Mefv,Calcrl,Htra1,Klrb1b,Clec2d,Ffar4,Metrnl,Klre1,Gpr31b,Angpt2,Anxa5,Fabp7,Cacnb3,Anxa2,Cdkn1a,Gja1,Ltf,Mif,Pdgfb,Padi2,Thbs1,Ubash3b,Clasp2,Gpr18,Sema6d,Ajap1,Rtn4rl1
17_Member	GO Biological Processes	GO:0031348	negative regulation of defense response	-6.74597	-4.37656	35/228	11433,11540,11815,11846,11847,12484,12505,12768,13011,13024,14190,16002,16178,16184,16365,17127,17470,18033,19172,21354,21946,22259,23871,26904,52033,52065,54483,54598,56213,80782,93694,107221,210029,243655,436440	Acp5,Adora2a,Apod,Arg1,Arg2,Cd24a,Cd44,Ccr1,Cst7,Ctla2a,Fgl2,Igf2,Il1r2,Il2ra,Acod1,Smad3,Cd200,Nfkb1,Psmb4,Tap1,Pglyrp1,Nr1h3,Ets1,Sh2d1b1,Pbk,Mfhas1,Mefv,Calcrl,Htra1,Klrb1b,Clec2d,Ffar4,Metrnl,Klre1,Gpr31b
17_Member	GO Biological Processes	GO:0032102	negative regulation of response to external stimulus	-6.16968	-3.87262	45/350	11433,11540,11601,11747,11815,11847,12140,12297,12306,12484,12505,12575,13011,13024,14190,14609,16178,16184,16365,17002,17127,17319,17470,18033,18591,18600,19172,21825,21946,22259,23871,52033,52065,54483,54598,56213,72828,76499,107221,110168,210029,214968,230959,237847,436440	Acp5,Adora2a,Angpt2,Anxa5,Apod,Arg2,Fabp7,Cacnb3,Anxa2,Cd24a,Cd44,Cdkn1a,Cst7,Ctla2a,Fgl2,Gja1,Il1r2,Il2ra,Acod1,Ltf,Smad3,Mif,Cd200,Nfkb1,Pdgfb,Padi2,Psmb4,Thbs1,Pglyrp1,Nr1h3,Ets1,Pbk,Mfhas1,Mefv,Calcrl,Htra1,Ubash3b,Clasp2,Ffar4,Gpr18,Metrnl,Sema6d,Ajap1,Rtn4rl1,Gpr31b
17_Member	GO Biological Processes	GO:0050728	negative regulation of inflammatory response	-4.84719	-2.85608	24/156	11433,11540,11815,12484,12505,13011,13024,16178,16184,16365,17127,17470,18033,19172,21946,22259,23871,52033,52065,54483,54598,107221,210029,436440	Acp5,Adora2a,Apod,Cd24a,Cd44,Cst7,Ctla2a,Il1r2,Il2ra,Acod1,Smad3,Cd200,Nfkb1,Psmb4,Pglyrp1,Nr1h3,Ets1,Pbk,Mfhas1,Mefv,Calcrl,Ffar4,Metrnl,Gpr31b
18_Summary	GO Cellular Components	GO:0098552	side of membrane	-6.68226	-4.3219	83/792	11747,11829,12481,12484,12505,12515,12767,12768,12772,12775,13038,13805,14102,14134,14191,14255,14580,14658,14676,14696,14726,14728,14782,14960,14961,15024,15039,15945,15978,16184,16185,16186,16188,16402,16411,16480,16590,16643,16768,16790,16818,16854,17067,18106,19735,20190,20200,20288,20343,20969,21813,21825,21936,21939,21940,21942,22029,22033,22371,22612,24088,26934,27007,56554,58205,60533,643…	Anxa5,Aqp4,Cd2,Cd24a,Cd44,Cd69,Cxcr4,Ccr1,Ccr2,Ccr7,Ctsk,Eng,Fas,Fcnb,Fgr,Flt3,Gfap,Glrb,Gna15,Gnb4,Pdpn,Lilrb4a,Gsr,H2-Aa,H2-Ab1,H2-T10,H2-T22,Cxcl10,Ifng,Il2ra,Il2rb,Il2rg,Il3ra,Itga5,Itgax,Jup,Kit,Klrd1,Lag3,Anpep,Lck,Lgals3,Ly6c1,Cd244a,Rgs2,Ryr1,S100a6,Msr1,Sell,Sdc1,Tgfbr2,Thbs1,Tnfrsf18,Cd40,Cd27,Tnfrsf9,Traf1,Traf5,Vwf,Yes1,Tlr2,Racgap1,Klrk1,Raet1d,Pdcd1lg2,Cd274,Gng13,Gng11,Tnfsf13,P2ry…
18_Member	GO Cellular Components	GO:0098552	side of membrane	-6.68226	-4.3219	83/792	11747,11829,12481,12484,12505,12515,12767,12768,12772,12775,13038,13805,14102,14134,14191,14255,14580,14658,14676,14696,14726,14728,14782,14960,14961,15024,15039,15945,15978,16184,16185,16186,16188,16402,16411,16480,16590,16643,16768,16790,16818,16854,17067,18106,19735,20190,20200,20288,20343,20969,21813,21825,21936,21939,21940,21942,22029,22033,22371,22612,24088,26934,27007,56554,58205,60533,643…	Anxa5,Aqp4,Cd2,Cd24a,Cd44,Cd69,Cxcr4,Ccr1,Ccr2,Ccr7,Ctsk,Eng,Fas,Fcnb,Fgr,Flt3,Gfap,Glrb,Gna15,Gnb4,Pdpn,Lilrb4a,Gsr,H2-Aa,H2-Ab1,H2-T10,H2-T22,Cxcl10,Ifng,Il2ra,Il2rb,Il2rg,Il3ra,Itga5,Itgax,Jup,Kit,Klrd1,Lag3,Anpep,Lck,Lgals3,Ly6c1,Cd244a,Rgs2,Ryr1,S100a6,Msr1,Sell,Sdc1,Tgfbr2,Thbs1,Tnfrsf18,Cd40,Cd27,Tnfrsf9,Traf1,Traf5,Vwf,Yes1,Tlr2,Racgap1,Klrk1,Raet1d,Pdcd1lg2,Cd274,Gng13,Gng11,Tnfsf13,P2ry…
18_Member	GO Cellular Components	GO:0009897	external side of plasma membrane	-6.05473	-3.78118	66/604	11747,11829,12481,12484,12505,12515,12767,12768,12772,12775,13038,13805,14102,14134,14255,14658,14726,14728,14782,14960,14961,15024,15039,15945,15978,16184,16185,16186,16188,16402,16411,16590,16643,16768,16790,16854,17067,18106,20288,20343,20969,21813,21825,21936,21939,21940,21942,22371,24088,27007,56554,58205,60533,69583,70839,74048,80782,93694,110454,170780,237847,239849,243655,246256,546644,10…	Anxa5,Aqp4,Cd2,Cd24a,Cd44,Cd69,Cxcr4,Ccr1,Ccr2,Ccr7,Ctsk,Eng,Fas,Fcnb,Flt3,Glrb,Pdpn,Lilrb4a,Gsr,H2-Aa,H2-Ab1,H2-T10,H2-T22,Cxcl10,Ifng,Il2ra,Il2rb,Il2rg,Il3ra,Itga5,Itgax,Kit,Klrd1,Lag3,Anpep,Lgals3,Ly6c1,Cd244a,Msr1,Sell,Sdc1,Tgfbr2,Thbs1,Tnfrsf18,Cd40,Cd27,Tnfrsf9,Vwf,Tlr2,Klrk1,Raet1d,Pdcd1lg2,Cd274,Tnfsf13,P2ry12,Vsir,Klrb1b,Clec2d,Ly6a,Cd209e,Rtn4rl1,Cd200r4,Klre1,Fcgr4,Ly6g,Gm11127
19_Summary	GO Molecular Functions	GO:0017116	single-stranded DNA-dependent ATP-dependent DNA helicase activity	-6.35552	-4.04181	9/19	17216,17218,17219,19361,72151,77782,106344,214901,327762,11551,12428,12447,12534,12545,13010,15903,17217,18032,18392,18591,18973,20135,21853,22427,57441,67177,68026,68145,69270,74528,110749,245007,268465,13206,13209,15201,20585,26900,67040,68278,78455,106794,13421,13435,15364,18102,21745,22256,22592,57444,69537	Mcm2,Mcm5,Mcm6,Rad51,Rfc5,Polq,Rfc4,Chtf18,Dna2,Adra2a,Ccna2,Ccne1,Cdk1,Cdc7,Cst3,Id3,Mcm4,Nfix,Orc1,Pdgfb,Pole,Rrm2,Timeless,Wrn,Gmnn,Cdt1,Pclaf,Etaa1,Gins1,Mgme1,Chaf1b,Zbtb38,Eme1,Ddx4,Ddx6,Hells,Hltf,Ddx3y,Ddx17,Ddx39a,Helz,Dhx57,Dnase1l3,Dnmt3a,Hmga2,Nme1,Tep1,Ung,Ercc5,Isg20,Dnase1l1
19_Member	GO Molecular Functions	GO:0017116	single-stranded DNA-dependent ATP-dependent DNA helicase activity	-6.35552	-4.04181	9/19	17216,17218,17219,19361,72151,77782,106344,214901,327762	Mcm2,Mcm5,Mcm6,Rad51,Rfc5,Polq,Rfc4,Chtf18,Dna2
19_Member	GO Molecular Functions	GO:0043142	single-stranded DNA-dependent ATPase activity	-6.35552	-4.04181	9/19	17216,17218,17219,19361,72151,77782,106344,214901,327762	Mcm2,Mcm5,Mcm6,Rad51,Rfc5,Polq,Rfc4,Chtf18,Dna2
19_Member	GO Molecular Functions	GO:0004003	ATP-dependent DNA helicase activity	-5.89947	-3.66292	9/21	17216,17218,17219,19361,72151,77782,106344,214901,327762	Mcm2,Mcm5,Mcm6,Rad51,Rfc5,Polq,Rfc4,Chtf18,Dna2
19_Member	GO Molecular Functions	GO:0008026	ATP-dependent helicase activity	-5.89947	-3.66292	9/21	17216,17218,17219,19361,72151,77782,106344,214901,327762	Mcm2,Mcm5,Mcm6,Rad51,Rfc5,Polq,Rfc4,Chtf18,Dna2
19_Member	GO Molecular Functions	GO:0070035	purine NTP-dependent helicase activity	-5.89947	-3.66292	9/21	17216,17218,17219,19361,72151,77782,106344,214901,327762	Mcm2,Mcm5,Mcm6,Rad51,Rfc5,Polq,Rfc4,Chtf18,Dna2
19_Member	GO Biological Processes	GO:0006260	DNA replication	-5.12181	-3.0757	33/245	11551,12428,12447,12534,12545,13010,15903,17216,17217,17218,17219,18032,18392,18591,18973,19361,20135,21853,22427,57441,67177,68026,68145,69270,72151,74528,77782,106344,110749,214901,245007,268465,327762	Adra2a,Ccna2,Ccne1,Cdk1,Cdc7,Cst3,Id3,Mcm2,Mcm4,Mcm5,Mcm6,Nfix,Orc1,Pdgfb,Pole,Rad51,Rrm2,Timeless,Wrn,Gmnn,Cdt1,Pclaf,Etaa1,Gins1,Rfc5,Mgme1,Polq,Rfc4,Chaf1b,Chtf18,Zbtb38,Eme1,Dna2
19_Member	GO Biological Processes	GO:0006261	DNA-dependent DNA replication	-4.44174	-2.54639	21/134	12447,12545,17216,17217,17218,17219,18392,18973,19361,21853,22427,67177,68145,69270,72151,74528,77782,106344,214901,268465,327762	Ccne1,Cdc7,Mcm2,Mcm4,Mcm5,Mcm6,Orc1,Pole,Rad51,Timeless,Wrn,Cdt1,Etaa1,Gins1,Rfc5,Mgme1,Polq,Rfc4,Chtf18,Eme1,Dna2
19_Member	GO Biological Processes	GO:0033260	nuclear DNA replication	-3.74176	-2.02505	9/36	12545,17216,17217,17218,17219,19361,67177,69270,327762	Cdc7,Mcm2,Mcm4,Mcm5,Mcm6,Rad51,Cdt1,Gins1,Dna2
19_Member	GO Biological Processes	GO:0000727	double-strand break repair via break-induced replication	-3.40891	-1.76934	5/12	12545,17216,17217,17218,17219	Cdc7,Mcm2,Mcm4,Mcm5,Mcm6
19_Member	GO Molecular Functions	GO:0003678	DNA helicase activity	-3.37595	-1.74482	11/57	17216,17217,17218,17219,19361,22427,72151,77782,106344,214901,327762	Mcm2,Mcm4,Mcm5,Mcm6,Rad51,Wrn,Rfc5,Polq,Rfc4,Chtf18,Dna2
19_Member	GO Molecular Functions	GO:0004386	helicase activity	-3.29162	-1.67526	20/150	13206,13209,15201,17216,17217,17218,17219,19361,20585,22427,26900,67040,68278,72151,77782,78455,106344,106794,214901,327762	Ddx4,Ddx6,Hells,Mcm2,Mcm4,Mcm5,Mcm6,Rad51,Hltf,Wrn,Ddx3y,Ddx17,Ddx39a,Rfc5,Polq,Helz,Rfc4,Dhx57,Chtf18,Dna2
19_Member	GO Biological Processes	GO:0044786	cell cycle DNA replication	-3.28623	-1.67069	9/41	12545,17216,17217,17218,17219,19361,67177,69270,327762	Cdc7,Mcm2,Mcm4,Mcm5,Mcm6,Rad51,Cdt1,Gins1,Dna2
19_Member	GO Biological Processes	GO:0006267	pre-replicative complex assembly involved in nuclear cell cycle DNA replication	-3.16234	-1.57713	4/8	17216,17217,17218,17219	Mcm2,Mcm4,Mcm5,Mcm6
19_Member	GO Biological Processes	GO:0036388	pre-replicative complex assembly	-3.16234	-1.57713	4/8	17216,17217,17218,17219	Mcm2,Mcm4,Mcm5,Mcm6
19_Member	GO Biological Processes	GO:1902299	pre-replicative complex assembly involved in cell cycle DNA replication	-3.16234	-1.57713	4/8	17216,17217,17218,17219	Mcm2,Mcm4,Mcm5,Mcm6
19_Member	GO Biological Processes	GO:0006268	DNA unwinding involved in DNA replication	-2.89449	-1.36756	5/15	17216,17217,17219,19361,22427	Mcm2,Mcm4,Mcm6,Rad51,Wrn
19_Member	GO Biological Processes	GO:1902969	mitotic DNA replication	-2.89449	-1.36756	5/15	17216,17217,17219,19361,69270	Mcm2,Mcm4,Mcm6,Rad51,Gins1
19_Member	GO Molecular Functions	GO:0140097	catalytic activity, acting on DNA	-2.88057	-1.3556	22/185	13421,13435,15364,17216,17217,17218,17219,18102,18973,19361,21745,22256,22427,22592,57444,69537,72151,74528,77782,106344,214901,327762	Dnase1l3,Dnmt3a,Hmga2,Mcm2,Mcm4,Mcm5,Mcm6,Nme1,Pole,Rad51,Tep1,Ung,Wrn,Ercc5,Isg20,Dnase1l1,Rfc5,Mgme1,Polq,Rfc4,Chtf18,Dna2
19_Member	GO Biological Processes	GO:0006270	DNA replication initiation	-2.65811	-1.2028	7/32	12447,17216,17217,17218,17219,18392,67177	Ccne1,Mcm2,Mcm4,Mcm5,Mcm6,Orc1,Cdt1
19_Member	GO Molecular Functions	GO:0008094	DNA-dependent ATPase activity	-2.4523	-1.05865	10/63	17216,17218,17219,19361,20585,72151,77782,106344,214901,327762	Mcm2,Mcm5,Mcm6,Rad51,Hltf,Rfc5,Polq,Rfc4,Chtf18,Dna2
19_Member	GO Cellular Components	GO:0042555	MCM complex	-2.39531	-1.0207	4/12	17216,17217,17218,17219	Mcm2,Mcm4,Mcm5,Mcm6
19_Member	GO Molecular Functions	GO:0003688	DNA replication origin binding	-2.1006	-0.820546	5/22	17216,17217,17218,17219,18392	Mcm2,Mcm4,Mcm5,Mcm6,Orc1
20_Summary	GO Biological Processes	GO:0000226	microtubule cytoskeleton organization	-6.18254	-3.8768	66/599	11350,11799,12315,12316,12449,12569,12615,14048,14270,14544,14609,17755,18005,18011,18536,18817,19348,19878,20873,20877,20878,21335,24063,26425,26934,51944,54141,56150,56398,60530,66311,66442,66468,66977,67052,67971,68026,68041,68166,69387,70385,72080,72119,72415,72948,73804,76123,76478,76499,76895,78309,80986,99100,107995,108907,216543,218850,233406,235626,237222,237436,260315,268697,286942,3201…	Abl1,Birc5,Calm3,Aspm,Ccnf,Cdk5r1,Cenpa,Eya1,Srgap2,Gda,Gja1,Map1b,Nek2,Neurl1a,Pcm1,Plk1,Kif20a,Rock2,Plk4,Aurkb,Aurka,Tacc3,Spry1,Nubp1,Racgap1,Knstrn,Spag5,Mad2l1,Chp1,Fignl1,Cenpw,Spc25,Ska1,Nuf2,Ndc80,Tppp3,Pclaf,Mid1ip1,Spire1,Dnajb13,Spdl1,Sapcd2,Tpx2,Sgo1,Tppp,Kif2c,Gpsm2,Haus8,Clasp2,Bicd2,Cul9,Ckap2,Cep152,Cdc20,Nusap1,Cep68,Tasor,Prc1,Setd2,Ofd1,Gas2l3,Nav3,Ccnb1,Kif19a,Hook3,Brsk1
20_Member	GO Biological Processes	GO:0000226	microtubule cytoskeleton organization	-6.18254	-3.8768	66/599	11350,11799,12315,12316,12449,12569,12615,14048,14270,14544,14609,17755,18005,18011,18536,18817,19348,19878,20873,20877,20878,21335,24063,26425,26934,51944,54141,56150,56398,60530,66311,66442,66468,66977,67052,67971,68026,68041,68166,69387,70385,72080,72119,72415,72948,73804,76123,76478,76499,76895,78309,80986,99100,107995,108907,216543,218850,233406,235626,237222,237436,260315,268697,286942,3201…	Abl1,Birc5,Calm3,Aspm,Ccnf,Cdk5r1,Cenpa,Eya1,Srgap2,Gda,Gja1,Map1b,Nek2,Neurl1a,Pcm1,Plk1,Kif20a,Rock2,Plk4,Aurkb,Aurka,Tacc3,Spry1,Nubp1,Racgap1,Knstrn,Spag5,Mad2l1,Chp1,Fignl1,Cenpw,Spc25,Ska1,Nuf2,Ndc80,Tppp3,Pclaf,Mid1ip1,Spire1,Dnajb13,Spdl1,Sapcd2,Tpx2,Sgo1,Tppp,Kif2c,Gpsm2,Haus8,Clasp2,Bicd2,Cul9,Ckap2,Cep152,Cdc20,Nusap1,Cep68,Tasor,Prc1,Setd2,Ofd1,Gas2l3,Nav3,Ccnb1,Kif19a,Hook3,Brsk1
20_Member	GO Biological Processes	GO:0031023	microtubule organizing center organization	-2.29659	-0.952488	16/133	12449,18005,18536,18817,19878,20873,20878,26425,68026,72415,76478,76499,99100,216543,237222,381979	Ccnf,Nek2,Pcm1,Plk1,Rock2,Plk4,Aurka,Nubp1,Pclaf,Sgo1,Haus8,Clasp2,Cep152,Cep68,Ofd1,Brsk1
20_Member	GO Biological Processes	GO:0007098	centrosome cycle	-2.24113	-0.914397	15/123	12449,18005,18536,18817,19878,20873,20878,26425,68026,72415,76478,99100,216543,237222,381979	Ccnf,Nek2,Pcm1,Plk1,Rock2,Plk4,Aurka,Nubp1,Pclaf,Sgo1,Haus8,Cep152,Cep68,Ofd1,Brsk1
20_Member	GO Biological Processes	GO:0070507	regulation of microtubule cytoskeleton organization	-2.1143	-0.829373	21/201	11350,12449,12569,14544,17755,18005,18817,19878,20873,21335,26425,54141,66468,68041,72119,72948,76123,76499,76895,80986,260315	Abl1,Ccnf,Cdk5r1,Gda,Map1b,Nek2,Plk1,Rock2,Plk4,Tacc3,Nubp1,Spag5,Ska1,Mid1ip1,Tpx2,Tppp,Gpsm2,Clasp2,Bicd2,Ckap2,Nav3
