# Supplementary material for: Transcriptome Analysis of Microglia Reveals That the TLR2/IRF7 Signaling Axis Mediates Neuroinflammation After Subarachnoid Hemorrhage
Source: Front Aging Neurosci. 2021 Jun 30;13:645649. doi: 10.3389/fnagi.2021.645649 (PMC8278202; doi:10.3389/fnagi.2021.645649)
Supplement: Supplementary file 5 [file Table_3.XLSX]

## Sheet: Supplementary Table5
#node1	node2	node1_string_id	node2_string_id	neighborhood_on_chromosome	gene_fusion	phylogenetic_cooccurrence	homology	coexpression	experimentally_determined_interaction	database_annotated	automated_textmining	combined_score
AA467197	Ly6i	10090.ENSMUSP00000040781	10090.ENSMUSP00000023250	0	0	0	0	0.067	0	0	0.431	0.446
AA467197	Cox6a2	10090.ENSMUSP00000040781	10090.ENSMUSP00000033049	0	0	0	0	0	0.071	0.54	0	0.554
AA467197	Cox4i1	10090.ENSMUSP00000040781	10090.ENSMUSP00000034276	0	0	0	0	0	0	0.54	0	0.54
AA467197	Uqcrq	10090.ENSMUSP00000040781	10090.ENSMUSP00000053145	0	0	0	0	0	0.079	0.54	0	0.558
Abcb1a	Abcb4	10090.ENSMUSP00000041204	10090.ENSMUSP00000003717	0	0	0.446	0.977	0	0.81	0	0.79	0.815
Abcb1a	Cd44	10090.ENSMUSP00000041204	10090.ENSMUSP00000005218	0	0	0	0	0	0.08	0	0.723	0.735
Abcb1a	Kit	10090.ENSMUSP00000041204	10090.ENSMUSP00000005815	0	0	0	0	0.061	0.046	0	0.419	0.434
Abcb1a	Dhfr	10090.ENSMUSP00000041204	10090.ENSMUSP00000022218	0	0	0	0	0.062	0	0	0.527	0.537
Abcb1a	Tyms	10090.ENSMUSP00000041204	10090.ENSMUSP00000026846	0	0	0	0	0.062	0	0	0.573	0.583
Abcb1a	Anxa5	10090.ENSMUSP00000041204	10090.ENSMUSP00000029266	0	0	0	0	0	0	0	0.557	0.557
Abcb1a	Hpgds	10090.ENSMUSP00000041204	10090.ENSMUSP00000031982	0	0	0	0	0	0	0	0.591	0.591
Abcb1a	Slco2b1	10090.ENSMUSP00000041204	10090.ENSMUSP00000032985	0	0	0	0	0.114	0	0	0.58	0.612
Abcb1a	Anxa2	10090.ENSMUSP00000041204	10090.ENSMUSP00000034756	0	0	0	0	0	0	0	0.458	0.458
Abcb1a	Rundc3b	10090.ENSMUSP00000041204	10090.ENSMUSP00000040108	0	0	0	0	0.109	0	0	0.551	0.583
Abcb1a	Fn1	10090.ENSMUSP00000041204	10090.ENSMUSP00000054499	0	0	0	0	0.061	0	0	0.396	0.408
Abcb1a	Nr3c1	10090.ENSMUSP00000041204	10090.ENSMUSP00000095199	0	0	0	0	0	0.064	0	0.418	0.431
Abcb1a	Zmym4	10090.ENSMUSP00000041204	10090.ENSMUSP00000101714	0	0	0	0	0.05	0	0	0.471	0.475
Abcb1a	Abl1	10090.ENSMUSP00000041204	10090.ENSMUSP00000075167	0	0	0	0	0	0.065	0	0.472	0.485
Abcb1a	Tjp1	10090.ENSMUSP00000041204	10090.ENSMUSP00000099652	0	0	0	0	0.056	0	0	0.523	0.53
Abcb1a	Lgals3	10090.ENSMUSP00000041204	10090.ENSMUSP00000114350	0	0	0	0	0	0.08	0	0.542	0.561
Abcb1a	Hsp90aa1	10090.ENSMUSP00000041204	10090.ENSMUSP00000091921	0	0	0	0	0	0.197	0	0.504	0.584
Abcb4	Nr1h3	10090.ENSMUSP00000003717	10090.ENSMUSP00000106988	0	0	0	0	0.056	0.064	0	0.423	0.445
Abcb4	Slco2b1	10090.ENSMUSP00000003717	10090.ENSMUSP00000032985	0	0	0	0	0.089	0	0	0.427	0.456
Abcb4	Scarb1	10090.ENSMUSP00000003717	10090.ENSMUSP00000083242	0	0	0	0	0.061	0	0	0.46	0.471
Abcb4	Rundc3b	10090.ENSMUSP00000003717	10090.ENSMUSP00000040108	0	0	0	0	0.061	0	0	0.472	0.483
Abl1	Kit	10090.ENSMUSP00000075167	10090.ENSMUSP00000005815	0	0	0	0.596	0	0.197	0	0.718	0.426
Abl1	Epha2	10090.ENSMUSP00000075167	10090.ENSMUSP00000006614	0	0	0	0.62	0.061	0.056	0.8	0.341	0.83
Abl1	Gmnn	10090.ENSMUSP00000075167	10090.ENSMUSP00000006898	0	0	0	0	0	0.067	0	0.44	0.455
Abl1	Cdk1	10090.ENSMUSP00000075167	10090.ENSMUSP00000020099	0	0	0	0.659	0.062	0.317	0	0.463	0.432
Abl1	Gnb2l1	10090.ENSMUSP00000075167	10090.ENSMUSP00000020640	0	0	0	0	0	0.082	0	0.501	0.522
Abl1	Cdkn1a	10090.ENSMUSP00000075167	10090.ENSMUSP00000023829	0	0	0	0	0	0.154	0.9	0.621	0.965
Abl1	Bin1	10090.ENSMUSP00000075167	10090.ENSMUSP00000025239	0	0	0	0	0.06	0.197	0	0.442	0.542
Abl1	Rad51	10090.ENSMUSP00000075167	10090.ENSMUSP00000028795	0	0	0	0	0.051	0.543	0	0.57	0.797
Abl1	Anxa5	10090.ENSMUSP00000075167	10090.ENSMUSP00000029266	0	0	0	0	0	0.045	0	0.493	0.495
Abl1	Ung	10090.ENSMUSP00000075167	10090.ENSMUSP00000031587	0	0	0	0	0.06	0	0	0.493	0.504
Abl1	Wrn	10090.ENSMUSP00000075167	10090.ENSMUSP00000033990	0	0	0	0	0.061	0.045	0	0.605	0.615
Abl1	Cdh15	10090.ENSMUSP00000075167	10090.ENSMUSP00000034443	0	0	0	0	0	0.065	0.9	0	0.902
Abl1	Pmepa1	10090.ENSMUSP00000075167	10090.ENSMUSP00000039950	0	0	0	0	0	0	0	0.411	0.411
Abl1	Fanca	10090.ENSMUSP00000075167	10090.ENSMUSP00000045217	0	0	0	0	0	0.057	0	0.404	0.414
Abl1	Asrgl1	10090.ENSMUSP00000075167	10090.ENSMUSP00000051709	0	0	0	0	0	0.538	0	0.045	0.539
Abl1	Fn1	10090.ENSMUSP00000075167	10090.ENSMUSP00000054499	0	0	0	0	0.061	0.849	0	0.438	0.913
Abl1	Pstpip1	10090.ENSMUSP00000075167	10090.ENSMUSP00000055823	0	0	0	0	0.061	0.552	0	0.698	0.862
Abl1	S100a8	10090.ENSMUSP00000075167	10090.ENSMUSP00000064385	0	0	0	0	0	0	0	0.593	0.593
Abl1	Sos1	10090.ENSMUSP00000075167	10090.ENSMUSP00000067786	0	0	0	0	0.064	0.157	0	0.597	0.655
Abl1	Egr1	10090.ENSMUSP00000075167	10090.ENSMUSP00000069616	0	0	0	0	0.054	0.073	0	0.595	0.614
Abl1	Numb	10090.ENSMUSP00000075167	10090.ENSMUSP00000119303	0	0	0	0	0.062	0.166	0	0.345	0.443
Abl1	Ccne1	10090.ENSMUSP00000075167	10090.ENSMUSP00000103658	0	0	0	0	0.06	0.118	0	0.386	0.446
Abl1	Eya1	10090.ENSMUSP00000075167	10090.ENSMUSP00000079493	0	0	0	0	0.06	0.354	0	0.166	0.449
Abl1	Eya4	10090.ENSMUSP00000075167	10090.ENSMUSP00000090335	0	0	0	0	0.06	0.354	0	0.17	0.452
Abl1	Rasa1	10090.ENSMUSP00000075167	10090.ENSMUSP00000105179	0	0	0	0.54	0.062	0.552	0	0.369	0.631
Abl1	Hsp90aa1	10090.ENSMUSP00000075167	10090.ENSMUSP00000091921	0	0	0	0	0	0.198	0	0.594	0.661
Abl1	Cdkn1c	10090.ENSMUSP00000075167	10090.ENSMUSP00000128828	0	0	0	0	0	0.096	0.9	0.146	0.916
Abl1	Mef2c	10090.ENSMUSP00000075167	10090.ENSMUSP00000132547	0	0	0	0	0	0.121	0.9	0.135	0.917
Abl1	Cables1	10090.ENSMUSP00000075167	10090.ENSMUSP00000129463	0	0	0	0	0.062	0.143	0.9	0.347	0.94
Abtb2	Tspan17	10090.ENSMUSP00000075566	10090.ENSMUSP00000026993	0	0	0	0	0.06	0	0	0.421	0.433
Abtb2	Cks1b	10090.ENSMUSP00000075566	10090.ENSMUSP00000029679	0	0	0	0	0	0	0.54	0	0.54
Abtb2	Nek3	10090.ENSMUSP00000075566	10090.ENSMUSP00000033865	0	0	0	0	0	0	0	0.468	0.468
Abtb2	Fbxl2	10090.ENSMUSP00000075566	10090.ENSMUSP00000035090	0	0	0	0	0	0	0.54	0	0.54
Abtb2	2020-03-04	10090.ENSMUSP00000075566	10090.ENSMUSP00000042803	0	0	0	0	0	0	0	0.461	0.461
Abtb2	Plekhf1	10090.ENSMUSP00000075566	10090.ENSMUSP00000096113	0	0	0	0	0	0	0	0.408	0.408
Abtb2	Ccnf	10090.ENSMUSP00000075566	10090.ENSMUSP00000111048	0	0	0	0	0	0	0.54	0	0.54
Acad12	Pcmtd1	10090.ENSMUSP00000046497	10090.ENSMUSP00000059261	0.044	0	0	0	0	0	0	0.405	0.406
Acer2	Sphk1	10090.ENSMUSP00000040048	10090.ENSMUSP00000131010	0	0	0	0	0	0.12	0.9	0.496	0.951
Acer2	Asah2	10090.ENSMUSP00000040048	10090.ENSMUSP00000093830	0	0	0	0	0	0.219	0.8	0.805	0.966
Acot1	Nos2	10090.ENSMUSP00000126448	10090.ENSMUSP00000018610	0	0	0	0	0.062	0	0.9	0.053	0.903
Acot1	Acot7	10090.ENSMUSP00000126448	10090.ENSMUSP00000074827	0	0	0	0	0.05	0	0	0.465	0.47
Acot1	Hmgcs2	10090.ENSMUSP00000126448	10090.ENSMUSP00000088249	0	0	0	0	0.133	0	0	0.434	0.488
Acot1	Ubc	10090.ENSMUSP00000126448	10090.ENSMUSP00000115578	0	0	0	0	0	0.072	0.9	0	0.903
Acot1	Pfkp	10090.ENSMUSP00000126448	10090.ENSMUSP00000117030	0.057	0	0	0	0.061	0	0.8	0.042	0.807
Acot7	Arap3	10090.ENSMUSP00000074827	10090.ENSMUSP00000035662	0	0	0	0	0	0	0	0.527	0.527
Acot7	Ldha	10090.ENSMUSP00000074827	10090.ENSMUSP00000103267	0.041	0	0	0	0.091	0	0	0.446	0.475
Acp5	Ctsk	10090.ENSMUSP00000127128	10090.ENSMUSP00000015664	0	0	0	0	0.098	0	0	0.87	0.878
Acp5	Dcstamp	10090.ENSMUSP00000127128	10090.ENSMUSP00000022913	0	0	0	0	0.086	0	0	0.696	0.71
Acp5	Cfb	10090.ENSMUSP00000127128	10090.ENSMUSP00000025229	0	0	0	0	0.39	0	0	0.09	0.421
Acp5	Csf1r	10090.ENSMUSP00000127128	10090.ENSMUSP00000025523	0	0	0	0	0.114	0	0	0.372	0.42
Acp5	Ocstamp	10090.ENSMUSP00000127128	10090.ENSMUSP00000029213	0	0	0	0	0.061	0	0	0.492	0.503
Acp5	Slpi	10090.ENSMUSP00000127128	10090.ENSMUSP00000104992	0	0	0	0	0.09	0	0	0.386	0.417
Acp5	Spp1	10090.ENSMUSP00000127128	10090.ENSMUSP00000108367	0	0	0	0	0.062	0.315	0	0.548	0.684
Acrbp	Ldhc	10090.ENSMUSP00000085632	10090.ENSMUSP00000014545	0	0	0	0	0	0	0	0.43	0.43
Acrbp	Prdx5	10090.ENSMUSP00000085632	10090.ENSMUSP00000025904	0	0	0	0	0	0	0	0.474	0.474
Acrbp	Bmp2k	10090.ENSMUSP00000085632	10090.ENSMUSP00000037970	0	0	0	0	0	0	0	0.522	0.522
Acrbp	Rundc3b	10090.ENSMUSP00000085632	10090.ENSMUSP00000040108	0	0	0	0	0	0	0	0.427	0.426
Acrbp	Liph	10090.ENSMUSP00000085632	10090.ENSMUSP00000062310	0	0	0	0	0	0	0	0.513	0.513
Acrbp	Setd2	10090.ENSMUSP00000085632	10090.ENSMUSP00000116313	0	0	0	0	0	0	0	0.463	0.463
Acrbp	Tpi1	10090.ENSMUSP00000085632	10090.ENSMUSP00000130858	0	0	0	0	0	0	0	0.509	0.509
Acsbg1	Lpl	10090.ENSMUSP00000034822	10090.ENSMUSP00000015712	0	0	0	0	0	0	0.8	0.1	0.812
Acsbg1	Mgll	10090.ENSMUSP00000034822	10090.ENSMUSP00000109215	0.041	0	0	0	0	0	0.8	0.101	0.812
Acvr2b	Tgfbr1	10090.ENSMUSP00000126108	10090.ENSMUSP00000007757	0	0	0	0.77	0.078	0.608	0	0.769	0.688
Acvr2b	Eng	10090.ENSMUSP00000126108	10090.ENSMUSP00000009705	0	0	0	0	0	0.163	0	0.355	0.437
Acvr2b	Rock2	10090.ENSMUSP00000126108	10090.ENSMUSP00000020904	0	0	0	0	0	0	0	0.666	0.666
Acvr2b	Zfyve16	10090.ENSMUSP00000126108	10090.ENSMUSP00000022217	0	0	0	0	0.061	0.073	0.9	0.16	0.917
Acvr2b	Smad7	10090.ENSMUSP00000126108	10090.ENSMUSP00000026999	0	0	0	0	0.062	0.185	0.9	0.608	0.966
Acvr2b	Gdf3	10090.ENSMUSP00000126108	10090.ENSMUSP00000032211	0	0	0	0	0.061	0.313	0	0.402	0.581
Acvr2b	Smad3	10090.ENSMUSP00000126108	10090.ENSMUSP00000034973	0	0	0	0	0.086	0.361	0.9	0.685	0.979
Acvr2b	Smurf2	10090.ENSMUSP00000126108	10090.ENSMUSP00000090177	0	0	0	0	0.062	0.113	0.9	0.161	0.92
Acvr2b	Rgmb	10090.ENSMUSP00000126108	10090.ENSMUSP00000126177	0	0	0	0	0	0.157	0	0.483	0.546
Acvr2b	Smad2	10090.ENSMUSP00000126108	10090.ENSMUSP00000130115	0	0	0	0	0.086	0.361	0.9	0.796	0.986
Adam8	Itgb2l	10090.ENSMUSP00000101684	10090.ENSMUSP00000000161	0	0	0	0	0.082	0.057	0.9	0	0.905
Adam8	Scin	10090.ENSMUSP00000101684	10090.ENSMUSP00000002640	0	0	0	0	0	0	0.54	0	0.54
Adam8	Tpm4	10090.ENSMUSP00000101684	10090.ENSMUSP00000003575	0	0	0	0	0.08	0	0.54	0.057	0.566
Adam8	Timp1	10090.ENSMUSP00000101684	10090.ENSMUSP00000009530	0	0	0	0	0.141	0	0	0.348	0.415
Adam8	Gsn	10090.ENSMUSP00000101684	10090.ENSMUSP00000028239	0	0	0	0	0.067	0	0.54	0.106	0.582
Adam8	Fscn1	10090.ENSMUSP00000101684	10090.ENSMUSP00000031565	0	0	0	0	0	0	0.54	0	0.54
Adam8	Gpnmb	10090.ENSMUSP00000101684	10090.ENSMUSP00000031840	0	0	0	0	0.41	0	0	0	0.41
Adam8	Clec4d	10090.ENSMUSP00000101684	10090.ENSMUSP00000032240	0	0	0	0	0.439	0	0.9	0.186	0.95
Adam8	Olr1	10090.ENSMUSP00000101684	10090.ENSMUSP00000032265	0	0	0	0	0.063	0	0.9	0	0.902
Adam8	Itgax	10090.ENSMUSP00000101684	10090.ENSMUSP00000033053	0	0	0	0	0.417	0.056	0.9	0.112	0.944
Adam8	Rap2b	10090.ENSMUSP00000101684	10090.ENSMUSP00000038841	0	0	0	0	0.098	0	0.9	0	0.905
Adam8	Sirpb1c	10090.ENSMUSP00000101684	10090.ENSMUSP00000061216	0	0	0	0	0.113	0	0.9	0	0.907
Adam8	Tarm1	10090.ENSMUSP00000101684	10090.ENSMUSP00000069745	0	0	0	0	0	0	0.9	0	0.9
Adam8	Cp	10090.ENSMUSP00000101684	10090.ENSMUSP00000088857	0	0	0	0	0	0	0	0.441	0.441
Adam8	Sirpb1b	10090.ENSMUSP00000101684	10090.ENSMUSP00000088869	0	0	0	0	0.078	0	0.9	0	0.903
Adam8	Sirpb1a	10090.ENSMUSP00000101684	10090.ENSMUSP00000096807	0	0	0	0	0.114	0	0.9	0.047	0.908
Adam8	Cd93	10090.ENSMUSP00000101684	10090.ENSMUSP00000096876	0	0	0	0	0.062	0	0.9	0.066	0.904
Adam8	Lilrb4	10090.ENSMUSP00000101684	10090.ENSMUSP00000101121	0	0	0	0	0.535	0	0	0	0.535
Adam8	Lgals3	10090.ENSMUSP00000101684	10090.ENSMUSP00000114350	0	0	0	0	0.382	0	0	0.165	0.461
Adam8	Pld1	10090.ENSMUSP00000101684	10090.ENSMUSP00000113810	0	0	0	0	0	0	0.9	0.049	0.9
Adam8	Gm5150	10090.ENSMUSP00000101684	10090.ENSMUSP00000103984	0	0	0	0	0.069	0	0.9	0	0.902
Adam8	Gm9733	10090.ENSMUSP00000101684	10090.ENSMUSP00000103998	0	0	0	0	0.062	0	0.9	0	0.902
Adamts16	Cfp	10090.ENSMUSP00000079041	10090.ENSMUSP00000001156	0	0.003	0	0.562	0	0	0.9	0.048	0.9
Adamts16	Adamtsl4	10090.ENSMUSP00000079041	10090.ENSMUSP00000015994	0	0	0	0.674	0	0	0.9	0.155	0.903
Adamts16	Adamts2	10090.ENSMUSP00000079041	10090.ENSMUSP00000040171	0	0	0	0.742	0.061	0	0.9	0.602	0.916
Adamts16	Creb3l2	10090.ENSMUSP00000079041	10090.ENSMUSP00000040208	0	0	0	0	0	0	0	0.415	0.415
Adamts16	Spon1	10090.ENSMUSP00000079041	10090.ENSMUSP00000041157	0	0	0	0.545	0.081	0	0.9	0.067	0.905
Adamts16	Thbs1	10090.ENSMUSP00000079041	10090.ENSMUSP00000044903	0	0	0	0.543	0	0.083	0.9	0.454	0.923
Adamts2	Cfp	10090.ENSMUSP00000040171	10090.ENSMUSP00000001156	0	0	0	0.559	0	0	0.9	0.241	0.909
Adamts2	Timp1	10090.ENSMUSP00000040171	10090.ENSMUSP00000009530	0	0	0	0	0.132	0.069	0	0.357	0.435
Adamts2	Adamtsl4	10090.ENSMUSP00000040171	10090.ENSMUSP00000015994	0	0	0	0.585	0.072	0	0.9	0.493	0.922
Adamts2	Sparc	10090.ENSMUSP00000040171	10090.ENSMUSP00000018737	0	0	0	0	0.38	0	0	0.209	0.489
Adamts2	Col1a2	10090.ENSMUSP00000040171	10090.ENSMUSP00000031668	0	0	0	0	0.584	0.066	0.9	0.437	0.975
Adamts2	Vipr1	10090.ENSMUSP00000040171	10090.ENSMUSP00000035115	0	0	0	0	0	0.047	0	0.514	0.517
Adamts2	Prox1	10090.ENSMUSP00000040171	10090.ENSMUSP00000135703	0	0	0	0	0.06	0	0	0.403	0.414
Adamts2	Fn1	10090.ENSMUSP00000040171	10090.ENSMUSP00000054499	0	0	0	0	0.214	0.081	0	0.27	0.427
Adamts2	Vwf	10090.ENSMUSP00000040171	10090.ENSMUSP00000107873	0	0	0	0	0.061	0.056	0	0.469	0.489
Adamts2	Spon1	10090.ENSMUSP00000040171	10090.ENSMUSP00000041157	0	0	0	0	0.061	0	0.9	0.17	0.915
Adamts2	Thbs1	10090.ENSMUSP00000040171	10090.ENSMUSP00000044903	0	0	0	0.542	0.061	0.066	0.9	0.347	0.918
Adamts2	Col27a1	10090.ENSMUSP00000040171	10090.ENSMUSP00000043816	0	0	0	0	0.049	0.066	0.9	0.2	0.919
Adamtsl4	Cfp	10090.ENSMUSP00000015994	10090.ENSMUSP00000001156	0	0	0	0	0.062	0	0.9	0.078	0.906
Adamtsl4	Trmt1l	10090.ENSMUSP00000015994	10090.ENSMUSP00000068309	0	0	0	0	0	0	0	0.445	0.445
Adamtsl4	Sparc	10090.ENSMUSP00000015994	10090.ENSMUSP00000018737	0	0	0	0	0.462	0	0	0.061	0.473
Adamtsl4	Ecm1	10090.ENSMUSP00000015994	10090.ENSMUSP00000112665	0	0	0	0	0.141	0	0	0.603	0.644
Adamtsl4	Spon1	10090.ENSMUSP00000015994	10090.ENSMUSP00000041157	0	0	0	0.545	0.062	0	0.9	0.146	0.907
Adamtsl4	Thbs1	10090.ENSMUSP00000015994	10090.ENSMUSP00000044903	0	0	0	0.541	0.061	0.066	0.9	0.135	0.908
Adap1	Asap3	10090.ENSMUSP00000106489	10090.ENSMUSP00000041899	0	0	0	0.606	0.083	0.16	0	0.68	0.407
Adap1	Vstm4	10090.ENSMUSP00000106489	10090.ENSMUSP00000055178	0	0	0	0	0	0	0	0.637	0.637
Adap1	Asb1	10090.ENSMUSP00000106489	10090.ENSMUSP00000084054	0	0	0	0	0.062	0.134	0	0.342	0.418
Adap1	Tshz2	10090.ENSMUSP00000106489	10090.ENSMUSP00000104785	0	0	0	0	0	0	0	0.609	0.609
Adap1	Pkdcc	10090.ENSMUSP00000106489	10090.ENSMUSP00000129238	0	0	0	0	0.061	0.073	0	0.397	0.43
Adora2a	Adora2b	10090.ENSMUSP00000101060	10090.ENSMUSP00000018644	0	0	0	0.955	0	0	0.9	0.917	0.904
Adora2a	Gng11	10090.ENSMUSP00000101060	10090.ENSMUSP00000031670	0	0	0	0	0	0.157	0.9	0	0.912
Adora2a	Npy	10090.ENSMUSP00000101060	10090.ENSMUSP00000031843	0	0	0	0	0	0.096	0	0.433	0.465
Adora2a	Lag3	10090.ENSMUSP00000101060	10090.ENSMUSP00000032217	0	0	0	0	0.061	0	0	0.484	0.494
Adora2a	Vipr1	10090.ENSMUSP00000101060	10090.ENSMUSP00000035115	0	0	0	0	0.068	0.048	0.9	0.267	0.926
Adora2a	P2ry2	10090.ENSMUSP00000101060	10090.ENSMUSP00000036765	0	0	0	0	0	0	0	0.477	0.477
Adora2a	Ptger2	10090.ENSMUSP00000101060	10090.ENSMUSP00000038483	0	0	0	0	0.062	0	0.9	0.102	0.908
Adora2a	Sct	10090.ENSMUSP00000101060	10090.ENSMUSP00000041519	0	0	0	0	0	0	0.9	0.184	0.914
Adora2a	Ramp3	10090.ENSMUSP00000101060	10090.ENSMUSP00000047518	0	0	0	0	0	0	0.9	0	0.9
Adora2a	P2ry12	10090.ENSMUSP00000101060	10090.ENSMUSP00000051353	0	0	0	0	0.042	0	0	0.488	0.489
Adora2a	Gfap	10090.ENSMUSP00000101060	10090.ENSMUSP00000064691	0	0	0	0	0.062	0	0	0.459	0.471
Adora2a	Calcrl	10090.ENSMUSP00000101060	10090.ENSMUSP00000073875	0	0	0	0	0	0.048	0.9	0.159	0.912
Adora2a	Cst7	10090.ENSMUSP00000101060	10090.ENSMUSP00000086606	0	0	0	0	0.062	0	0	0.434	0.447
Adora2a	Entpd1	10090.ENSMUSP00000101060	10090.ENSMUSP00000107850	0	0	0	0	0	0	0	0.777	0.777
Adora2a	Ramp2	10090.ENSMUSP00000101060	10090.ENSMUSP00000122072	0	0	0	0	0.061	0	0.9	0	0.902
Adora2a	Gng13	10090.ENSMUSP00000101060	10090.ENSMUSP00000131648	0	0	0	0	0	0.157	0.9	0.046	0.912
Adora2a	Gnb4	10090.ENSMUSP00000101060	10090.ENSMUSP00000121127	0	0	0	0	0	0.542	0.9	0.155	0.957
Adora2b	Cxcr4	10090.ENSMUSP00000018644	10090.ENSMUSP00000053489	0	0	0	0	0.049	0	0	0.514	0.518
Adora2b	P2ry14	10090.ENSMUSP00000018644	10090.ENSMUSP00000088642	0	0	0	0	0	0	0	0.571	0.571
Adora2b	P2ry12	10090.ENSMUSP00000018644	10090.ENSMUSP00000051353	0	0	0	0	0	0	0	0.622	0.622
Adora2b	P2ry2	10090.ENSMUSP00000018644	10090.ENSMUSP00000036765	0	0	0	0	0	0	0	0.65	0.65
Adora2b	Entpd1	10090.ENSMUSP00000018644	10090.ENSMUSP00000107850	0	0	0	0	0	0	0	0.814	0.814
Adora2b	Ramp3	10090.ENSMUSP00000018644	10090.ENSMUSP00000047518	0	0	0	0	0	0	0.9	0.093	0.905
Adora2b	Ramp2	10090.ENSMUSP00000018644	10090.ENSMUSP00000122072	0	0	0	0	0.05	0	0.9	0.104	0.907
Adora2b	Vipr1	10090.ENSMUSP00000018644	10090.ENSMUSP00000035115	0	0	0	0	0	0.048	0.9	0.106	0.907
Adora2b	Calcrl	10090.ENSMUSP00000018644	10090.ENSMUSP00000073875	0	0	0	0	0	0.048	0.9	0.149	0.911
Adora2b	Gng11	10090.ENSMUSP00000018644	10090.ENSMUSP00000031670	0	0	0	0	0	0.157	0.9	0	0.912
Adora2b	Gng13	10090.ENSMUSP00000018644	10090.ENSMUSP00000131648	0	0	0	0	0	0.157	0.9	0.079	0.915
Adora2b	Sct	10090.ENSMUSP00000018644	10090.ENSMUSP00000041519	0	0	0	0	0	0	0.9	0.186	0.915
Adora2b	Ptger2	10090.ENSMUSP00000018644	10090.ENSMUSP00000038483	0	0	0	0	0.06	0	0.9	0.232	0.921
Adora2b	Gnb4	10090.ENSMUSP00000018644	10090.ENSMUSP00000121127	0	0	0	0	0	0.407	0.9	0.061	0.939
Adra2a	Gcat	10090.ENSMUSP00000036203	10090.ENSMUSP00000006544	0	0	0	0	0	0	0.9	0	0.9
Adra2a	Cxcl16	10090.ENSMUSP00000036203	10090.ENSMUSP00000019064	0	0	0	0	0	0	0.9	0	0.9
Adra2a	Ccl6	10090.ENSMUSP00000036203	10090.ENSMUSP00000019071	0	0	0	0	0	0.056	0.9	0	0.901
Adra2a	Ccl9	10090.ENSMUSP00000036203	10090.ENSMUSP00000019266	0	0	0	0	0	0.056	0.9	0	0.901
Adra2a	Adrbk1	10090.ENSMUSP00000036203	10090.ENSMUSP00000025791	0	0	0	0	0	0.593	0	0.381	0.737
Adra2a	Ccr1	10090.ENSMUSP00000036203	10090.ENSMUSP00000026911	0	0	0	0.584	0	0	0.9	0.044	0.9
Adra2a	Gpr37l1	10090.ENSMUSP00000036203	10090.ENSMUSP00000027682	0	0	0	0.556	0.082	0	0.9	0.105	0.907
Adra2a	Gpsm2	10090.ENSMUSP00000036203	10090.ENSMUSP00000029482	0	0	0	0	0	0	0.9	0	0.9
Adra2a	Cxcl3	10090.ENSMUSP00000036203	10090.ENSMUSP00000031326	0	0	0	0	0	0.07	0.9	0	0.903
Adra2a	Cxcl1	10090.ENSMUSP00000036203	10090.ENSMUSP00000031327	0	0	0	0	0	0.07	0.9	0.043	0.903
Adra2a	Gng11	10090.ENSMUSP00000036203	10090.ENSMUSP00000031670	0	0	0	0	0	0.157	0.9	0	0.912
Adra2a	Npy	10090.ENSMUSP00000036203	10090.ENSMUSP00000031843	0	0	0	0	0.048	0.096	0.9	0.502	0.951
Adra2a	Kcnip3	10090.ENSMUSP00000036203	10090.ENSMUSP00000099504	0	0	0	0	0	0.049	0	0.404	0.408
Adra2a	Gpr31b	10090.ENSMUSP00000036203	10090.ENSMUSP00000089237	0	0	0	0	0	0	0.9	0	0.9
Adra2a	Ccr2	10090.ENSMUSP00000036203	10090.ENSMUSP00000132453	0	0	0	0.582	0	0	0.9	0	0.9
Adra2a	Cxcr3	10090.ENSMUSP00000036203	10090.ENSMUSP00000052444	0	0	0	0.575	0	0	0.9	0.053	0.9
Adra2a	Ccr7	10090.ENSMUSP00000036203	10090.ENSMUSP00000099423	0	0	0	0.575	0	0.057	0.9	0	0.901
Adra2a	Cxcr4	10090.ENSMUSP00000036203	10090.ENSMUSP00000053489	0	0	0	0.579	0	0	0.9	0.107	0.902
Adra2a	Cxcl2	10090.ENSMUSP00000036203	10090.ENSMUSP00000074885	0	0	0	0	0	0.07	0.9	0	0.903
Adra2a	S1pr2	10090.ENSMUSP00000036203	10090.ENSMUSP00000053394	0	0	0	0.571	0	0	0.9	0.141	0.904
Adra2a	Gpr55	10090.ENSMUSP00000036203	10090.ENSMUSP00000084196	0	0	0	0	0	0	0.9	0.081	0.904
Adra2a	Adra2b	10090.ENSMUSP00000036203	10090.ENSMUSP00000071798	0	0	0	0.93	0	0	0.9	0.839	0.905
Adra2a	Cxcl10	10090.ENSMUSP00000036203	10090.ENSMUSP00000047646	0	0	0	0	0	0.07	0.9	0.074	0.906
Adra2a	Hcar2	10090.ENSMUSP00000036203	10090.ENSMUSP00000054104	0	0	0	0	0.062	0	0.9	0.117	0.909
Adra2a	Gpr18	10090.ENSMUSP00000036203	10090.ENSMUSP00000061410	0	0	0	0	0	0	0.9	0.138	0.91
Adra2a	P2ry14	10090.ENSMUSP00000036203	10090.ENSMUSP00000088642	0	0	0	0	0	0	0.9	0.138	0.91
Adra2a	Gng13	10090.ENSMUSP00000036203	10090.ENSMUSP00000131648	0	0	0	0	0.048	0.157	0.9	0	0.912
Adra2a	P2ry12	10090.ENSMUSP00000036203	10090.ENSMUSP00000051353	0	0	0	0	0.06	0	0.9	0.157	0.913
Adra2a	Aplnr	10090.ENSMUSP00000036203	10090.ENSMUSP00000053638	0	0	0	0	0.062	0	0.9	0.197	0.918
Adra2a	Oprl1	10090.ENSMUSP00000036203	10090.ENSMUSP00000071513	0	0	0	0.61	0.087	0	0.9	0.505	0.922
Adra2a	Gnb4	10090.ENSMUSP00000036203	10090.ENSMUSP00000121127	0	0	0	0	0	0.197	0.9	0.119	0.923
Adra2b	Gcat	10090.ENSMUSP00000071798	10090.ENSMUSP00000006544	0	0	0	0	0	0	0.9	0	0.9
Adra2b	Cxcl16	10090.ENSMUSP00000071798	10090.ENSMUSP00000019064	0	0	0	0	0	0	0.9	0	0.9
Adra2b	Ccl6	10090.ENSMUSP00000071798	10090.ENSMUSP00000019071	0	0	0	0	0	0.056	0.9	0	0.901
Adra2b	Ccl9	10090.ENSMUSP00000071798	10090.ENSMUSP00000019266	0	0	0	0	0	0.056	0.9	0	0.901
Adra2b	Adrbk1	10090.ENSMUSP00000071798	10090.ENSMUSP00000025791	0	0	0	0	0	0.156	0	0.356	0.434
Adra2b	Ccr1	10090.ENSMUSP00000071798	10090.ENSMUSP00000026911	0	0	0	0.58	0	0	0.9	0	0.9
Adra2b	Gpr37l1	10090.ENSMUSP00000071798	10090.ENSMUSP00000027682	0	0	0	0	0.048	0	0.9	0.065	0.903
Adra2b	Gpsm2	10090.ENSMUSP00000071798	10090.ENSMUSP00000029482	0	0	0	0	0	0	0.9	0	0.9
Adra2b	Cxcl3	10090.ENSMUSP00000071798	10090.ENSMUSP00000031326	0	0	0	0	0	0.07	0.9	0	0.903
Adra2b	Cxcl1	10090.ENSMUSP00000071798	10090.ENSMUSP00000031327	0	0	0	0	0	0.07	0.9	0.046	0.903
Adra2b	Gng11	10090.ENSMUSP00000071798	10090.ENSMUSP00000031670	0	0	0	0	0	0.157	0.9	0	0.912
Adra2b	Npy	10090.ENSMUSP00000071798	10090.ENSMUSP00000031843	0	0	0	0	0.048	0.096	0.9	0.448	0.946
Adra2b	Cxcl10	10090.ENSMUSP00000071798	10090.ENSMUSP00000047646	0	0	0	0	0	0.07	0.9	0.073	0.906
Adra2b	P2ry12	10090.ENSMUSP00000071798	10090.ENSMUSP00000051353	0	0	0	0	0	0	0.9	0.189	0.915
Adra2b	Cxcr3	10090.ENSMUSP00000071798	10090.ENSMUSP00000052444	0	0	0	0.575	0	0	0.9	0.075	0.901
Adra2b	S1pr2	10090.ENSMUSP00000071798	10090.ENSMUSP00000053394	0	0	0	0.573	0	0	0.9	0.298	0.911
Adra2b	Cxcr4	10090.ENSMUSP00000071798	10090.ENSMUSP00000053489	0	0	0	0.585	0	0	0.9	0.049	0.9
Adra2b	Aplnr	10090.ENSMUSP00000071798	10090.ENSMUSP00000053638	0	0	0	0.566	0.052	0	0.9	0.121	0.904
Adra2b	Hcar2	10090.ENSMUSP00000071798	10090.ENSMUSP00000054104	0	0	0	0	0.062	0	0.9	0.136	0.911
Adra2b	Gpr18	10090.ENSMUSP00000071798	10090.ENSMUSP00000061410	0	0	0	0	0	0	0.9	0.138	0.91
Adra2b	Oprl1	10090.ENSMUSP00000071798	10090.ENSMUSP00000071513	0	0	0	0.609	0.06	0	0.9	0.535	0.921
Adra2b	Vwf	10090.ENSMUSP00000071798	10090.ENSMUSP00000107873	0	0	0	0	0.061	0	0	0.471	0.482
Adra2b	Kcnip3	10090.ENSMUSP00000071798	10090.ENSMUSP00000099504	0	0	0	0	0	0.049	0	0.647	0.649
Adra2b	Gpr31b	10090.ENSMUSP00000071798	10090.ENSMUSP00000089237	0	0	0	0	0	0	0.9	0	0.9
Adra2b	Ccr2	10090.ENSMUSP00000071798	10090.ENSMUSP00000132453	0	0	0	0.579	0	0	0.9	0.044	0.9
Adra2b	P2ry14	10090.ENSMUSP00000071798	10090.ENSMUSP00000088642	0	0	0	0	0	0	0.9	0.059	0.901
Adra2b	Ccr7	10090.ENSMUSP00000071798	10090.ENSMUSP00000099423	0	0	0	0.585	0	0.057	0.9	0	0.901
Adra2b	Gpr55	10090.ENSMUSP00000071798	10090.ENSMUSP00000084196	0	0	0	0	0	0	0.9	0.083	0.904
Adra2b	Cxcl2	10090.ENSMUSP00000071798	10090.ENSMUSP00000074885	0	0	0	0	0	0.07	0.9	0.051	0.904
Adra2b	Gng13	10090.ENSMUSP00000071798	10090.ENSMUSP00000131648	0	0	0	0	0.048	0.157	0.9	0	0.912
Adra2b	Gnb4	10090.ENSMUSP00000071798	10090.ENSMUSP00000121127	0	0	0	0	0	0.197	0.9	0	0.916
Adrbk1	Smo	10090.ENSMUSP00000025791	10090.ENSMUSP00000001812	0	0	0	0	0	0.17	0.9	0.793	0.981
Adrbk1	Slc1a3	10090.ENSMUSP00000025791	10090.ENSMUSP00000005493	0	0	0	0	0.062	0	0	0.401	0.414
Adrbk1	Ccl6	10090.ENSMUSP00000025791	10090.ENSMUSP00000019071	0	0	0	0	0	0	0.9	0	0.9
Adrbk1	Ccl9	10090.ENSMUSP00000025791	10090.ENSMUSP00000019266	0	0	0	0	0	0	0.9	0	0.9
Adrbk1	Gpr132	10090.ENSMUSP00000025791	10090.ENSMUSP00000021729	0	0	0	0	0	0	0.9	0.051	0.901
Adrbk1	Oprl1	10090.ENSMUSP00000025791	10090.ENSMUSP00000071513	0	0	0	0	0	0.156	0	0.318	0.4
Adrbk1	Hpcal1	10090.ENSMUSP00000025791	10090.ENSMUSP00000071756	0	0	0	0	0.062	0.317	0	0.146	0.405
Adrbk1	Clec4e	10090.ENSMUSP00000025791	10090.ENSMUSP00000032239	0	0	0	0	0	0	0	0.413	0.413
Adrbk1	Egr1	10090.ENSMUSP00000025791	10090.ENSMUSP00000069616	0	0	0	0	0	0.045	0	0.413	0.415
Adrbk1	Kcnip3	10090.ENSMUSP00000025791	10090.ENSMUSP00000099504	0	0	0	0	0.06	0.317	0	0.177	0.426
Adrbk1	Rgs2	10090.ENSMUSP00000025791	10090.ENSMUSP00000115558	0	0	0	0	0.052	0	0	0.456	0.462
Adrbk1	Aplnr	10090.ENSMUSP00000025791	10090.ENSMUSP00000053638	0	0	0	0	0	0.156	0	0.476	0.538
Adrbk1	Olfr433	10090.ENSMUSP00000025791	10090.ENSMUSP00000056772	0	0	0	0	0	0	0.6	0	0.6
Adrbk1	Ccr7	10090.ENSMUSP00000025791	10090.ENSMUSP00000099423	0	0	0	0	0	0	0.6	0.18	0.657
Adrbk1	Cxcr3	10090.ENSMUSP00000025791	10090.ENSMUSP00000052444	0	0	0	0	0	0.156	0.6	0.11	0.673
Adrbk1	Ccr1	10090.ENSMUSP00000025791	10090.ENSMUSP00000026911	0	0	0	0	0	0.156	0.6	0.146	0.686
Adrbk1	Ddx6	10090.ENSMUSP00000025791	10090.ENSMUSP00000128421	0	0	0	0	0	0.741	0	0	0.741
Adrbk1	Ccr2	10090.ENSMUSP00000025791	10090.ENSMUSP00000132453	0	0	0	0	0	0.159	0.6	0.571	0.843
Adrbk1	Cxcr4	10090.ENSMUSP00000025791	10090.ENSMUSP00000053489	0	0	0	0	0	0.158	0.6	0.601	0.854
Adrbk1	Prkca	10090.ENSMUSP00000025791	10090.ENSMUSP00000062392	0	0	0	0.661	0.051	0.197	0.9	0.099	0.918
Adrbk1	Gna15	10090.ENSMUSP00000025791	10090.ENSMUSP00000049175	0	0	0	0	0	0.143	0.9	0.127	0.918
Adrbk1	Gng11	10090.ENSMUSP00000025791	10090.ENSMUSP00000031670	0	0	0	0	0	0.254	0.9	0.073	0.924
Adrbk1	Gng13	10090.ENSMUSP00000025791	10090.ENSMUSP00000131648	0	0	0	0	0	0.254	0.9	0.073	0.924
Adrbk1	Ffar4	10090.ENSMUSP00000025791	10090.ENSMUSP00000063660	0	0	0	0	0	0.156	0.9	0.337	0.939
Adrbk1	Gnb4	10090.ENSMUSP00000025791	10090.ENSMUSP00000121127	0	0	0	0	0	0.544	0.9	0.073	0.954
Adssl1	Aprt	10090.ENSMUSP00000136572	10090.ENSMUSP00000006764	0.044	0	0	0	0	0.354	0	0.708	0.804
Adssl1	Nt5c	10090.ENSMUSP00000136572	10090.ENSMUSP00000021082	0	0	0	0	0	0	0.65	0.199	0.707
Adssl1	Esd	10090.ENSMUSP00000136572	10090.ENSMUSP00000022573	0	0	0	0	0.048	0	0	0.403	0.407
Adssl1	Got1	10090.ENSMUSP00000136572	10090.ENSMUSP00000026196	0.072	0	0	0	0.081	0	0.9	0.239	0.926
Adssl1	Gda	10090.ENSMUSP00000136572	10090.ENSMUSP00000084882	0.125	0	0	0	0	0	0	0.532	0.573
Adssl1	Ass1	10090.ENSMUSP00000136572	10090.ENSMUSP00000099904	0.156	0	0	0	0.178	0	0.9	0.313	0.945
Adssl1	ENSMUSG00000069873	10090.ENSMUSP00000136572	10090.ENSMUSP00000104462	0	0	0	0	0	0	0.9	0.085	0.904
Adssl1	Entpd1	10090.ENSMUSP00000136572	10090.ENSMUSP00000107850	0	0	0	0	0.061	0	0.9	0.059	0.903
Adssl1	Gm5424	10090.ENSMUSP00000136572	10090.ENSMUSP00000136734	0.156	0	0	0	0.178	0	0	0.225	0.415
Afm	Gsn	10090.ENSMUSP00000108804	10090.ENSMUSP00000028239	0	0	0	0	0.061	0	0	0.532	0.542
Afm	Ambp	10090.ENSMUSP00000108804	10090.ENSMUSP00000030041	0	0	0	0	0.343	0.073	0	0.256	0.508
Afm	Cp	10090.ENSMUSP00000108804	10090.ENSMUSP00000088857	0	0	0	0	0.156	0	0	0.506	0.565
Afm	Ecm1	10090.ENSMUSP00000108804	10090.ENSMUSP00000112665	0	0	0	0	0.057	0	0	0.461	0.47
Afp	Cd44	10090.ENSMUSP00000041006	10090.ENSMUSP00000005218	0	0	0	0	0	0	0	0.483	0.483
Afp	Kit	10090.ENSMUSP00000041006	10090.ENSMUSP00000005815	0	0	0	0	0	0	0	0.56	0.56
Afp	Aprt	10090.ENSMUSP00000041006	10090.ENSMUSP00000006764	0	0	0	0	0	0	0	0.463	0.463
Afp	Timp1	10090.ENSMUSP00000041006	10090.ENSMUSP00000009530	0	0	0	0	0	0	0.9	0.216	0.918
Afp	Stc2	10090.ENSMUSP00000041006	10090.ENSMUSP00000020546	0	0	0	0	0.062	0	0.9	0.085	0.906
Afp	Fam20a	10090.ENSMUSP00000041006	10090.ENSMUSP00000020938	0	0	0	0	0	0.072	0.9	0	0.903
Afp	Serpina3n	10090.ENSMUSP00000041006	10090.ENSMUSP00000021506	0	0	0	0	0.062	0	0	0.555	0.564
Afp	Got1	10090.ENSMUSP00000041006	10090.ENSMUSP00000026196	0	0	0	0	0	0	0	0.41	0.41
Afp	Fam20c	10090.ENSMUSP00000041006	10090.ENSMUSP00000026972	0	0	0	0	0	0.09	0.9	0	0.905
Afp	Ercc5	10090.ENSMUSP00000041006	10090.ENSMUSP00000027214	0	0	0	0	0	0	0	0.412	0.412
Afp	Igfbp5	10090.ENSMUSP00000041006	10090.ENSMUSP00000027377	0	0	0	0	0.06	0	0.9	0.093	0.907
Afp	Cst3	10090.ENSMUSP00000041006	10090.ENSMUSP00000028938	0	0	0	0	0	0	0.9	0.076	0.903
Afp	Ambp	10090.ENSMUSP00000041006	10090.ENSMUSP00000030041	0	0	0	0	0.669	0.158	0	0.115	0.732
Afp	Gdf3	10090.ENSMUSP00000041006	10090.ENSMUSP00000032211	0	0	0	0	0.202	0	0	0.434	0.529
Afp	Bub1b	10090.ENSMUSP00000041006	10090.ENSMUSP00000037126	0	0	0	0	0.061	0	0	0.523	0.533
Afp	Eva1a	10090.ENSMUSP00000041006	10090.ENSMUSP00000037422	0	0	0	0	0.061	0	0.9	0	0.902
Afp	Cd24a	10090.ENSMUSP00000041006	10090.ENSMUSP00000057983	0	0	0	0	0.049	0	0	0.415	0.42
Afp	Glul	10090.ENSMUSP00000041006	10090.ENSMUSP00000083375	0	0	0	0	0	0	0	0.443	0.443
Afp	Anpep	10090.ENSMUSP00000041006	10090.ENSMUSP00000103015	0	0	0	0	0.051	0	0	0.438	0.444
Afp	Gfap	10090.ENSMUSP00000041006	10090.ENSMUSP00000064691	0	0	0	0	0	0	0	0.491	0.491
Afp	Igf2	10090.ENSMUSP00000041006	10090.ENSMUSP00000101556	0	0	0	0	0.081	0	0	0.522	0.541
Afp	Osm	10090.ENSMUSP00000041006	10090.ENSMUSP00000074708	0	0	0	0	0	0	0	0.6	0.6
Afp	Klf4	10090.ENSMUSP00000041006	10090.ENSMUSP00000103245	0	0	0	0	0	0.046	0	0.63	0.631
Afp	Sox1	10090.ENSMUSP00000041006	10090.ENSMUSP00000137203	0	0	0	0	0	0	0	0.651	0.651
Afp	Cxcr4	10090.ENSMUSP00000041006	10090.ENSMUSP00000053489	0	0	0	0	0	0.05	0	0.717	0.72
Afp	Ano8	10090.ENSMUSP00000041006	10090.ENSMUSP00000091157	0	0	0	0	0	0	0.9	0	0.9
Afp	Mgat4a	10090.ENSMUSP00000041006	10090.ENSMUSP00000114175	0	0	0	0	0	0	0.9	0	0.9
Afp	Shisa5	10090.ENSMUSP00000041006	10090.ENSMUSP00000107690	0	0	0	0	0	0	0.9	0	0.9
Afp	Apol9b	10090.ENSMUSP00000041006	10090.ENSMUSP00000105397	0	0	0	0	0	0	0.9	0.059	0.901
Afp	Apol8	10090.ENSMUSP00000041006	10090.ENSMUSP00000064237	0	0	0	0	0	0	0.9	0.059	0.901
Afp	Lgals1	10090.ENSMUSP00000041006	10090.ENSMUSP00000086795	0	0	0	0	0	0	0.9	0.203	0.916
Afp	Cp	10090.ENSMUSP00000041006	10090.ENSMUSP00000088857	0	0	0	0	0.075	0	0.9	0.443	0.943
Afp	Spp1	10090.ENSMUSP00000041006	10090.ENSMUSP00000108367	0	0	0	0	0.061	0	0.9	0.468	0.945
Afp	Fn1	10090.ENSMUSP00000041006	10090.ENSMUSP00000054499	0	0	0	0	0.062	0.05	0.9	0.502	0.949
Agpat4	Soat2	10090.ENSMUSP00000024594	10090.ENSMUSP00000023806	0	0	0	0	0.06	0	0	0.517	0.527
Agpat4	Smoc2	10090.ENSMUSP00000024594	10090.ENSMUSP00000024660	0	0	0	0	0	0	0	0.446	0.446
Agpat4	Soat1	10090.ENSMUSP00000024594	10090.ENSMUSP00000140721	0	0	0	0	0.06	0	0	0.464	0.475
Agpat4	Pld1	10090.ENSMUSP00000024594	10090.ENSMUSP00000113810	0.048	0	0	0	0.052	0.096	0.65	0.102	0.696
Agpat4	Lpin2	10090.ENSMUSP00000024594	10090.ENSMUSP00000118610	0	0	0	0	0.061	0.117	0.65	0.241	0.75
Agpat4	Lpin1	10090.ENSMUSP00000024594	10090.ENSMUSP00000070583	0	0	0	0	0.06	0.117	0.65	0.373	0.793
Agpat4	Agpat9	10090.ENSMUSP00000024594	10090.ENSMUSP00000031255	0	0	0	0	0	0	0.65	0.659	0.875
Agpat9	Srpk3	10090.ENSMUSP00000031255	10090.ENSMUSP00000002081	0	0	0	0	0.05	0	0	0.402	0.408
Agpat9	Soat2	10090.ENSMUSP00000031255	10090.ENSMUSP00000023806	0	0	0	0	0.06	0	0	0.419	0.43
Agpat9	Fabp4	10090.ENSMUSP00000031255	10090.ENSMUSP00000029041	0	0	0	0	0.078	0	0	0.449	0.471
Agpat9	Plcl1	10090.ENSMUSP00000031255	10090.ENSMUSP00000037854	0	0	0	0	0.06	0	0	0.485	0.495
Agpat9	Mgll	10090.ENSMUSP00000031255	10090.ENSMUSP00000109215	0.045	0	0	0	0.06	0.072	0	0.479	0.508
Agpat9	Lpin1	10090.ENSMUSP00000031255	10090.ENSMUSP00000070583	0	0	0	0	0.06	0.117	0	0.496	0.545
Ahcy	Aprt	10090.ENSMUSP00000061851	10090.ENSMUSP00000006764	0.046	0	0	0	0.099	0	0	0.467	0.502
Ahcy	Tyms	10090.ENSMUSP00000061851	10090.ENSMUSP00000026846	0	0	0	0	0.082	0.072	0	0.361	0.408
Ahcy	Eno1	10090.ENSMUSP00000061851	10090.ENSMUSP00000079727	0.05	0	0	0	0.178	0	0	0.301	0.406
Ahcy	Tpi1	10090.ENSMUSP00000061851	10090.ENSMUSP00000130858	0	0	0	0	0.178	0.197	0	0.489	0.633
Aif1l	Pwwp2a	10090.ENSMUSP00000001920	10090.ENSMUSP00000091852	0	0	0	0	0	0	0	0.414	0.414
Aif1l	Vstm4	10090.ENSMUSP00000001920	10090.ENSMUSP00000055178	0	0	0	0	0	0	0	0.454	0.454
Aif1l	Aspm	10090.ENSMUSP00000001920	10090.ENSMUSP00000059159	0	0	0	0	0.049	0.364	0	0.171	0.454
Aif1l	Marcks	10090.ENSMUSP00000001920	10090.ENSMUSP00000090245	0	0	0	0	0	0.355	0	0.279	0.515
Aif1l	Arhgef18	10090.ENSMUSP00000001920	10090.ENSMUSP00000004684	0	0	0	0	0	0	0	0.585	0.585
Aifm2	Gsr	10090.ENSMUSP00000078998	10090.ENSMUSP00000033992	0.075	0	0	0	0.135	0.197	0	0.515	0.646
Ajap1	Zeb1	10090.ENSMUSP00000101271	10090.ENSMUSP00000025081	0	0	0	0	0	0	0	0.437	0.437
Ajap1	Prom2	10090.ENSMUSP00000101271	10090.ENSMUSP00000028855	0	0	0	0	0	0	0	0.5	0.499
Ajap1	Tmem51	10090.ENSMUSP00000101271	10090.ENSMUSP00000042919	0	0	0	0	0	0	0	0.526	0.526
Akr1a1	Hint1	10090.ENSMUSP00000030455	10090.ENSMUSP00000020504	0.047	0	0	0	0.225	0.349	0	0	0.477
Akr1a1	Fabp5	10090.ENSMUSP00000030455	10090.ENSMUSP00000029046	0	0	0	0	0.062	0.362	0	0.125	0.43
Akr1a1	Hpgds	10090.ENSMUSP00000030455	10090.ENSMUSP00000031982	0	0	0	0	0	0	0	0.431	0.431
Akr1a1	Tpi1	10090.ENSMUSP00000030455	10090.ENSMUSP00000130858	0.041	0	0	0	0.157	0.12	0	0.311	0.444
Akr1a1	Pgk1	10090.ENSMUSP00000030455	10090.ENSMUSP00000080302	0.043	0	0	0	0.122	0.245	0	0.235	0.45
Akr1a1	Mgll	10090.ENSMUSP00000030455	10090.ENSMUSP00000109215	0.043	0	0	0	0.062	0	0.9	0	0.902
Akr1a1	Aldh1b1	10090.ENSMUSP00000030455	10090.ENSMUSP00000041260	0	0	0	0	0.117	0.057	0.9	0.191	0.923
Aldh1b1	Mdh2	10090.ENSMUSP00000041260	10090.ENSMUSP00000019323	0.043	0	0	0	0.062	0.095	0	0.449	0.492
Aldh1b1	Esd	10090.ENSMUSP00000041260	10090.ENSMUSP00000022573	0	0	0	0	0.062	0.199	0	0.476	0.572
Aldh1b1	Glul	10090.ENSMUSP00000041260	10090.ENSMUSP00000083375	0.061	0	0	0	0.06	0	0.8	0.115	0.822
Ambp	Apoc4	10090.ENSMUSP00000030041	10090.ENSMUSP00000003071	0	0	0	0	0.424	0	0	0	0.424
Ambp	Eng	10090.ENSMUSP00000030041	10090.ENSMUSP00000009705	0	0	0	0	0.061	0	0	0.437	0.448
Ambp	Cela1	10090.ENSMUSP00000030041	10090.ENSMUSP00000023775	0	0	0	0	0.094	0.187	0	0.342	0.473
Ambp	Cfb	10090.ENSMUSP00000030041	10090.ENSMUSP00000025229	0	0	0	0	0.243	0.187	0	0.106	0.402
Ambp	Cd7	10090.ENSMUSP00000030041	10090.ENSMUSP00000026159	0	0	0	0	0	0	0	0.418	0.418
Ambp	Anpep	10090.ENSMUSP00000030041	10090.ENSMUSP00000103015	0	0	0	0	0.105	0	0	0.391	0.431
Ambp	Apoc2	10090.ENSMUSP00000030041	10090.ENSMUSP00000115173	0	0	0	0	0.418	0	0	0.069	0.435
Ambp	Itgax	10090.ENSMUSP00000030041	10090.ENSMUSP00000033053	0	0	0	0	0	0	0	0.439	0.439
Ambp	Apoc1	10090.ENSMUSP00000030041	10090.ENSMUSP00000104091	0	0	0	0	0.414	0	0	0.136	0.472
Ambp	Kncn	10090.ENSMUSP00000030041	10090.ENSMUSP00000095531	0	0	0	0	0	0	0	0.476	0.476
Ambp	Cd27	10090.ENSMUSP00000030041	10090.ENSMUSP00000032486	0	0	0	0	0	0	0	0.489	0.489
Ambp	F10	10090.ENSMUSP00000030041	10090.ENSMUSP00000068389	0	0	0	0	0.429	0.155	0	0.076	0.515
Ambp	Il3ra	10090.ENSMUSP00000030041	10090.ENSMUSP00000088079	0	0	0	0	0	0	0	0.525	0.525
Ambp	Cd38	10090.ENSMUSP00000030041	10090.ENSMUSP00000030964	0	0	0	0	0	0	0	0.588	0.588
Ambp	Orm1	10090.ENSMUSP00000030041	10090.ENSMUSP00000030044	0	0	0	0	0.437	0	0	0.374	0.632
Amdhd2	Pkm	10090.ENSMUSP00000036141	10090.ENSMUSP00000034834	0.059	0	0	0	0	0.315	0	0.291	0.503
Amdhd2	Pfkp	10090.ENSMUSP00000036141	10090.ENSMUSP00000117030	0.095	0	0	0	0	0	0	0.385	0.42
Amdhd2	Tpi1	10090.ENSMUSP00000036141	10090.ENSMUSP00000130858	0.058	0	0	0	0	0	0	0.449	0.459
Amdhd2	Gale	10090.ENSMUSP00000036141	10090.ENSMUSP00000099599	0.192	0	0	0	0	0	0	0.361	0.461
Ang	Pgf	10090.ENSMUSP00000067434	10090.ENSMUSP00000004913	0	0	0	0	0	0	0	0.569	0.569
Ang	Timp1	10090.ENSMUSP00000067434	10090.ENSMUSP00000009530	0	0	0	0	0.06	0	0	0.581	0.589
Ang	Eng	10090.ENSMUSP00000067434	10090.ENSMUSP00000009705	0	0	0	0	0.082	0.051	0	0.427	0.458
Ang	Cxcl1	10090.ENSMUSP00000067434	10090.ENSMUSP00000031327	0	0	0	0	0.042	0	0	0.432	0.432
Ang	Angpt2	10090.ENSMUSP00000067434	10090.ENSMUSP00000033846	0	0	0	0	0.062	0	0	0.597	0.606
Ang	Csf3	10090.ENSMUSP00000067434	10090.ENSMUSP00000037762	0	0	0	0	0	0	0	0.409	0.409
Ang	Thbs1	10090.ENSMUSP00000067434	10090.ENSMUSP00000044903	0	0	0	0	0	0	0	0.435	0.435
Ang	Rnase4	10090.ENSMUSP00000067434	10090.ENSMUSP00000127274	0	0	0	0.867	0.518	0	0	0.16	0.526
Ang	Cdh23	10090.ENSMUSP00000067434	10090.ENSMUSP00000101101	0	0	0	0	0	0	0	0.573	0.573
Ang	Rnh1	10090.ENSMUSP00000067434	10090.ENSMUSP00000101651	0	0	0	0	0	0.656	0.72	0.709	0.969
Angpt2	Pdgfb	10090.ENSMUSP00000033846	10090.ENSMUSP00000000500	0	0	0	0	0	0	0	0.684	0.684
Angpt2	Pgf	10090.ENSMUSP00000033846	10090.ENSMUSP00000004913	0	0	0	0	0	0	0	0.729	0.729
Angpt2	Kit	10090.ENSMUSP00000033846	10090.ENSMUSP00000005815	0	0	0	0	0	0.125	0.6	0.397	0.77
Angpt2	Epha2	10090.ENSMUSP00000033846	10090.ENSMUSP00000006614	0	0	0	0	0	0.048	0.6	0.209	0.672
Angpt2	Timp1	10090.ENSMUSP00000033846	10090.ENSMUSP00000009530	0	0	0	0	0.061	0	0	0.486	0.497
Angpt2	Eng	10090.ENSMUSP00000033846	10090.ENSMUSP00000009705	0	0	0	0	0.06	0	0	0.531	0.541
Angpt2	Cfb	10090.ENSMUSP00000033846	10090.ENSMUSP00000025229	0	0	0	0	0	0.157	0	0.472	0.535
Angpt2	Hbegf	10090.ENSMUSP00000033846	10090.ENSMUSP00000025363	0	0	0	0	0.062	0	0	0.392	0.405
Angpt2	Csf1r	10090.ENSMUSP00000033846	10090.ENSMUSP00000025523	0	0	0	0	0.062	0.125	0.6	0.313	0.744
Angpt2	Csf3	10090.ENSMUSP00000033846	10090.ENSMUSP00000037762	0	0	0	0	0	0	0	0.43	0.43
Angpt2	Cxcr4	10090.ENSMUSP00000033846	10090.ENSMUSP00000053489	0	0	0	0	0	0	0	0.515	0.515
Angpt2	Fn1	10090.ENSMUSP00000033846	10090.ENSMUSP00000054499	0	0	0	0	0	0.079	0	0.521	0.539
Angpt2	Osm	10090.ENSMUSP00000033846	10090.ENSMUSP00000074708	0	0	0	0	0	0	0	0.551	0.552
Angpt2	Vwf	10090.ENSMUSP00000033846	10090.ENSMUSP00000107873	0	0	0	0	0.062	0	0	0.629	0.637
Angpt2	Erbb3	10090.ENSMUSP00000033846	10090.ENSMUSP00000080716	0	0	0	0	0.049	0.066	0.6	0.139	0.653
Angpt2	Flt3	10090.ENSMUSP00000033846	10090.ENSMUSP00000039041	0	0	0	0	0	0.125	0.6	0.18	0.687
Angpt2	Thbs1	10090.ENSMUSP00000033846	10090.ENSMUSP00000044903	0	0	0	0	0.06	0.064	0	0.739	0.751
Angptl4	Plin2	10090.ENSMUSP00000002360	10090.ENSMUSP00000000466	0	0	0	0	0.2	0	0	0.595	0.662
Angptl4	Cxcr4	10090.ENSMUSP00000002360	10090.ENSMUSP00000053489	0	0	0	0	0	0	0	0.408	0.408
Angptl4	Apoc2	10090.ENSMUSP00000002360	10090.ENSMUSP00000115173	0	0	0	0	0.098	0	0	0.412	0.447
Angptl4	Il1b	10090.ENSMUSP00000002360	10090.ENSMUSP00000028881	0	0	0	0	0	0	0	0.491	0.491
Angptl4	Fabp4	10090.ENSMUSP00000002360	10090.ENSMUSP00000029041	0	0	0	0	0.089	0	0	0.493	0.518
Angptl4	Hmgcs2	10090.ENSMUSP00000002360	10090.ENSMUSP00000088249	0	0	0	0	0.122	0	0	0.52	0.56
Angptl4	Fscn1	10090.ENSMUSP00000002360	10090.ENSMUSP00000031565	0	0	0	0	0.06	0	0	0.579	0.587
Angptl4	Lpl	10090.ENSMUSP00000002360	10090.ENSMUSP00000015712	0	0	0	0	0.062	0.197	0.9	0.829	0.985
Ankhd1	Kmt2c	10090.ENSMUSP00000123270	10090.ENSMUSP00000043874	0	0	0	0	0.402	0.057	0	0.118	0.459
Ankhd1	Blnk	10090.ENSMUSP00000123270	10090.ENSMUSP00000057844	0	0	0	0	0	0.046	0	0.519	0.521
Ankle1	Crip1	10090.ENSMUSP00000113162	10090.ENSMUSP00000006523	0	0	0	0	0	0.135	0	0.49	0.54
Ankle1	Aurkb	10090.ENSMUSP00000113162	10090.ENSMUSP00000021277	0	0	0	0	0.29	0.176	0	0.096	0.425
Ankle1	Sgol1	10090.ENSMUSP00000113162	10090.ENSMUSP00000024736	0	0	0	0	0.406	0.051	0	0.043	0.413
Ankle1	Fgd2	10090.ENSMUSP00000113162	10090.ENSMUSP00000024810	0	0	0	0	0	0.048	0	0.555	0.558
Ankle1	Ccna2	10090.ENSMUSP00000113162	10090.ENSMUSP00000029270	0	0	0	0	0.356	0.126	0	0.056	0.422
Ankle1	Ccnb1	10090.ENSMUSP00000113162	10090.ENSMUSP00000071989	0	0	0	0	0.313	0.22	0	0.086	0.467
Ankrd44	Cdk1	10090.ENSMUSP00000040327	10090.ENSMUSP00000020099	0	0	0	0	0	0.401	0	0.09	0.432
Ankrd44	Ercc5	10090.ENSMUSP00000040327	10090.ENSMUSP00000027214	0	0	0	0	0.062	0	0	0.41	0.423
Ankrd44	Ppp2r3a	10090.ENSMUSP00000040327	10090.ENSMUSP00000075327	0	0	0	0	0.062	0.082	0	0.418	0.455
Ankrd66	Pla2g7	10090.ENSMUSP00000136879	10090.ENSMUSP00000024706	0	0	0	0	0.08	0	0	0.515	0.535
Anks3	Avpi1	10090.ENSMUSP00000023157	10090.ENSMUSP00000018965	0	0	0	0	0	0	0	0.518	0.518
Anks3	Zfp446	10090.ENSMUSP00000023157	10090.ENSMUSP00000039073	0	0	0	0	0.048	0.402	0	0	0.406
Anln	Uhrf1	10090.ENSMUSP00000045873	10090.ENSMUSP00000001258	0	0	0	0	0.558	0	0	0.066	0.569
Anln	Asf1b	10090.ENSMUSP00000045873	10090.ENSMUSP00000005607	0	0	0	0	0.423	0	0	0.052	0.43
Anln	Cdc20	10090.ENSMUSP00000045873	10090.ENSMUSP00000006565	0	0	0	0	0.805	0	0	0.332	0.864
Anln	Cdt1	10090.ENSMUSP00000045873	10090.ENSMUSP00000006760	0	0	0	0	0.366	0	0	0.197	0.47
Anln	Cdk1	10090.ENSMUSP00000045873	10090.ENSMUSP00000020099	0	0	0	0	0.861	0	0	0.524	0.931
Anln	Cmpk2	10090.ENSMUSP00000045873	10090.ENSMUSP00000020969	0	0	0	0	0.06	0	0	0.427	0.438
Anln	Rrm2	10090.ENSMUSP00000045873	10090.ENSMUSP00000020980	0	0	0	0	0.648	0	0	0.26	0.728
Anln	Fam64a	10090.ENSMUSP00000045873	10090.ENSMUSP00000021164	0	0	0	0	0.446	0	0	0	0.446
Anln	Aurkb	10090.ENSMUSP00000045873	10090.ENSMUSP00000021277	0	0	0	0	0.69	0	0	0.549	0.854
Anln	Cenpk	10090.ENSMUSP00000045873	10090.ENSMUSP00000022227	0	0	0	0	0.364	0	0	0.191	0.464
Anln	Pbk	10090.ENSMUSP00000045873	10090.ENSMUSP00000022612	0	0	0	0	0.843	0	0	0.305	0.886
Anln	Shcbp1	10090.ENSMUSP00000045873	10090.ENSMUSP00000022945	0	0	0	0	0.656	0	0	0.259	0.735
Anln	2020-09-03	10090.ENSMUSP00000045873	10090.ENSMUSP00000023095	0	0	0	0	0.06	0.157	0	0.362	0.45
Anln	Mcm4	10090.ENSMUSP00000045873	10090.ENSMUSP00000023353	0	0	0	0	0.614	0	0	0.057	0.62
Anln	Racgap1	10090.ENSMUSP00000045873	10090.ENSMUSP00000023756	0	0	0	0	0.848	0.199	0	0.891	0.985
Anln	Cdca3	10090.ENSMUSP00000045873	10090.ENSMUSP00000024270	0	0	0	0	0.418	0	0	0.106	0.458
Anln	Sgol1	10090.ENSMUSP00000045873	10090.ENSMUSP00000024736	0	0	0	0	0.598	0	0	0.286	0.701
Anln	Ndc80	10090.ENSMUSP00000045873	10090.ENSMUSP00000024851	0	0	0	0	0.771	0	0	0.125	0.791
Anln	Cdca5	10090.ENSMUSP00000045873	10090.ENSMUSP00000025704	0	0	0	0	0.615	0	0	0.235	0.693
Anln	Hells	10090.ENSMUSP00000045873	10090.ENSMUSP00000025965	0	0	0	0	0.469	0	0	0.154	0.532
Anln	Tyms	10090.ENSMUSP00000045873	10090.ENSMUSP00000026846	0	0	0	0	0.517	0	0	0.13	0.562
Anln	Plk4	10090.ENSMUSP00000045873	10090.ENSMUSP00000026858	0	0	0	0	0.607	0	0	0.234	0.686
Anln	Nek2	10090.ENSMUSP00000045873	10090.ENSMUSP00000027931	0	0	0	0	0.584	0	0	0.306	0.699
Anln	Rad51	10090.ENSMUSP00000045873	10090.ENSMUSP00000028795	0	0	0	0	0.422	0	0	0	0.422
Anln	Bub1	10090.ENSMUSP00000045873	10090.ENSMUSP00000028858	0	0	0	0	0.893	0	0	0.297	0.922
Anln	Aurka	10090.ENSMUSP00000045873	10090.ENSMUSP00000028997	0	0	0	0	0.654	0	0	0.352	0.766
Anln	Ccna2	10090.ENSMUSP00000045873	10090.ENSMUSP00000029270	0	0	0	0	0.772	0	0	0.322	0.839
Anln	Kif22	10090.ENSMUSP00000045873	10090.ENSMUSP00000032915	0	0	0	0	0.607	0.072	0	0.197	0.682
Anln	Plk1	10090.ENSMUSP00000045873	10090.ENSMUSP00000033154	0	0	0	0	0.717	0	0	0.62	0.888
Anln	Cenpn	10090.ENSMUSP00000045873	10090.ENSMUSP00000034205	0	0	0	0	0.489	0	0	0	0.489
Anln	Ccnb2	10090.ENSMUSP00000045873	10090.ENSMUSP00000034742	0	0	0	0	0.739	0	0	0.343	0.821
Anln	Troap	10090.ENSMUSP00000045873	10090.ENSMUSP00000035389	0	0	0	0	0.37	0	0	0.123	0.423
Anln	Bub1b	10090.ENSMUSP00000045873	10090.ENSMUSP00000037126	0	0	0	0	0.725	0	0	0.292	0.797
Anln	Ckap2	10090.ENSMUSP00000045873	10090.ENSMUSP00000039518	0	0	0	0	0.686	0	0	0	0.686
Anln	Melk	10090.ENSMUSP00000045873	10090.ENSMUSP00000043806	0	0	0	0	0.699	0	0	0.277	0.773
Anln	Spag5	10090.ENSMUSP00000045873	10090.ENSMUSP00000045286	0	0	0	0	0.53	0	0	0.256	0.635
Anln	Lrr1	10090.ENSMUSP00000045873	10090.ENSMUSP00000106251	0	0	0	0	0.417	0	0	0	0.417
Anln	Trim59	10090.ENSMUSP00000045873	10090.ENSMUSP00000103432	0	0	0	0	0.417	0	0	0	0.417
Anln	Cenpa	10090.ENSMUSP00000045873	10090.ENSMUSP00000122831	0	0	0	0	0.242	0	0	0.264	0.419
Anln	Fignl1	10090.ENSMUSP00000045873	10090.ENSMUSP00000126340	0	0	0	0	0.419	0	0	0.071	0.437
Anln	Spc25	10090.ENSMUSP00000045873	10090.ENSMUSP00000107939	0	0	0	0	0.417	0	0	0.145	0.48
Anln	Spdl1	10090.ENSMUSP00000045873	10090.ENSMUSP00000090882	0	0	0	0	0.424	0	0	0.135	0.48
Anln	Mis18bp1	10090.ENSMUSP00000045873	10090.ENSMUSP00000052109	0	0	0	0	0.427	0	0	0.164	0.501
Anln	Rhob	10090.ENSMUSP00000045873	10090.ENSMUSP00000067013	0	0	0	0	0	0.365	0	0.251	0.504
Anln	Ska1	10090.ENSMUSP00000045873	10090.ENSMUSP00000049156	0	0	0	0	0.415	0	0	0.189	0.505
Anln	Knstrn	10090.ENSMUSP00000045873	10090.ENSMUSP00000115860	0	0	0	0	0.545	0	0	0.046	0.547
Anln	Oip5	10090.ENSMUSP00000045873	10090.ENSMUSP00000115219	0	0	0	0	0.539	0	0	0.085	0.56
Anln	Mcm2	10090.ENSMUSP00000045873	10090.ENSMUSP00000061923	0	0	0	0	0.54	0	0	0.103	0.57
Anln	Cdca2	10090.ENSMUSP00000045873	10090.ENSMUSP00000117847	0	0	0	0	0.526	0	0	0.131	0.571
Anln	2020-09-05	10090.ENSMUSP00000045873	10090.ENSMUSP00000094750	0	0	0	0	0.062	0.226	0	0.473	0.584
Anln	Tacc3	10090.ENSMUSP00000045873	10090.ENSMUSP00000110069	0	0	0	0	0.57	0	0	0.115	0.603
Anln	Ncapg2	10090.ENSMUSP00000045873	10090.ENSMUSP00000081889	0	0	0	0	0.515	0	0	0.24	0.615
Anln	Cdkn3	10090.ENSMUSP00000045873	10090.ENSMUSP00000070575	0	0	0	0	0.632	0	0	0	0.632
Anln	Inf2	10090.ENSMUSP00000045873	10090.ENSMUSP00000098591	0	0	0	0	0.061	0.056	0	0.646	0.659
Anln	Depdc1a	10090.ENSMUSP00000045873	10090.ENSMUSP00000113216	0	0	0	0	0.665	0	0	0	0.665
Anln	Cenpi	10090.ENSMUSP00000045873	10090.ENSMUSP00000079851	0	0	0	0	0.618	0	0	0.183	0.675
Anln	Cdca8	10090.ENSMUSP00000045873	10090.ENSMUSP00000081319	0	0	0	0	0.675	0	0	0.238	0.742
Anln	Birc5	10090.ENSMUSP00000045873	10090.ENSMUSP00000079124	0	0	0	0	0.66	0	0	0.278	0.744
Anln	Ube2c	10090.ENSMUSP00000045873	10090.ENSMUSP00000085581	0	0	0	0	0.666	0	0	0.275	0.748
Anln	Ttk	10090.ENSMUSP00000045873	10090.ENSMUSP00000064839	0	0	0	0	0.746	0	0	0.085	0.758
Anln	Mcm5	10090.ENSMUSP00000045873	10090.ENSMUSP00000126135	0	0	0	0	0.597	0	0	0.436	0.763
Anln	Nuf2	10090.ENSMUSP00000045873	10090.ENSMUSP00000106999	0	0	0	0	0.681	0	0	0.37	0.79
Anln	Nusap1	10090.ENSMUSP00000045873	10090.ENSMUSP00000068713	0	0	0	0	0.712	0	0	0.323	0.797
Anln	Kif2c	10090.ENSMUSP00000045873	10090.ENSMUSP00000064261	0	0	0	0	0.625	0.072	0	0.494	0.808
Anln	Tpx2	10090.ENSMUSP00000045873	10090.ENSMUSP00000128888	0	0	0	0	0.764	0	0	0.32	0.833
Anln	Mad2l1	10090.ENSMUSP00000045873	10090.ENSMUSP00000098897	0	0	0	0	0.793	0	0	0.304	0.849
Anln	Kif20a	10090.ENSMUSP00000045873	10090.ENSMUSP00000132659	0	0	0	0	0.776	0.155	0	0.277	0.851
Anln	Ccnb1	10090.ENSMUSP00000045873	10090.ENSMUSP00000071989	0	0	0	0	0.776	0	0	0.369	0.853
Anln	Cep55	10090.ENSMUSP00000045873	10090.ENSMUSP00000127961	0	0	0	0	0.728	0	0	0.536	0.869
Anln	Aspm	10090.ENSMUSP00000045873	10090.ENSMUSP00000059159	0	0	0	0	0.851	0.092	0	0.189	0.881
Anln	Prc1	10090.ENSMUSP00000045873	10090.ENSMUSP00000129675	0	0	0	0	0.848	0	0	0.38	0.901
Anln	Ect2	10090.ENSMUSP00000045873	10090.ENSMUSP00000103935	0	0	0	0	0.718	0	0	0.76	0.929
Ano3	ENSMUSG00000044816	10090.ENSMUSP00000097219	10090.ENSMUSP00000056196	0	0	0	0	0	0	0	0.589	0.589
Ano3	Gas2l3	10090.ENSMUSP00000097219	10090.ENSMUSP00000096973	0	0	0	0	0	0	0	0.515	0.515
Ano3	Sgce	10090.ENSMUSP00000097219	10090.ENSMUSP00000111242	0	0	0	0	0	0	0	0.43	0.43
Ano7	Dtymk	10090.ENSMUSP00000140438	10090.ENSMUSP00000027503	0	0	0	0	0	0	0	0.52	0.52
Ano8	Timp1	10090.ENSMUSP00000091157	10090.ENSMUSP00000009530	0	0	0	0	0	0	0.9	0	0.9
Ano8	Stc2	10090.ENSMUSP00000091157	10090.ENSMUSP00000020546	0	0	0	0	0	0	0.9	0	0.9
Ano8	Fam20a	10090.ENSMUSP00000091157	10090.ENSMUSP00000020938	0	0	0	0	0.062	0	0.9	0	0.902
Ano8	Fam20c	10090.ENSMUSP00000091157	10090.ENSMUSP00000026972	0	0	0	0	0.07	0	0.9	0	0.903
Ano8	Igfbp5	10090.ENSMUSP00000091157	10090.ENSMUSP00000027377	0	0	0	0	0.068	0	0.9	0	0.902
Ano8	Cst3	10090.ENSMUSP00000091157	10090.ENSMUSP00000028938	0	0	0	0	0	0	0.9	0	0.9
Ano8	Eva1a	10090.ENSMUSP00000091157	10090.ENSMUSP00000037422	0	0	0	0	0	0	0.9	0	0.9
Ano8	Mreg	10090.ENSMUSP00000091157	10090.ENSMUSP00000041878	0	0	0	0	0	0	0	0.45	0.45
Ano8	Fn1	10090.ENSMUSP00000091157	10090.ENSMUSP00000054499	0	0	0	0	0	0	0.9	0	0.9
Ano8	Apol8	10090.ENSMUSP00000091157	10090.ENSMUSP00000064237	0	0	0	0	0	0	0.9	0	0.9
Ano8	Lgals1	10090.ENSMUSP00000091157	10090.ENSMUSP00000086795	0	0	0	0	0	0	0.9	0	0.9
Ano8	Cp	10090.ENSMUSP00000091157	10090.ENSMUSP00000088857	0	0	0	0	0.057	0	0.9	0	0.901
Ano8	Spp1	10090.ENSMUSP00000091157	10090.ENSMUSP00000108367	0	0	0	0	0	0	0.9	0	0.9
Ano8	Apol9b	10090.ENSMUSP00000091157	10090.ENSMUSP00000105397	0	0	0	0	0	0	0.9	0	0.9
Ano8	Mgat4a	10090.ENSMUSP00000091157	10090.ENSMUSP00000114175	0	0	0	0	0	0	0.9	0	0.9
Ano8	Shisa5	10090.ENSMUSP00000091157	10090.ENSMUSP00000107690	0	0	0	0	0	0	0.9	0	0.9
Anpep	Cd44	10090.ENSMUSP00000103015	10090.ENSMUSP00000005218	0	0	0	0	0.082	0	0.9	0.766	0.976
Anpep	Kit	10090.ENSMUSP00000103015	10090.ENSMUSP00000005815	0	0	0	0	0	0	0	0.699	0.699
Anpep	Eng	10090.ENSMUSP00000103015	10090.ENSMUSP00000009705	0	0	0	0	0.119	0	0	0.792	0.809
Anpep	Itga5	10090.ENSMUSP00000103015	10090.ENSMUSP00000023128	0	0	0	0	0.122	0	0	0.535	0.574
Anpep	Cd7	10090.ENSMUSP00000103015	10090.ENSMUSP00000026159	0	0	0	0	0.062	0	0	0.754	0.76
Anpep	Got1	10090.ENSMUSP00000103015	10090.ENSMUSP00000026196	0	0	0	0	0.062	0.058	0.8	0.115	0.822
Anpep	Sell	10090.ENSMUSP00000103015	10090.ENSMUSP00000027871	0	0	0	0	0.061	0.051	0.9	0.289	0.928
Anpep	Fabp5	10090.ENSMUSP00000103015	10090.ENSMUSP00000029046	0	0	0	0	0.06	0	0.9	0.057	0.903
Anpep	Ggt7	10090.ENSMUSP00000103015	10090.ENSMUSP00000029131	0	0	0	0	0.051	0	0.9	0.279	0.925
Anpep	Cd2	10090.ENSMUSP00000103015	10090.ENSMUSP00000029456	0	0	0	0	0.061	0	0	0.523	0.532
Anpep	Tlr2	10090.ENSMUSP00000103015	10090.ENSMUSP00000029623	0	0	0	0	0.137	0.048	0.9	0.236	0.928
Anpep	Cd38	10090.ENSMUSP00000103015	10090.ENSMUSP00000030964	0	0	0	0	0	0	0	0.639	0.639
Anpep	Itgax	10090.ENSMUSP00000103015	10090.ENSMUSP00000033053	0	0	0	0	0.168	0	0.9	0.491	0.954
Anpep	Csf3	10090.ENSMUSP00000103015	10090.ENSMUSP00000037762	0	0	0	0	0	0	0	0.455	0.455
Anpep	Flt3	10090.ENSMUSP00000103015	10090.ENSMUSP00000039041	0	0	0	0	0	0	0	0.467	0.467
Anpep	Cxcr4	10090.ENSMUSP00000103015	10090.ENSMUSP00000053489	0	0	0	0	0	0	0	0.47	0.47
Anpep	Fn1	10090.ENSMUSP00000103015	10090.ENSMUSP00000054499	0	0	0	0	0.086	0	0	0.445	0.471
Anpep	Cd24a	10090.ENSMUSP00000103015	10090.ENSMUSP00000057983	0	0	0	0	0	0	0	0.527	0.527
Anpep	Sirpb1c	10090.ENSMUSP00000103015	10090.ENSMUSP00000061216	0	0	0	0	0.094	0	0.9	0	0.905
Anpep	Pirb	10090.ENSMUSP00000103015	10090.ENSMUSP00000077546	0	0	0	0	0.09	0	0.9	0.043	0.905
Anpep	Fcgr4	10090.ENSMUSP00000103015	10090.ENSMUSP00000077873	0	0	0	0	0.09	0	0.9	0.086	0.909
Anpep	Il3ra	10090.ENSMUSP00000103015	10090.ENSMUSP00000088079	0	0	0	0	0.069	0	0	0.565	0.578
Anpep	Sirpb1b	10090.ENSMUSP00000103015	10090.ENSMUSP00000088869	0	0	0	0	0	0	0.9	0	0.9
Anpep	Sirpb1a	10090.ENSMUSP00000103015	10090.ENSMUSP00000096807	0	0	0	0	0	0	0.9	0	0.9
Anpep	Cd93	10090.ENSMUSP00000103015	10090.ENSMUSP00000096876	0	0	0	0	0.085	0	0.9	0.136	0.914
Anpep	Gp49a	10090.ENSMUSP00000103015	10090.ENSMUSP00000099958	0	0	0	0	0.062	0	0.9	0	0.902
Anpep	Cd63	10090.ENSMUSP00000103015	10090.ENSMUSP00000100862	0	0	0	0	0.062	0	0	0.493	0.504
Anpep	Lilrb4	10090.ENSMUSP00000103015	10090.ENSMUSP00000101121	0	0	0	0	0.062	0	0.9	0.05	0.903
Anpep	Gm11127	10090.ENSMUSP00000103015	10090.ENSMUSP00000109371	0	0	0	0	0	0.049	0.9	0	0.9
Anpep	Gm9733	10090.ENSMUSP00000103015	10090.ENSMUSP00000103998	0	0	0	0	0	0	0.9	0.041	0.9
Anpep	Gm5150	10090.ENSMUSP00000103015	10090.ENSMUSP00000103984	0	0	0	0	0.086	0	0.9	0.041	0.904
Anpep	Lgals3	10090.ENSMUSP00000103015	10090.ENSMUSP00000114350	0	0	0	0	0.107	0	0.9	0.528	0.954
Anxa2	S100a4	10090.ENSMUSP00000034756	10090.ENSMUSP00000001046	0	0	0	0	0.289	0.819	0	0.701	0.958
Anxa2	S100a6	10090.ENSMUSP00000034756	10090.ENSMUSP00000001051	0	0	0	0	0.618	0.197	0	0.528	0.842
Anxa2	Hltf	10090.ENSMUSP00000034756	10090.ENSMUSP00000002502	0	0	0	0	0	0.516	0	0.551	0.774
Anxa2	Tpm4	10090.ENSMUSP00000034756	10090.ENSMUSP00000003575	0	0	0	0	0.348	0	0	0.193	0.451
Anxa2	Cd44	10090.ENSMUSP00000034756	10090.ENSMUSP00000005218	0	0	0	0	0.16	0	0	0.605	0.655
Anxa2	Timp1	10090.ENSMUSP00000034756	10090.ENSMUSP00000009530	0	0	0	0	0.268	0	0	0.272	0.444
Anxa2	Arg1	10090.ENSMUSP00000034756	10090.ENSMUSP00000020161	0	0	0	0	0	0	0.9	0.066	0.902
Anxa2	Gnb2l1	10090.ENSMUSP00000034756	10090.ENSMUSP00000020640	0	0	0	0	0	0.197	0	0.522	0.601
Anxa2	Serpina3n	10090.ENSMUSP00000034756	10090.ENSMUSP00000021506	0	0	0	0	0	0	0.9	0.105	0.906
Anxa2	Vim	10090.ENSMUSP00000034756	10090.ENSMUSP00000028062	0	0.003	0	0	0.423	0.078	0	0.401	0.654
Anxa2	Gsn	10090.ENSMUSP00000034756	10090.ENSMUSP00000028239	0	0.001	0	0	0.177	0	0	0.403	0.488
Anxa2	Fabp5	10090.ENSMUSP00000034756	10090.ENSMUSP00000029046	0	0	0	0	0	0	0.9	0.147	0.911
Anxa2	Anxa5	10090.ENSMUSP00000034756	10090.ENSMUSP00000029266	0	0	0	0.922	0.538	0	0	0.61	0.559
Anxa2	Tlr2	10090.ENSMUSP00000034756	10090.ENSMUSP00000029623	0	0	0	0	0.085	0.046	0	0.499	0.525
Anxa2	Nfkb1	10090.ENSMUSP00000034756	10090.ENSMUSP00000029812	0	0	0	0	0.067	0.056	0	0.424	0.448
Anxa2	Orm1	10090.ENSMUSP00000034756	10090.ENSMUSP00000030044	0	0	0	0	0	0	0.9	0.112	0.907
Anxa2	Padi2	10090.ENSMUSP00000034756	10090.ENSMUSP00000030765	0	0	0	0	0	0.097	0.9	0	0.905
Anxa2	Plac8	10090.ENSMUSP00000034756	10090.ENSMUSP00000031264	0	0	0	0	0.094	0	0.9	0.043	0.905
Anxa2	Gla	10090.ENSMUSP00000034756	10090.ENSMUSP00000033621	0	0	0	0	0	0	0.9	0	0.9
Anxa2	Ist1	10090.ENSMUSP00000034756	10090.ENSMUSP00000034164	0	0	0	0	0	0	0.9	0	0.9
Anxa2	Slc43a3	10090.ENSMUSP00000034756	10090.ENSMUSP00000088227	0	0	0	0	0.062	0	0	0.392	0.405
Anxa2	Emp3	10090.ENSMUSP00000034756	10090.ENSMUSP00000132519	0	0	0	0	0.364	0	0	0.131	0.424
Anxa2	Pkm	10090.ENSMUSP00000034756	10090.ENSMUSP00000034834	0	0	0	0	0.112	0.066	0	0.373	0.435
Anxa2	Hsp90aa1	10090.ENSMUSP00000034756	10090.ENSMUSP00000091921	0	0	0	0	0	0.056	0	0.445	0.454
Anxa2	Prdx1	10090.ENSMUSP00000034756	10090.ENSMUSP00000114159	0	0	0	0	0.087	0.16	0	0.378	0.482
Anxa2	Spire1	10090.ENSMUSP00000034756	10090.ENSMUSP00000049336	0	0	0	0	0	0	0	0.493	0.493
Anxa2	Capg	10090.ENSMUSP00000034756	10090.ENSMUSP00000109705	0	0.011	0	0	0.235	0	0	0.383	0.508
Anxa2	Fn1	10090.ENSMUSP00000034756	10090.ENSMUSP00000054499	0	0	0	0	0.122	0.049	0	0.473	0.521
Anxa2	Tagln2	10090.ENSMUSP00000034756	10090.ENSMUSP00000106861	0	0	0	0	0.423	0	0	0.217	0.53
Anxa2	Myof	10090.ENSMUSP00000034756	10090.ENSMUSP00000045036	0	0	0	0	0.249	0.056	0	0.39	0.53
Anxa2	Cxcr4	10090.ENSMUSP00000034756	10090.ENSMUSP00000053489	0	0	0	0	0	0.048	0	0.553	0.556
Anxa2	Slpi	10090.ENSMUSP00000034756	10090.ENSMUSP00000104992	0	0	0	0	0.086	0	0	0.583	0.603
Anxa2	Cd63	10090.ENSMUSP00000034756	10090.ENSMUSP00000100862	0	0	0	0	0.334	0.048	0	0.515	0.665
Anxa2	Lgals3	10090.ENSMUSP00000034756	10090.ENSMUSP00000114350	0	0	0	0	0.475	0.073	0	0.376	0.67
Anxa2	Eno1	10090.ENSMUSP00000034756	10090.ENSMUSP00000079727	0	0	0	0	0.094	0	0	0.72	0.736
Anxa2	Lgals1	10090.ENSMUSP00000034756	10090.ENSMUSP00000086795	0	0	0	0	0.605	0.434	0	0.323	0.835
Anxa2	Serpina3g	10090.ENSMUSP00000034756	10090.ENSMUSP00000041250	0	0	0	0	0.056	0	0.9	0	0.901
Anxa2	Lyz1	10090.ENSMUSP00000034756	10090.ENSMUSP00000089800	0	0	0	0	0.08	0	0.9	0.101	0.91
Anxa2	Prdx6	10090.ENSMUSP00000034756	10090.ENSMUSP00000071636	0	0	0	0	0.06	0.07	0.9	0.283	0.928
Anxa2	S100a10	10090.ENSMUSP00000034756	10090.ENSMUSP00000036949	0	0	0	0	0.776	0.541	0.9	0.899	0.998
Anxa4	S100a4	10090.ENSMUSP00000109305	10090.ENSMUSP00000001046	0	0	0	0	0.136	0.451	0	0.237	0.606
Anxa4	Arg2	10090.ENSMUSP00000109305	10090.ENSMUSP00000021550	0	0	0	0	0	0	0	0.645	0.645
Anxa4	Cd63	10090.ENSMUSP00000109305	10090.ENSMUSP00000100862	0	0	0	0	0.113	0.048	0	0.444	0.49
Anxa4	Capg	10090.ENSMUSP00000109305	10090.ENSMUSP00000109705	0	0.012	0	0	0.191	0	0	0.332	0.437
Anxa5	S100a4	10090.ENSMUSP00000029266	10090.ENSMUSP00000001046	0	0	0	0	0.152	0.451	0	0.198	0.594
Anxa5	S100a6	10090.ENSMUSP00000029266	10090.ENSMUSP00000001051	0	0	0	0	0.418	0.094	0	0.125	0.498
Anxa5	Cd44	10090.ENSMUSP00000029266	10090.ENSMUSP00000005218	0	0	0	0	0.149	0	0	0.706	0.739
Anxa5	Kit	10090.ENSMUSP00000029266	10090.ENSMUSP00000005815	0	0	0	0	0	0.057	0	0.695	0.7
Anxa5	Sod2	10090.ENSMUSP00000029266	10090.ENSMUSP00000007012	0	0	0	0	0	0	0	0.462	0.462
Anxa5	Eng	10090.ENSMUSP00000029266	10090.ENSMUSP00000009705	0	0	0	0	0	0	0	0.471	0.471
Anxa5	Gzmb	10090.ENSMUSP00000029266	10090.ENSMUSP00000015581	0	0	0	0	0	0.071	0	0.53	0.544
Anxa5	Cd274	10090.ENSMUSP00000029266	10090.ENSMUSP00000016640	0	0	0	0	0.049	0	0	0.49	0.494
Anxa5	Cd40	10090.ENSMUSP00000029266	10090.ENSMUSP00000017799	0	0	0	0	0	0	0	0.618	0.618
Anxa5	Cdk1	10090.ENSMUSP00000029266	10090.ENSMUSP00000020099	0	0	0	0	0.06	0.047	0	0.617	0.627
Anxa5	Sdc1	10090.ENSMUSP00000029266	10090.ENSMUSP00000020911	0	0	0	0	0.08	0	0	0.575	0.593
Anxa5	Cdkn1a	10090.ENSMUSP00000029266	10090.ENSMUSP00000023829	0	0	0	0	0.069	0	0	0.652	0.662
Anxa5	Zeb1	10090.ENSMUSP00000029266	10090.ENSMUSP00000025081	0	0	0	0	0	0	0	0.42	0.42
Anxa5	Csf1r	10090.ENSMUSP00000029266	10090.ENSMUSP00000025523	0	0	0	0	0.061	0.057	0	0.391	0.413
Anxa5	Fas	10090.ENSMUSP00000029266	10090.ENSMUSP00000025691	0	0	0	0	0.09	0.048	0	0.679	0.698
Anxa5	Ddit3	10090.ENSMUSP00000029266	10090.ENSMUSP00000026475	0	0	0	0	0	0	0	0.581	0.581
Anxa5	Sell	10090.ENSMUSP00000029266	10090.ENSMUSP00000027871	0	0	0	0	0	0.05	0	0.652	0.655
Anxa5	Vim	10090.ENSMUSP00000029266	10090.ENSMUSP00000028062	0	0.003	0	0	0.401	0.078	0	0.231	0.539
Anxa5	Il2ra	10090.ENSMUSP00000029266	10090.ENSMUSP00000028111	0	0	0	0	0	0	0	0.58	0.58
Anxa5	Gsn	10090.ENSMUSP00000029266	10090.ENSMUSP00000028239	0	0	0	0	0.178	0	0	0.299	0.4
Anxa5	Il1b	10090.ENSMUSP00000029266	10090.ENSMUSP00000028881	0	0	0	0	0	0	0	0.47	0.47
Anxa5	Aurka	10090.ENSMUSP00000029266	10090.ENSMUSP00000028997	0	0	0	0	0	0	0	0.424	0.424
Anxa5	Klrk1	10090.ENSMUSP00000029266	10090.ENSMUSP00000032252	0	0	0	0	0	0.05	0	0.399	0.404
Anxa5	H2-Ab1	10090.ENSMUSP00000029266	10090.ENSMUSP00000041008	0	0	0	0	0.058	0.049	0	0.397	0.412
Anxa5	Txn1	10090.ENSMUSP00000029266	10090.ENSMUSP00000030051	0	0	0	0	0.078	0.048	0	0.389	0.418
Anxa5	Zmym4	10090.ENSMUSP00000029266	10090.ENSMUSP00000101714	0	0	0	0	0	0	0	0.418	0.418
Anxa5	Cd93	10090.ENSMUSP00000029266	10090.ENSMUSP00000096876	0	0	0	0	0	0	0	0.418	0.418
Anxa5	Ly6a	10090.ENSMUSP00000029266	10090.ENSMUSP00000140287	0	0	0	0	0.079	0	0	0.397	0.42
Anxa5	Tlr3	10090.ENSMUSP00000029266	10090.ENSMUSP00000034056	0	0	0	0	0.066	0.046	0	0.401	0.421
Anxa5	Erbb3	10090.ENSMUSP00000029266	10090.ENSMUSP00000080716	0	0	0	0	0	0.072	0	0.403	0.422
Anxa5	Vwf	10090.ENSMUSP00000029266	10090.ENSMUSP00000107873	0	0	0	0	0.061	0	0	0.418	0.43
Anxa5	Fgl2	10090.ENSMUSP00000029266	10090.ENSMUSP00000046131	0	0	0	0	0.058	0	0	0.433	0.443
Anxa5	S100a10	10090.ENSMUSP00000029266	10090.ENSMUSP00000036949	0	0	0	0	0.298	0.049	0	0.234	0.444
Anxa5	Mlkl	10090.ENSMUSP00000029266	10090.ENSMUSP00000055521	0	0	0	0	0.069	0.05	0	0.422	0.444
Anxa5	Ccna2	10090.ENSMUSP00000029266	10090.ENSMUSP00000029270	0	0	0	0	0	0.08	0	0.434	0.457
Anxa5	Il2rb	10090.ENSMUSP00000029266	10090.ENSMUSP00000086820	0	0	0	0	0	0	0	0.457	0.457
Anxa5	Tlr2	10090.ENSMUSP00000029266	10090.ENSMUSP00000029623	0	0	0	0	0.074	0.046	0	0.437	0.46
Anxa5	Hpgds	10090.ENSMUSP00000029266	10090.ENSMUSP00000031982	0	0	0	0	0.06	0.085	0	0.436	0.472
Anxa5	Lgals3	10090.ENSMUSP00000029266	10090.ENSMUSP00000114350	0	0	0	0	0.184	0.073	0	0.359	0.473
Anxa5	Trp53bp1	10090.ENSMUSP00000029266	10090.ENSMUSP00000106278	0	0	0	0	0	0.189	0	0.382	0.478
Anxa5	Kncn	10090.ENSMUSP00000029266	10090.ENSMUSP00000095531	0	0	0	0	0	0	0	0.478	0.478
Anxa5	Csf3	10090.ENSMUSP00000029266	10090.ENSMUSP00000037762	0	0	0	0	0	0	0	0.481	0.481
Anxa5	Ccr7	10090.ENSMUSP00000029266	10090.ENSMUSP00000099423	0	0	0	0	0	0	0	0.518	0.518
Anxa5	Cd27	10090.ENSMUSP00000029266	10090.ENSMUSP00000032486	0	0	0	0	0	0	0	0.523	0.523
Anxa5	Ly6c2	10090.ENSMUSP00000029266	10090.ENSMUSP00000140825	0	0	0	0	0	0	0	0.524	0.524
Anxa5	Ly6c1	10090.ENSMUSP00000029266	10090.ENSMUSP00000066954	0	0	0	0	0.062	0	0	0.525	0.535
Anxa5	Lgals1	10090.ENSMUSP00000029266	10090.ENSMUSP00000086795	0	0	0	0	0.397	0.073	0	0.251	0.545
Anxa5	Eif4ebp1	10090.ENSMUSP00000029266	10090.ENSMUSP00000033880	0	0	0	0	0.061	0	0	0.536	0.545
Anxa5	Cxcr4	10090.ENSMUSP00000029266	10090.ENSMUSP00000053489	0	0	0	0	0	0.048	0	0.542	0.545
Anxa5	Gpnmb	10090.ENSMUSP00000029266	10090.ENSMUSP00000031840	0	0	0	0	0.102	0	0	0.532	0.562
Anxa5	Ifng	10090.ENSMUSP00000029266	10090.ENSMUSP00000063800	0	0	0	0	0	0	0	0.572	0.572
Anxa5	Cd24a	10090.ENSMUSP00000029266	10090.ENSMUSP00000057983	0	0	0	0	0	0	0	0.577	0.577
Anxa5	Cox4i1	10090.ENSMUSP00000029266	10090.ENSMUSP00000034276	0	0	0	0	0	0	0	0.578	0.578
Anxa5	Cd38	10090.ENSMUSP00000029266	10090.ENSMUSP00000030964	0	0	0	0	0	0	0	0.592	0.592
Anxa5	Ly6g	10090.ENSMUSP00000029266	10090.ENSMUSP00000140173	0	0	0	0	0	0	0	0.614	0.614
Anxa5	Cd63	10090.ENSMUSP00000029266	10090.ENSMUSP00000100862	0	0	0	0	0.218	0.048	0	0.523	0.614
Anxa5	Bax	10090.ENSMUSP00000029266	10090.ENSMUSP00000033093	0	0	0	0	0	0	0	0.616	0.616
Anxa5	Fn1	10090.ENSMUSP00000029266	10090.ENSMUSP00000054499	0	0	0	0	0.078	0.045	0	0.609	0.626
Anxa5	Lck	10090.ENSMUSP00000029266	10090.ENSMUSP00000066209	0	0	0	0	0	0.057	0	0.621	0.627
Anxa5	Ccne1	10090.ENSMUSP00000029266	10090.ENSMUSP00000103658	0	0	0	0	0	0.066	0	0.625	0.634
Anxa5	Flt3	10090.ENSMUSP00000029266	10090.ENSMUSP00000039041	0	0	0	0	0	0.057	0	0.629	0.635
Anxa5	Hsp90aa1	10090.ENSMUSP00000029266	10090.ENSMUSP00000091921	0	0	0	0	0	0.056	0	0.646	0.652
Anxa5	Cd69	10090.ENSMUSP00000029266	10090.ENSMUSP00000032259	0	0	0	0	0	0.05	0	0.678	0.681
Anxa5	Ccnb1	10090.ENSMUSP00000029266	10090.ENSMUSP00000071989	0	0	0	0	0.06	0.066	0	0.671	0.686
Anxa5	Itgax	10090.ENSMUSP00000029266	10090.ENSMUSP00000033053	0	0	0	0	0.057	0	0	0.685	0.69
Anxa5	Dut	10090.ENSMUSP00000029266	10090.ENSMUSP00000080767	0	0	0	0	0.061	0	0	0.776	0.781
Anxa8	S100a4	10090.ENSMUSP00000022519	10090.ENSMUSP00000001046	0	0	0	0	0.135	0.451	0	0.093	0.532
Anxa8	Phlda3	10090.ENSMUSP00000022519	10090.ENSMUSP00000040614	0	0	0	0	0.124	0	0	0.354	0.409
Anxa8	Gm5424	10090.ENSMUSP00000022519	10090.ENSMUSP00000136734	0	0	0	0	0	0.096	0	0.431	0.463
Anxa8	Cd63	10090.ENSMUSP00000022519	10090.ENSMUSP00000100862	0	0	0	0	0.068	0.048	0	0.466	0.485
Anxa8	Ass1	10090.ENSMUSP00000022519	10090.ENSMUSP00000099904	0	0	0	0	0	0.096	0	0.486	0.516
Anxa8	Upk1b	10090.ENSMUSP00000022519	10090.ENSMUSP00000052469	0	0	0	0	0.089	0.048	0	0.607	0.63
Aph1c	Psen2	10090.ENSMUSP00000130359	10090.ENSMUSP00000010753	0	0	0	0	0.078	0.799	0.9	0.782	0.995
Aph1c	Dner	10090.ENSMUSP00000130359	10090.ENSMUSP00000042927	0	0	0	0	0	0.096	0.9	0	0.905
Aplnr	Tmem242	10090.ENSMUSP00000053638	10090.ENSMUSP00000005053	0	0	0	0	0	0	0	0.423	0.423
Aplnr	Gcat	10090.ENSMUSP00000053638	10090.ENSMUSP00000006544	0	0	0	0	0	0	0.9	0	0.9
Aplnr	Tgfbr1	10090.ENSMUSP00000053638	10090.ENSMUSP00000007757	0	0	0	0	0	0.058	0.8	0.1	0.815
Aplnr	Cxcl16	10090.ENSMUSP00000053638	10090.ENSMUSP00000019064	0	0	0	0	0	0	0.9	0.262	0.923
Aplnr	Ccl6	10090.ENSMUSP00000053638	10090.ENSMUSP00000019071	0	0	0	0	0	0.056	0.9	0.052	0.902
Aplnr	Ccl9	10090.ENSMUSP00000053638	10090.ENSMUSP00000019266	0	0	0	0	0	0.056	0.9	0.052	0.902
Aplnr	Ccr1	10090.ENSMUSP00000053638	10090.ENSMUSP00000026911	0	0	0	0.715	0	0	0.9	0.427	0.911
Aplnr	Gpr37l1	10090.ENSMUSP00000053638	10090.ENSMUSP00000027682	0	0	0	0.571	0.061	0	0.9	0.145	0.906
Aplnr	Gpsm2	10090.ENSMUSP00000053638	10090.ENSMUSP00000029482	0	0	0	0	0	0	0.9	0	0.9
Aplnr	Cxcl3	10090.ENSMUSP00000053638	10090.ENSMUSP00000031326	0	0	0	0	0	0.07	0.9	0.046	0.903
Aplnr	Cxcl1	10090.ENSMUSP00000053638	10090.ENSMUSP00000031327	0	0	0	0	0	0.07	0.9	0.067	0.905
Aplnr	Gng11	10090.ENSMUSP00000053638	10090.ENSMUSP00000031670	0	0	0	0	0.074	0.157	0.9	0.12	0.922
Aplnr	Npy	10090.ENSMUSP00000053638	10090.ENSMUSP00000031843	0	0	0	0	0.061	0.096	0.9	0.117	0.915
Aplnr	Cxcl10	10090.ENSMUSP00000053638	10090.ENSMUSP00000047646	0	0	0	0	0	0.07	0.9	0.068	0.905
Aplnr	P2ry12	10090.ENSMUSP00000053638	10090.ENSMUSP00000051353	0	0	0	0.671	0.062	0	0.9	0.063	0.902
Aplnr	Cxcr3	10090.ENSMUSP00000053638	10090.ENSMUSP00000052444	0	0	0	0.768	0	0	0.9	0.102	0.901
Aplnr	S1pr2	10090.ENSMUSP00000053638	10090.ENSMUSP00000053394	0	0	0	0	0	0	0.9	0.272	0.924
Aplnr	Cxcr4	10090.ENSMUSP00000053638	10090.ENSMUSP00000053489	0	0	0	0.761	0.062	0	0.9	0.596	0.915
Aplnr	P2ry14	10090.ENSMUSP00000053638	10090.ENSMUSP00000088642	0	0	0	0.692	0	0	0.9	0	0.9
Aplnr	Gpr55	10090.ENSMUSP00000053638	10090.ENSMUSP00000084196	0	0	0	0.623	0	0	0.9	0	0.9
Aplnr	Hcar2	10090.ENSMUSP00000053638	10090.ENSMUSP00000054104	0	0	0	0.656	0	0	0.9	0.086	0.901
Aplnr	Oprl1	10090.ENSMUSP00000053638	10090.ENSMUSP00000071513	0	0	0	0.731	0	0	0.9	0.1	0.901
Aplnr	Cxcl2	10090.ENSMUSP00000053638	10090.ENSMUSP00000074885	0	0	0	0	0	0.07	0.9	0	0.903
Aplnr	Ccr7	10090.ENSMUSP00000053638	10090.ENSMUSP00000099423	0	0	0	0.67	0	0.057	0.9	0.118	0.904
Aplnr	Gpr31b	10090.ENSMUSP00000053638	10090.ENSMUSP00000089237	0	0	0	0.62	0	0	0.9	0.254	0.908
Aplnr	Ccr2	10090.ENSMUSP00000053638	10090.ENSMUSP00000132453	0	0	0	0.712	0	0	0.9	0.317	0.908
Aplnr	Gpr18	10090.ENSMUSP00000053638	10090.ENSMUSP00000061410	0	0	0	0.655	0	0	0.9	0.304	0.909
Aplnr	Gng13	10090.ENSMUSP00000053638	10090.ENSMUSP00000131648	0	0	0	0	0.061	0.157	0.9	0	0.913
Aplnr	Gnb4	10090.ENSMUSP00000053638	10090.ENSMUSP00000121127	0	0	0	0	0	0.197	0.9	0	0.916
Apoc1	Lsr	10090.ENSMUSP00000104091	10090.ENSMUSP00000001279	0	0	0	0	0.153	0	0.9	0	0.911
Apoc1	Apoc4	10090.ENSMUSP00000104091	10090.ENSMUSP00000003071	0	0	0	0	0.37	0	0.9	0.55	0.969
Apoc1	Saa3	10090.ENSMUSP00000104091	10090.ENSMUSP00000006956	0	0	0	0	0	0	0.54	0.129	0.582
Apoc1	Lpl	10090.ENSMUSP00000104091	10090.ENSMUSP00000015712	0	0	0	0	0.05	0	0.54	0.579	0.8
Apoc1	Gpld1	10090.ENSMUSP00000104091	10090.ENSMUSP00000021773	0	0	0	0	0.101	0	0.54	0.052	0.573
Apoc1	Pla2g7	10090.ENSMUSP00000104091	10090.ENSMUSP00000024706	0	0	0	0	0.061	0	0.54	0.276	0.66
Apoc1	Bin1	10090.ENSMUSP00000104091	10090.ENSMUSP00000025239	0	0	0	0	0	0	0.54	0.221	0.626
Apoc1	Msr1	10090.ENSMUSP00000104091	10090.ENSMUSP00000026021	0	0	0	0	0	0	0.54	0.106	0.571
Apoc1	Scarb1	10090.ENSMUSP00000104091	10090.ENSMUSP00000083242	0	0	0	0	0.056	0	0	0.518	0.525
Apoc1	Nr1h3	10090.ENSMUSP00000104091	10090.ENSMUSP00000106988	0	0	0	0	0.133	0	0	0.394	0.452
Apoc1	Apod	10090.ENSMUSP00000104091	10090.ENSMUSP00000119827	0	0	0	0	0	0	0	0.643	0.643
Apoc1	Mtch2	10090.ENSMUSP00000104091	10090.ENSMUSP00000121851	0	0	0	0	0	0.673	0	0	0.673
Apoc1	Apoc2	10090.ENSMUSP00000104091	10090.ENSMUSP00000115173	0	0	0	0	0.428	0	0.8	0.769	0.971
Apoc2	Lsr	10090.ENSMUSP00000115173	10090.ENSMUSP00000001279	0	0	0	0	0.095	0	0.54	0.167	0.623
Apoc2	Apoc4	10090.ENSMUSP00000115173	10090.ENSMUSP00000003071	0	0	0	0	0.324	0	0.72	0.727	0.943
Apoc2	Saa3	10090.ENSMUSP00000115173	10090.ENSMUSP00000006956	0	0	0	0	0	0	0.54	0.198	0.615
Apoc2	Lpl	10090.ENSMUSP00000115173	10090.ENSMUSP00000015712	0	0	0	0	0	0.172	0.9	0.746	0.977
Apoc2	Sdc1	10090.ENSMUSP00000115173	10090.ENSMUSP00000020911	0	0	0	0	0.077	0	0.9	0.163	0.916
Apoc2	Gpld1	10090.ENSMUSP00000115173	10090.ENSMUSP00000021773	0	0	0	0	0.062	0	0.54	0	0.55
Apoc2	Soat2	10090.ENSMUSP00000115173	10090.ENSMUSP00000023806	0	0	0	0	0.107	0	0	0.43	0.469
Apoc2	Pla2g7	10090.ENSMUSP00000115173	10090.ENSMUSP00000024706	0	0	0	0	0	0	0.72	0.259	0.783
Apoc2	Bin1	10090.ENSMUSP00000115173	10090.ENSMUSP00000025239	0	0	0	0	0	0	0.54	0.083	0.56
Apoc2	Msr1	10090.ENSMUSP00000115173	10090.ENSMUSP00000026021	0	0	0	0	0.141	0	0.54	0.085	0.607
Apoc2	F10	10090.ENSMUSP00000115173	10090.ENSMUSP00000068389	0	0	0	0	0.417	0	0	0	0.417
Apoc2	Scarb1	10090.ENSMUSP00000115173	10090.ENSMUSP00000083242	0	0	0	0	0.061	0	0	0.389	0.402
Apoc2	Nr1h3	10090.ENSMUSP00000115173	10090.ENSMUSP00000106988	0	0	0	0	0.133	0	0	0.395	0.453
Apoc2	Apod	10090.ENSMUSP00000115173	10090.ENSMUSP00000119827	0	0	0	0	0	0	0	0.464	0.464
Apoc4	Lsr	10090.ENSMUSP00000003071	10090.ENSMUSP00000001279	0	0	0	0	0.061	0	0.9	0	0.902
Apoc4	Msr1	10090.ENSMUSP00000003071	10090.ENSMUSP00000026021	0	0	0	0	0	0	0.54	0	0.54
Apoc4	Bin1	10090.ENSMUSP00000003071	10090.ENSMUSP00000025239	0	0	0	0	0	0	0.54	0	0.54
Apoc4	Saa3	10090.ENSMUSP00000003071	10090.ENSMUSP00000006956	0	0	0	0	0.072	0	0.54	0.049	0.558
Apoc4	Lpl	10090.ENSMUSP00000003071	10090.ENSMUSP00000015712	0	0	0	0	0	0	0.54	0.093	0.564
Apoc4	Gpld1	10090.ENSMUSP00000003071	10090.ENSMUSP00000021773	0	0	0	0	0.112	0	0.54	0	0.574
Apoc4	Pla2g7	10090.ENSMUSP00000003071	10090.ENSMUSP00000024706	0	0	0	0	0	0	0.72	0.306	0.797
Apod	Fxn	10090.ENSMUSP00000119827	10090.ENSMUSP00000080081	0	0	0	0	0	0.198	0	0.429	0.523
Apol8	Timp1	10090.ENSMUSP00000064237	10090.ENSMUSP00000009530	0	0	0	0	0	0	0.9	0	0.9
Apol8	Stc2	10090.ENSMUSP00000064237	10090.ENSMUSP00000020546	0	0	0	0	0	0	0.9	0	0.9
Apol8	Fam20a	10090.ENSMUSP00000064237	10090.ENSMUSP00000020938	0	0	0	0	0	0.061	0.9	0	0.902
Apol8	Fam20c	10090.ENSMUSP00000064237	10090.ENSMUSP00000026972	0	0	0	0	0	0.072	0.9	0	0.903
Apol8	Igfbp5	10090.ENSMUSP00000064237	10090.ENSMUSP00000027377	0	0	0	0	0	0	0.9	0	0.9
Apol8	Cst3	10090.ENSMUSP00000064237	10090.ENSMUSP00000028938	0	0	0	0	0	0	0.9	0.059	0.901
Apol8	Eva1a	10090.ENSMUSP00000064237	10090.ENSMUSP00000037422	0	0	0	0	0	0	0.9	0	0.9
Apol8	Fn1	10090.ENSMUSP00000064237	10090.ENSMUSP00000054499	0	0	0	0	0	0	0.9	0	0.9
Apol8	Spp1	10090.ENSMUSP00000064237	10090.ENSMUSP00000108367	0	0	0	0	0	0	0.9	0	0.9
Apol8	Cp	10090.ENSMUSP00000064237	10090.ENSMUSP00000088857	0	0	0	0	0	0	0.9	0	0.9
Apol8	Mgat4a	10090.ENSMUSP00000064237	10090.ENSMUSP00000114175	0	0	0	0	0	0	0.9	0	0.9
Apol8	Lgals1	10090.ENSMUSP00000064237	10090.ENSMUSP00000086795	0	0	0	0	0	0	0.9	0	0.9
Apol8	Shisa5	10090.ENSMUSP00000064237	10090.ENSMUSP00000107690	0	0	0	0	0	0	0.9	0	0.9
Apol8	Apol9b	10090.ENSMUSP00000064237	10090.ENSMUSP00000105397	0	0	0	0.911	0	0	0.9	0.4	0.903
Apol9b	Timp1	10090.ENSMUSP00000105397	10090.ENSMUSP00000009530	0	0	0	0	0	0	0.9	0	0.9
Apol9b	Stc2	10090.ENSMUSP00000105397	10090.ENSMUSP00000020546	0	0	0	0	0	0	0.9	0	0.9
Apol9b	Fam20a	10090.ENSMUSP00000105397	10090.ENSMUSP00000020938	0	0	0	0	0.096	0.061	0.9	0	0.907
Apol9b	Cmpk2	10090.ENSMUSP00000105397	10090.ENSMUSP00000020969	0	0	0	0	0.083	0	0	0.472	0.495
Apol9b	Fam20c	10090.ENSMUSP00000105397	10090.ENSMUSP00000026972	0	0	0	0	0	0.072	0.9	0	0.903
Apol9b	Igfbp5	10090.ENSMUSP00000105397	10090.ENSMUSP00000027377	0	0	0	0	0	0	0.9	0	0.9
Apol9b	Cst3	10090.ENSMUSP00000105397	10090.ENSMUSP00000028938	0	0	0	0	0	0	0.9	0.059	0.901
Apol9b	Ifi44	10090.ENSMUSP00000105397	10090.ENSMUSP00000029671	0	0	0	0	0.264	0	0	0.311	0.471
Apol9b	Oasl1	10090.ENSMUSP00000105397	10090.ENSMUSP00000031540	0	0	0	0	0.22	0.092	0	0.269	0.437
Apol9b	Oasl2	10090.ENSMUSP00000105397	10090.ENSMUSP00000031542	0	0	0	0	0.12	0.092	0	0.397	0.476
Apol9b	Slfn2	10090.ENSMUSP00000105397	10090.ENSMUSP00000035562	0	0	0	0	0.065	0	0	0.489	0.502
Apol9b	Eva1a	10090.ENSMUSP00000105397	10090.ENSMUSP00000037422	0	0	0	0	0.088	0	0.9	0	0.904
Apol9b	Rtp4	10090.ENSMUSP00000105397	10090.ENSMUSP00000041091	0	0	0	0	0.29	0	0	0.278	0.466
Apol9b	Fn1	10090.ENSMUSP00000105397	10090.ENSMUSP00000054499	0	0	0	0	0.057	0	0.9	0	0.901
Apol9b	Tcim	10090.ENSMUSP00000105397	10090.ENSMUSP00000058631	0	0	0	0	0.089	0	0	0.435	0.463
Apol9b	Ms4a4c	10090.ENSMUSP00000105397	10090.ENSMUSP00000072512	0	0	0	0	0	0	0	0.418	0.418
Apol9b	Isg15	10090.ENSMUSP00000105397	10090.ENSMUSP00000082548	0	0	0	0	0.267	0.092	0	0.19	0.413
Apol9b	Lgals1	10090.ENSMUSP00000105397	10090.ENSMUSP00000086795	0	0	0	0	0	0	0.9	0	0.9
Apol9b	Cp	10090.ENSMUSP00000105397	10090.ENSMUSP00000088857	0	0	0	0	0.106	0	0.9	0	0.906
Apol9b	Rbpr2	10090.ENSMUSP00000105397	10090.ENSMUSP00000103412	0	0	0	0	0	0	0	0.4	0.4
Apol9b	Gm14446	10090.ENSMUSP00000105397	10090.ENSMUSP00000108086	0	0	0	0	0	0	0	0.481	0.481
Apol9b	Spp1	10090.ENSMUSP00000105397	10090.ENSMUSP00000108367	0	0	0	0	0	0	0.9	0	0.9
Apol9b	Mgat4a	10090.ENSMUSP00000105397	10090.ENSMUSP00000114175	0	0	0	0	0	0	0.9	0	0.9
Apol9b	Shisa5	10090.ENSMUSP00000105397	10090.ENSMUSP00000107690	0	0	0	0	0	0	0.9	0	0.9
Aprt	Pdgfb	10090.ENSMUSP00000006764	10090.ENSMUSP00000000500	0	0	0	0	0	0	0	0.412	0.412
Aprt	Rps5	10090.ENSMUSP00000006764	10090.ENSMUSP00000004554	0.169	0	0	0	0.318	0	0	0.161	0.483
Aprt	Car13	10090.ENSMUSP00000006764	10090.ENSMUSP00000029071	0	0	0	0	0	0	0	0.4	0.4
Aprt	Nme1	10090.ENSMUSP00000006764	10090.ENSMUSP00000117022	0.107	0	0	0	0.163	0	0	0.295	0.427
Aprt	Nme2	10090.ENSMUSP00000006764	10090.ENSMUSP00000021217	0.107	0	0	0	0.165	0	0	0.3	0.433
Aprt	Pgk1	10090.ENSMUSP00000006764	10090.ENSMUSP00000080302	0.073	0	0	0	0.093	0	0	0.382	0.435
Aprt	Rps16	10090.ENSMUSP00000006764	10090.ENSMUSP00000103940	0.042	0	0	0	0.393	0	0	0.12	0.444
Aprt	Dpys	10090.ENSMUSP00000006764	10090.ENSMUSP00000022915	0.109	0	0	0	0	0	0	0.417	0.459
Aprt	Ldha	10090.ENSMUSP00000006764	10090.ENSMUSP00000103267	0	0	0	0	0.114	0.2	0	0.3	0.461
Aprt	Papss2	10090.ENSMUSP00000006764	10090.ENSMUSP00000025833	0.14	0	0	0	0.334	0	0	0.137	0.462
Aprt	Tyms	10090.ENSMUSP00000006764	10090.ENSMUSP00000026846	0.054	0	0	0	0.061	0	0	0.449	0.468
Aprt	Mdh2	10090.ENSMUSP00000006764	10090.ENSMUSP00000019323	0	0	0	0	0.103	0.103	0	0.467	0.533
Aprt	Rpl23	10090.ENSMUSP00000006764	10090.ENSMUSP00000099435	0	0	0	0	0.456	0.179	0	0	0.534
Aprt	Tpi1	10090.ENSMUSP00000006764	10090.ENSMUSP00000130858	0.177	0	0	0	0.122	0	0	0.419	0.543
Aprt	Uck2	10090.ENSMUSP00000006764	10090.ENSMUSP00000027839	0	0	0	0	0.118	0	0	0.504	0.544
Aprt	Dtymk	10090.ENSMUSP00000006764	10090.ENSMUSP00000027503	0.055	0	0	0	0.099	0	0	0.549	0.583
Aprt	Dhfr	10090.ENSMUSP00000006764	10090.ENSMUSP00000022218	0.059	0	0	0	0.072	0	0	0.57	0.592
Aprt	Upp1	10090.ENSMUSP00000006764	10090.ENSMUSP00000020677	0	0	0	0	0.06	0	0	0.602	0.609
Aprt	Mgarp	10090.ENSMUSP00000006764	10090.ENSMUSP00000040703	0	0	0	0	0	0	0	0.716	0.716
Aprt	Nhp2	10090.ENSMUSP00000006764	10090.ENSMUSP00000120014	0.088	0	0	0	0.734	0	0	0	0.747
Aprt	Tk1	10090.ENSMUSP00000006764	10090.ENSMUSP00000026661	0.169	0	0	0	0.091	0	0	0.697	0.751
Aprt	Pde3b	10090.ENSMUSP00000006764	10090.ENSMUSP00000032909	0	0	0	0	0	0	0.9	0.049	0.9
Aprt	Entpd1	10090.ENSMUSP00000006764	10090.ENSMUSP00000107850	0	0	0	0	0.06	0	0.9	0.043	0.902
Aprt	Pde7b	10090.ENSMUSP00000006764	10090.ENSMUSP00000020165	0	0	0	0	0	0	0.9	0.073	0.903
Aprt	Pde1b	10090.ENSMUSP00000006764	10090.ENSMUSP00000023132	0	0	0	0	0	0	0.9	0.089	0.905
Aprt	Pde2a	10090.ENSMUSP00000006764	10090.ENSMUSP00000131553	0	0	0	0	0	0	0.9	0.114	0.907
Aprt	Nt5c	10090.ENSMUSP00000006764	10090.ENSMUSP00000021082	0	0	0	0	0.099	0	0.9	0.09	0.91
Aprt	Dck	10090.ENSMUSP00000006764	10090.ENSMUSP00000031311	0	0	0	0	0.06	0	0.9	0.416	0.94
Aprt	Gda	10090.ENSMUSP00000006764	10090.ENSMUSP00000084882	0.144	0	0	0	0	0	0.9	0.818	0.983
Aqp11	Wdr44	10090.ENSMUSP00000082054	10090.ENSMUSP00000044616	0	0	0	0	0	0	0	0.435	0.435
Aqp11	Aqp9	10090.ENSMUSP00000082054	10090.ENSMUSP00000074063	0	0	0	0	0	0	0	0.792	0.792
Aqp11	Aqp4	10090.ENSMUSP00000082054	10090.ENSMUSP00000078088	0	0	0	0	0	0	0	0.839	0.839
Aqp11	Slc4a11	10090.ENSMUSP00000082054	10090.ENSMUSP00000096963	0	0	0	0	0	0	0	0.525	0.525
Aqp4	Slc1a3	10090.ENSMUSP00000078088	10090.ENSMUSP00000005493	0	0	0	0	0.171	0	0	0.688	0.73
Aqp4	Il1b	10090.ENSMUSP00000078088	10090.ENSMUSP00000028881	0	0	0	0	0	0	0	0.436	0.436
Aqp4	Dner	10090.ENSMUSP00000078088	10090.ENSMUSP00000042927	0	0	0	0	0.145	0.074	0	0.455	0.531
Aqp4	Gja1	10090.ENSMUSP00000078088	10090.ENSMUSP00000064536	0	0	0	0	0.091	0.056	0	0.629	0.654
Aqp4	Gfap	10090.ENSMUSP00000078088	10090.ENSMUSP00000064691	0	0	0	0	0.679	0	0	0.719	0.906
Aqp4	Oprl1	10090.ENSMUSP00000078088	10090.ENSMUSP00000071513	0	0	0	0	0.084	0	0	0.485	0.508
Aqp4	Aqp9	10090.ENSMUSP00000078088	10090.ENSMUSP00000074063	0	0	0.442	0.634	0	0.045	0	0.815	0.43
Aqp4	Tjp1	10090.ENSMUSP00000078088	10090.ENSMUSP00000099652	0	0	0	0	0.06	0	0	0.525	0.534
Aqp4	Glul	10090.ENSMUSP00000078088	10090.ENSMUSP00000083375	0	0	0	0	0.09	0	0	0.671	0.688
Arap3	Tnfsf14	10090.ENSMUSP00000035662	10090.ENSMUSP00000005976	0	0	0	0	0.069	0	0	0.403	0.42
Arap3	Rhobtb1	10090.ENSMUSP00000035662	10090.ENSMUSP00000020101	0	0	0	0	0.069	0.158	0.9	0.129	0.922
Arap3	Arf5	10090.ENSMUSP00000035662	10090.ENSMUSP00000020717	0	0	0	0	0	0.158	0	0.347	0.426
Arap3	Fgd2	10090.ENSMUSP00000035662	10090.ENSMUSP00000024810	0	0	0	0	0.104	0	0	0.411	0.449
Arap3	Rhob	10090.ENSMUSP00000035662	10090.ENSMUSP00000067013	0	0	0	0	0.057	0.158	0.9	0.05	0.914
Arap3	Rhov	10090.ENSMUSP00000035662	10090.ENSMUSP00000041411	0	0	0	0	0	0.158	0.9	0.11	0.918
Arc	Map1b	10090.ENSMUSP00000023268	10090.ENSMUSP00000068374	0	0	0	0	0.102	0	0	0.551	0.579
Arc	Rnf216	10090.ENSMUSP00000023268	10090.ENSMUSP00000052563	0	0	0	0	0	0.552	0	0.239	0.644
Arc	Egr1	10090.ENSMUSP00000023268	10090.ENSMUSP00000069616	0	0	0	0	0.141	0	0	0.684	0.717
Areg	Kit	10090.ENSMUSP00000031325	10090.ENSMUSP00000005815	0	0	0	0	0	0	0.6	0.322	0.717
Areg	Epha2	10090.ENSMUSP00000031325	10090.ENSMUSP00000006614	0	0	0	0	0.061	0	0.6	0.173	0.662
Areg	Timp1	10090.ENSMUSP00000031325	10090.ENSMUSP00000009530	0	0	0	0	0.094	0	0	0.371	0.405
Areg	Tslp	10090.ENSMUSP00000031325	10090.ENSMUSP00000025237	0	0	0	0	0	0	0	0.513	0.513
Areg	Csf1r	10090.ENSMUSP00000031325	10090.ENSMUSP00000025523	0	0	0	0	0	0	0.6	0.114	0.63
Areg	Il33	10090.ENSMUSP00000031325	10090.ENSMUSP00000025724	0	0	0	0	0	0	0	0.625	0.625
Areg	Il1b	10090.ENSMUSP00000031325	10090.ENSMUSP00000028881	0	0	0	0	0.093	0	0	0.383	0.416
Areg	Cxcl1	10090.ENSMUSP00000031325	10090.ENSMUSP00000031327	0	0	0	0	0.101	0	0	0.372	0.411
Areg	Egr1	10090.ENSMUSP00000031325	10090.ENSMUSP00000069616	0	0	0	0	0.078	0.051	0	0.392	0.421
Areg	Flt3	10090.ENSMUSP00000031325	10090.ENSMUSP00000039041	0	0	0	0	0	0	0.6	0.11	0.628
Areg	Erbb3	10090.ENSMUSP00000031325	10090.ENSMUSP00000080716	0	0	0	0	0	0.126	0.6	0.756	0.907
Arf5	Calm3	10090.ENSMUSP00000020717	10090.ENSMUSP00000019514	0	0	0.345	0	0.08	0.185	0	0.138	0.52
Arf5	Trio	10090.ENSMUSP00000020717	10090.ENSMUSP00000087714	0	0	0	0	0.062	0.353	0	0.137	0.43
Arf5	Asap3	10090.ENSMUSP00000020717	10090.ENSMUSP00000041899	0	0	0	0	0	0.212	0	0.38	0.49
Arf5	Mon2	10090.ENSMUSP00000020717	10090.ENSMUSP00000073462	0	0	0	0	0	0.255	0	0.356	0.499
Arf5	Rab6b	10090.ENSMUSP00000020717	10090.ENSMUSP00000035155	0	0	0	0	0.061	0.263	0	0.34	0.503
Arf5	Ppp1ca	10090.ENSMUSP00000020717	10090.ENSMUSP00000039109	0	0	0.369	0	0.145	0.156	0	0.101	0.535
Arf5	Racgap1	10090.ENSMUSP00000020717	10090.ENSMUSP00000023756	0	0	0	0	0	0.117	0.9	0.066	0.91
Arf5	Kif20a	10090.ENSMUSP00000020717	10090.ENSMUSP00000132659	0	0	0	0	0.061	0.153	0.9	0.042	0.913
Arf5	Kif2c	10090.ENSMUSP00000020717	10090.ENSMUSP00000064261	0	0	0	0	0.061	0.153	0.9	0.042	0.913
Arf5	Kif22	10090.ENSMUSP00000020717	10090.ENSMUSP00000032915	0	0	0	0	0.062	0.153	0.9	0.05	0.914
Arf5	Kif19a	10090.ENSMUSP00000020717	10090.ENSMUSP00000081398	0	0	0	0	0.062	0.153	0.9	0.061	0.915
Arg1	Cfp	10090.ENSMUSP00000020161	10090.ENSMUSP00000001156	0	0	0	0	0.08	0	0.9	0.084	0.908
Arg1	Jup	10090.ENSMUSP00000020161	10090.ENSMUSP00000001592	0	0	0	0	0	0	0.9	0.052	0.901
Arg1	Ctsk	10090.ENSMUSP00000020161	10090.ENSMUSP00000015664	0	0	0	0	0	0	0	0.436	0.436
Arg1	Cd274	10090.ENSMUSP00000020161	10090.ENSMUSP00000016640	0	0	0	0	0	0	0	0.616	0.616
Arg1	Cd40	10090.ENSMUSP00000020161	10090.ENSMUSP00000017799	0	0	0	0	0	0	0	0.515	0.515
Arg1	Nos2	10090.ENSMUSP00000020161	10090.ENSMUSP00000018610	0	0	0	0	0.06	0.19	0.9	0.814	0.983
Arg1	Cxcl16	10090.ENSMUSP00000020161	10090.ENSMUSP00000019064	0	0	0	0	0.062	0	0	0.52	0.53
Arg1	Dnase1l1	10090.ENSMUSP00000020161	10090.ENSMUSP00000019232	0	0	0	0	0	0	0.9	0	0.9
Arg1	Gm5424	10090.ENSMUSP00000020161	10090.ENSMUSP00000136734	0	0	0	0	0.066	0	0	0.4	0.415
Arg1	Ccr7	10090.ENSMUSP00000020161	10090.ENSMUSP00000099423	0	0	0	0	0	0	0	0.438	0.438
Arg1	Lgals3	10090.ENSMUSP00000020161	10090.ENSMUSP00000114350	0	0	0	0	0	0	0	0.477	0.477
Arg1	Csf3	10090.ENSMUSP00000020161	10090.ENSMUSP00000037762	0	0	0	0	0	0	0	0.521	0.521
Arg1	Il33	10090.ENSMUSP00000020161	10090.ENSMUSP00000025724	0	0	0	0	0	0	0	0.522	0.522
Arg1	Pdcd1lg2	10090.ENSMUSP00000020161	10090.ENSMUSP00000108195	0	0	0	0	0	0	0	0.523	0.523
Arg1	Msr1	10090.ENSMUSP00000020161	10090.ENSMUSP00000026021	0	0	0	0	0.112	0	0	0.489	0.526
Arg1	Tlr2	10090.ENSMUSP00000020161	10090.ENSMUSP00000029623	0	0	0	0	0.061	0	0	0.52	0.53
Arg1	Cxcl10	10090.ENSMUSP00000020161	10090.ENSMUSP00000047646	0	0	0	0	0	0	0	0.547	0.547
Arg1	Csf1r	10090.ENSMUSP00000020161	10090.ENSMUSP00000025523	0	0	0	0	0	0	0	0.551	0.551
Arg1	Il1b	10090.ENSMUSP00000020161	10090.ENSMUSP00000028881	0	0	0	0	0.061	0	0	0.603	0.611
Arg1	Ifng	10090.ENSMUSP00000020161	10090.ENSMUSP00000063800	0	0	0	0	0	0	0	0.616	0.616
Arg1	Ccr2	10090.ENSMUSP00000020161	10090.ENSMUSP00000132453	0	0	0	0	0	0	0	0.62	0.62
Arg1	Glul	10090.ENSMUSP00000020161	10090.ENSMUSP00000083375	0.043	0	0	0	0.092	0	0	0.615	0.636
Arg1	Itgax	10090.ENSMUSP00000020161	10090.ENSMUSP00000033053	0	0	0	0	0.06	0.048	0	0.651	0.66
Arg1	Ly6c2	10090.ENSMUSP00000020161	10090.ENSMUSP00000140825	0	0	0	0	0	0	0	0.675	0.675
Arg1	Ly6c1	10090.ENSMUSP00000020161	10090.ENSMUSP00000066954	0	0	0	0	0	0	0	0.678	0.678
Arg1	Ass1	10090.ENSMUSP00000020161	10090.ENSMUSP00000099904	0	0	0	0	0.15	0	0	0.636	0.678
Arg1	Ly6g	10090.ENSMUSP00000020161	10090.ENSMUSP00000140173	0	0	0	0	0	0	0	0.679	0.679
Arg1	Arg2	10090.ENSMUSP00000020161	10090.ENSMUSP00000021550	0	0	0.449	0.962	0	0.197	0.8	0.668	0.839
Arg1	Retnla	10090.ENSMUSP00000020161	10090.ENSMUSP00000023329	0	0	0	0	0	0	0	0.844	0.844
Arg1	Chil3	10090.ENSMUSP00000020161	10090.ENSMUSP00000053923	0	0	0	0	0.052	0	0	0.847	0.849
Arg1	Mrc1	10090.ENSMUSP00000020161	10090.ENSMUSP00000028045	0	0	0	0	0.109	0	0	0.856	0.867
Arg1	Plac8	10090.ENSMUSP00000020161	10090.ENSMUSP00000031264	0	0	0	0	0	0	0.9	0	0.9
Arg1	Gla	10090.ENSMUSP00000020161	10090.ENSMUSP00000033621	0	0	0	0	0.061	0	0.9	0	0.902
Arg1	Fabp5	10090.ENSMUSP00000020161	10090.ENSMUSP00000029046	0	0	0	0	0	0	0.9	0.062	0.902
Arg1	Padi2	10090.ENSMUSP00000020161	10090.ENSMUSP00000030765	0	0	0	0	0	0	0.9	0.069	0.902
Arg1	Hpse	10090.ENSMUSP00000020161	10090.ENSMUSP00000044072	0	0	0	0	0.068	0	0.9	0	0.902
Arg1	Pglyrp1	10090.ENSMUSP00000020161	10090.ENSMUSP00000032573	0	0	0	0	0.073	0	0.9	0	0.903
Arg1	Serpina3g	10090.ENSMUSP00000020161	10090.ENSMUSP00000041250	0	0	0	0	0.075	0.057	0.9	0	0.905
Arg1	Slpi	10090.ENSMUSP00000020161	10090.ENSMUSP00000104992	0	0	0	0	0.062	0	0.9	0.087	0.906
Arg1	Nfkb1	10090.ENSMUSP00000020161	10090.ENSMUSP00000029812	0	0	0	0	0	0	0.9	0.113	0.907
Arg1	Ist1	10090.ENSMUSP00000020161	10090.ENSMUSP00000034164	0	0	0	0	0	0	0.9	0.122	0.908
Arg1	Ltf	10090.ENSMUSP00000020161	10090.ENSMUSP00000035077	0	0	0	0	0	0	0.9	0.118	0.908
Arg1	Lyz1	10090.ENSMUSP00000020161	10090.ENSMUSP00000089800	0	0	0	0	0.06	0	0.9	0.122	0.91
Arg1	Serpina3n	10090.ENSMUSP00000020161	10090.ENSMUSP00000021506	0	0	0	0	0.13	0.057	0.9	0.058	0.912
Arg1	Prdx6	10090.ENSMUSP00000020161	10090.ENSMUSP00000071636	0	0	0	0	0	0	0.9	0.17	0.913
Arg1	Orm1	10090.ENSMUSP00000020161	10090.ENSMUSP00000030044	0	0	0	0	0.182	0	0.9	0.089	0.919
Arg1	Cxcl3	10090.ENSMUSP00000020161	10090.ENSMUSP00000031326	0	0	0	0	0.069	0	0.9	0.213	0.92
Arg1	Cxcl2	10090.ENSMUSP00000020161	10090.ENSMUSP00000074885	0	0	0	0	0	0	0.9	0.435	0.941
Arg1	Cxcl1	10090.ENSMUSP00000020161	10090.ENSMUSP00000031327	0	0	0	0	0.062	0	0.9	0.475	0.946
Arg2	Nos2	10090.ENSMUSP00000021550	10090.ENSMUSP00000018610	0	0	0	0	0.06	0.19	0.9	0.801	0.982
Arg2	Gm5424	10090.ENSMUSP00000021550	10090.ENSMUSP00000136734	0	0	0	0	0.066	0	0	0.4	0.415
Arg2	Glul	10090.ENSMUSP00000021550	10090.ENSMUSP00000083375	0.043	0	0	0	0.092	0	0	0.587	0.609
Arg2	Ass1	10090.ENSMUSP00000021550	10090.ENSMUSP00000099904	0	0	0	0	0.066	0	0	0.67	0.678
Arhgap12	Arhgef18	10090.ENSMUSP00000138585	10090.ENSMUSP00000004684	0	0	0	0	0	0.117	0	0.351	0.403
Arhgap12	Rhobtb1	10090.ENSMUSP00000138585	10090.ENSMUSP00000020101	0	0	0	0	0	0.161	0.9	0.098	0.917
Arhgap12	Rhov	10090.ENSMUSP00000138585	10090.ENSMUSP00000041411	0	0	0	0	0	0.161	0.9	0.098	0.917
Arhgap12	Vstm4	10090.ENSMUSP00000138585	10090.ENSMUSP00000055178	0	0	0	0	0	0	0	0.467	0.467
Arhgap12	Rhob	10090.ENSMUSP00000138585	10090.ENSMUSP00000067013	0	0	0	0	0	0.198	0.9	0.182	0.928
Arhgap12	Pwwp2a	10090.ENSMUSP00000138585	10090.ENSMUSP00000091852	0	0	0	0	0.07	0	0	0.411	0.429
Arhgap12	Phf3	10090.ENSMUSP00000138585	10090.ENSMUSP00000139610	0	0	0	0	0.097	0	0	0.675	0.694
Arhgap22	Rnd3	10090.ENSMUSP00000107587	10090.ENSMUSP00000017288	0	0	0	0	0	0.153	0	0.381	0.454
Arhgap22	Rhobtb1	10090.ENSMUSP00000107587	10090.ENSMUSP00000020101	0	0	0	0	0	0.153	0.9	0.046	0.912
Arhgap22	Rhov	10090.ENSMUSP00000107587	10090.ENSMUSP00000041411	0	0	0	0	0	0.153	0.9	0.069	0.914
Arhgap22	Snx22	10090.ENSMUSP00000107587	10090.ENSMUSP00000044389	0	0	0	0	0.061	0	0	0.598	0.606
Arhgap22	Rhob	10090.ENSMUSP00000107587	10090.ENSMUSP00000067013	0	0	0	0	0.042	0.153	0.9	0.236	0.929
Arhgap22	Stx3	10090.ENSMUSP00000107587	10090.ENSMUSP00000069529	0	0	0	0	0.062	0	0	0.399	0.412
Arhgap22	Dock10	10090.ENSMUSP00000107587	10090.ENSMUSP00000077099	0	0	0	0	0.06	0.066	0	0.558	0.578
Arhgap22	Gcsam	10090.ENSMUSP00000107587	10090.ENSMUSP00000123853	0	0	0	0	0	0	0	0.44	0.44
Arhgap5	Arhgef18	10090.ENSMUSP00000106353	10090.ENSMUSP00000004684	0	0	0	0	0.062	0	0	0.577	0.586
Arhgap5	Rnd3	10090.ENSMUSP00000106353	10090.ENSMUSP00000017288	0	0	0	0	0	0.346	0	0.388	0.583
Arhgap5	Rhobtb1	10090.ENSMUSP00000106353	10090.ENSMUSP00000020101	0	0	0	0	0	0.346	0.9	0.158	0.94
Arhgap5	Rock2	10090.ENSMUSP00000106353	10090.ENSMUSP00000020904	0	0	0	0	0.195	0.088	0	0.294	0.437
Arhgap5	Itga5	10090.ENSMUSP00000106353	10090.ENSMUSP00000023128	0	0	0	0	0.095	0.197	0	0.26	0.415
Arhgap5	Rhov	10090.ENSMUSP00000106353	10090.ENSMUSP00000041411	0	0	0	0	0	0.346	0.9	0.298	0.95
Arhgap5	Ctnnd1	10090.ENSMUSP00000106353	10090.ENSMUSP00000064518	0	0	0	0	0.06	0	0	0.606	0.614
Arhgap5	Rhob	10090.ENSMUSP00000106353	10090.ENSMUSP00000067013	0	0	0	0	0	0.6	0.9	0.259	0.967
Arhgap5	Yes1	10090.ENSMUSP00000106353	10090.ENSMUSP00000072154	0	0	0	0	0.191	0.213	0	0.138	0.403
Arhgap5	Nr3c1	10090.ENSMUSP00000106353	10090.ENSMUSP00000095199	0	0	0	0	0.125	0	0	0.357	0.413
Arhgap5	Rasa1	10090.ENSMUSP00000106353	10090.ENSMUSP00000105179	0	0	0	0	0.179	0.197	0	0.419	0.584
Arhgap5	Arvcf	10090.ENSMUSP00000106353	10090.ENSMUSP00000111276	0	0	0	0	0	0	0	0.45	0.45
Arhgef18	Dock9	10090.ENSMUSP00000004684	10090.ENSMUSP00000047881	0	0	0	0	0.056	0	0	0.398	0.408
Arhgef18	Evi5	10090.ENSMUSP00000004684	10090.ENSMUSP00000108261	0	0	0	0	0	0	0	0.416	0.416
Arhgef18	Pwwp2a	10090.ENSMUSP00000004684	10090.ENSMUSP00000091852	0	0	0	0	0	0	0	0.422	0.422
Arhgef18	Mgarp	10090.ENSMUSP00000004684	10090.ENSMUSP00000040703	0	0	0	0	0	0	0	0.451	0.451
Arhgef18	Vstm4	10090.ENSMUSP00000004684	10090.ENSMUSP00000055178	0	0	0	0	0	0	0	0.459	0.459
Arhgef18	Slc43a3	10090.ENSMUSP00000004684	10090.ENSMUSP00000088227	0	0	0	0	0	0	0	0.513	0.513
Arhgef18	Ubc	10090.ENSMUSP00000004684	10090.ENSMUSP00000115578	0	0	0	0	0	0	0.9	0	0.9
Arhgef18	Tgfbr2	10090.ENSMUSP00000004684	10090.ENSMUSP00000062333	0	0	0	0	0.06	0.08	0.9	0	0.905
Arhgef18	Tgfbr1	10090.ENSMUSP00000004684	10090.ENSMUSP00000007757	0	0	0	0	0.062	0.08	0.9	0.043	0.906
Arhgef18	Rhobtb1	10090.ENSMUSP00000004684	10090.ENSMUSP00000020101	0	0	0	0	0	0.278	0.9	0.051	0.925
Arhgef18	Rhov	10090.ENSMUSP00000004684	10090.ENSMUSP00000041411	0	0	0	0	0	0.278	0.9	0.051	0.925
Arhgef18	Rhob	10090.ENSMUSP00000004684	10090.ENSMUSP00000067013	0	0	0	0	0	0.278	0.9	0.199	0.937
Arhgef26	Rhobtb1	10090.ENSMUSP00000078281	10090.ENSMUSP00000020101	0	0	0	0	0	0.192	0.9	0.084	0.919
Arhgef26	Rhov	10090.ENSMUSP00000078281	10090.ENSMUSP00000041411	0	0	0	0	0.06	0.192	0.9	0.085	0.921
Arhgef26	Dock4	10090.ENSMUSP00000078281	10090.ENSMUSP00000047387	0	0	0	0	0.076	0	0	0.479	0.499
Arhgef26	Dock9	10090.ENSMUSP00000078281	10090.ENSMUSP00000047881	0	0	0	0	0.062	0	0	0.495	0.506
Arhgef26	Rhob	10090.ENSMUSP00000078281	10090.ENSMUSP00000067013	0	0	0	0	0	0.192	0.9	0.154	0.925
Arhgef26	Dock10	10090.ENSMUSP00000078281	10090.ENSMUSP00000077099	0	0	0	0	0.062	0	0	0.395	0.409
Arhgef4	Rnd3	10090.ENSMUSP00000035980	10090.ENSMUSP00000017288	0	0	0	0	0	0.263	0	0.224	0.404
Arhgef4	Rhobtb1	10090.ENSMUSP00000035980	10090.ENSMUSP00000020101	0	0	0	0	0.056	0.263	0.9	0.099	0.928
Arhgef4	Arhgef40	10090.ENSMUSP00000035980	10090.ENSMUSP00000091331	0	0	0	0	0	0	0	0.434	0.434
Arhgef4	Kif19a	10090.ENSMUSP00000035980	10090.ENSMUSP00000081398	0	0	0	0	0.061	0.197	0	0.371	0.484
Arhgef4	Rhov	10090.ENSMUSP00000035980	10090.ENSMUSP00000041411	0	0	0	0	0	0.263	0.9	0.099	0.927
Arhgef4	Rhob	10090.ENSMUSP00000035980	10090.ENSMUSP00000067013	0	0	0	0	0	0.263	0.9	0.215	0.937
Arhgef40	Rhobtb1	10090.ENSMUSP00000091331	10090.ENSMUSP00000020101	0	0	0	0	0.06	0.263	0.9	0	0.924
Arhgef40	S100a10	10090.ENSMUSP00000091331	10090.ENSMUSP00000036949	0	0	0	0	0	0	0	0.41	0.41
Arhgef40	Rhov	10090.ENSMUSP00000091331	10090.ENSMUSP00000041411	0	0	0	0	0	0.263	0.9	0	0.923
Arhgef40	Tagap	10090.ENSMUSP00000091331	10090.ENSMUSP00000047431	0	0	0	0	0	0	0	0.637	0.637
Arhgef40	Rhob	10090.ENSMUSP00000091331	10090.ENSMUSP00000067013	0	0	0	0	0	0.263	0.9	0	0.923
Arhgef6	Rhobtb1	10090.ENSMUSP00000033468	10090.ENSMUSP00000020101	0	0	0	0	0	0.219	0.9	0.183	0.93
Arhgef6	Gtf2i	10090.ENSMUSP00000033468	10090.ENSMUSP00000049625	0	0	0	0	0	0	0	0.453	0.453
Arhgef6	Srgap2	10090.ENSMUSP00000033468	10090.ENSMUSP00000095195	0	0	0	0	0.061	0.094	0	0.49	0.528
Arhgef6	Ophn1	10090.ENSMUSP00000033468	10090.ENSMUSP00000033560	0	0	0	0	0.062	0	0	0.789	0.793
Arhgef6	Rhov	10090.ENSMUSP00000033468	10090.ENSMUSP00000041411	0	0	0	0	0	0.219	0.9	0.06	0.92
Arhgef6	Rhob	10090.ENSMUSP00000033468	10090.ENSMUSP00000067013	0	0	0	0	0	0.219	0.9	0.204	0.932
Arid3a	Gtf2i	10090.ENSMUSP00000019708	10090.ENSMUSP00000049625	0	0	0	0	0	0	0	0.532	0.532
Arid3a	Pdlim7	10090.ENSMUSP00000019708	10090.ENSMUSP00000047173	0	0	0	0	0.062	0	0	0.559	0.569
Arid3b	Dusp5	10090.ENSMUSP00000130173	10090.ENSMUSP00000047900	0	0	0	0	0.061	0.075	0	0.365	0.4
Arpc3	Psmb4	10090.ENSMUSP00000099584	10090.ENSMUSP00000005923	0	0	0	0	0.45	0	0	0	0.45
Arpc3	Myo1b	10090.ENSMUSP00000099584	10090.ENSMUSP00000018561	0	0	0	0	0	0.2	0	0.324	0.436
Arpc3	Bin1	10090.ENSMUSP00000099584	10090.ENSMUSP00000025239	0	0	0	0	0.049	0.07	0.9	0.124	0.912
Arpc3	Sh3gl2	10090.ENSMUSP00000099584	10090.ENSMUSP00000030212	0	0	0	0	0.06	0	0.9	0	0.901
Arpc3	Fscn1	10090.ENSMUSP00000099584	10090.ENSMUSP00000031565	0	0	0	0	0	0	0.54	0.173	0.603
Arpc3	Fzd4	10090.ENSMUSP00000099584	10090.ENSMUSP00000049852	0	0	0	0	0	0	0.9	0	0.9
Arpc3	Itsn2	10090.ENSMUSP00000099584	10090.ENSMUSP00000052758	0	0	0	0	0	0	0.9	0	0.9
Arpc3	Fcgr4	10090.ENSMUSP00000099584	10090.ENSMUSP00000077873	0	0	0	0	0	0	0.9	0	0.9
Arpc3	Psma2	10090.ENSMUSP00000099584	10090.ENSMUSP00000129767	0	0	0	0	0.548	0	0	0	0.548
Arpc3	Fcho1	10090.ENSMUSP00000099584	10090.ENSMUSP00000117606	0	0	0	0	0	0	0.9	0	0.9
Arpc3	Ubc	10090.ENSMUSP00000099584	10090.ENSMUSP00000115578	0	0	0	0	0.053	0	0.9	0.06	0.903
Arpin	Mlkl	10090.ENSMUSP00000049440	10090.ENSMUSP00000055521	0	0	0	0	0	0	0	0.519	0.519
Arrdc4	Txn1	10090.ENSMUSP00000044578	10090.ENSMUSP00000030051	0	0	0	0	0	0.319	0	0.283	0.49
Arrdc4	Trib3	10090.ENSMUSP00000044578	10090.ENSMUSP00000041747	0	0	0	0	0.061	0.162	0	0.299	0.4
Arrdc4	Vav2	10090.ENSMUSP00000044578	10090.ENSMUSP00000062782	0	0	0	0	0	0.422	0	0	0.422
Arrdc4	Smurf2	10090.ENSMUSP00000044578	10090.ENSMUSP00000090177	0	0	0	0	0.062	0.353	0	0.148	0.438
Arvcf	Cdh15	10090.ENSMUSP00000111276	10090.ENSMUSP00000034443	0	0	0	0	0.061	0.563	0	0.177	0.633
Arvcf	Yes1	10090.ENSMUSP00000111276	10090.ENSMUSP00000072154	0	0	0	0	0.062	0.451	0	0.136	0.516
Arvcf	2020-09-05	10090.ENSMUSP00000111276	10090.ENSMUSP00000094750	0	0	0	0	0.062	0	0	0.408	0.421
Arvcf	Tjp1	10090.ENSMUSP00000111276	10090.ENSMUSP00000099652	0	0	0	0	0.08	0.197	0	0.439	0.55
Asah2	Gpr18	10090.ENSMUSP00000093830	10090.ENSMUSP00000061410	0	0	0	0	0	0	0	0.451	0.451
Asah2	Sphk1	10090.ENSMUSP00000093830	10090.ENSMUSP00000131010	0	0	0	0	0.068	0.136	0.9	0.738	0.976
Asap3	Zfp46	10090.ENSMUSP00000041899	10090.ENSMUSP00000070216	0	0	0	0	0	0.051	0	0.399	0.405
Asb1	Cdc20	10090.ENSMUSP00000084054	10090.ENSMUSP00000006565	0	0	0	0	0.052	0.118	0.9	0	0.909
Asb1	Cops6	10090.ENSMUSP00000084054	10090.ENSMUSP00000019638	0	0	0	0	0	0.197	0.9	0	0.916
Asb1	Asb2	10090.ENSMUSP00000084054	10090.ENSMUSP00000021617	0	0	0.339	0.637	0	0	0.9	0.636	0.931
Asb1	Huwe1	10090.ENSMUSP00000084054	10090.ENSMUSP00000026292	0	0	0	0	0.062	0.072	0.9	0	0.905
Asb1	Trim41	10090.ENSMUSP00000084054	10090.ENSMUSP00000037055	0	0	0	0	0.056	0.075	0.9	0	0.905
Asb1	Fbxw10	10090.ENSMUSP00000084054	10090.ENSMUSP00000046156	0	0	0	0	0	0.135	0.9	0	0.909
Asb1	Mylip	10090.ENSMUSP00000084054	10090.ENSMUSP00000047403	0	0	0	0	0	0.095	0.9	0	0.905
Asb1	Tceb2	10090.ENSMUSP00000084054	10090.ENSMUSP00000066210	0	0	0	0	0	0.095	0.9	0.423	0.943
Asb1	Herc2	10090.ENSMUSP00000084054	10090.ENSMUSP00000075579	0	0	0	0	0.062	0.185	0.9	0.051	0.917
Asb1	Rnf217	10090.ENSMUSP00000084054	10090.ENSMUSP00000080650	0	0	0	0	0.06	0.078	0.9	0	0.905
Asb1	Lrr1	10090.ENSMUSP00000084054	10090.ENSMUSP00000106251	0	0	0	0	0	0.072	0.9	0	0.903
Asb1	Smurf2	10090.ENSMUSP00000084054	10090.ENSMUSP00000090177	0	0	0	0	0.051	0.072	0.9	0	0.904
Asb1	Fbxl18	10090.ENSMUSP00000084054	10090.ENSMUSP00000106394	0	0	0	0	0.082	0	0.9	0	0.904
Asb1	Ube2c	10090.ENSMUSP00000084054	10090.ENSMUSP00000085581	0	0	0	0	0	0.12	0.9	0.044	0.908
Asb1	Ccnf	10090.ENSMUSP00000084054	10090.ENSMUSP00000111048	0	0	0	0	0	0.126	0.9	0.049	0.909
Asb1	Ubc	10090.ENSMUSP00000084054	10090.ENSMUSP00000115578	0	0	0	0	0	0.175	0.9	0.044	0.914
Asb2	Nmrk2	10090.ENSMUSP00000021617	10090.ENSMUSP00000005069	0	0	0	0	0	0.072	0	0.391	0.411
Asb2	Cdc20	10090.ENSMUSP00000021617	10090.ENSMUSP00000006565	0	0	0	0	0	0.118	0.9	0.097	0.913
Asb2	Myl2	10090.ENSMUSP00000021617	10090.ENSMUSP00000014080	0	0	0	0	0.24	0.197	0	0.103	0.404
Asb2	Cops6	10090.ENSMUSP00000021617	10090.ENSMUSP00000019638	0	0	0	0	0	0.197	0.9	0	0.916
Asb2	Cox6a2	10090.ENSMUSP00000021617	10090.ENSMUSP00000033049	0	0	0	0	0.401	0	0	0	0.4
Asb2	2020-03-09	10090.ENSMUSP00000021617	10090.ENSMUSP00000041581	0	0	0	0	0.063	0	0	0.419	0.432
Asb2	Myom1	10090.ENSMUSP00000021617	10090.ENSMUSP00000072945	0	0	0	0	0.524	0	0	0	0.524
Asb2	Unc45b	10090.ENSMUSP00000021617	10090.ENSMUSP00000103795	0	0	0	0	0.557	0.061	0	0	0.566
Asb2	Fbxl18	10090.ENSMUSP00000021617	10090.ENSMUSP00000106394	0	0	0	0	0	0	0.9	0	0.9
Asb2	Lrr1	10090.ENSMUSP00000021617	10090.ENSMUSP00000106251	0	0	0	0	0	0.072	0.9	0	0.903
Asb2	Smurf2	10090.ENSMUSP00000021617	10090.ENSMUSP00000090177	0	0	0	0	0.051	0.072	0.9	0	0.904
Asb2	Mylip	10090.ENSMUSP00000021617	10090.ENSMUSP00000047403	0	0	0	0	0	0.095	0.9	0	0.905
Asb2	Rnf217	10090.ENSMUSP00000021617	10090.ENSMUSP00000080650	0	0	0	0	0.06	0.078	0.9	0	0.905
Asb2	Trim41	10090.ENSMUSP00000021617	10090.ENSMUSP00000037055	0	0	0	0	0.056	0.075	0.9	0	0.905
Asb2	Ube2c	10090.ENSMUSP00000021617	10090.ENSMUSP00000085581	0	0	0	0	0	0.12	0.9	0.044	0.908
Asb2	Ccnf	10090.ENSMUSP00000021617	10090.ENSMUSP00000111048	0	0	0	0	0	0.126	0.9	0.049	0.909
Asb2	Fbxw10	10090.ENSMUSP00000021617	10090.ENSMUSP00000046156	0	0	0	0	0	0.135	0.9	0	0.909
Asb2	Huwe1	10090.ENSMUSP00000021617	10090.ENSMUSP00000026292	0	0	0	0	0.062	0.072	0.9	0.158	0.916
Asb2	Ubc	10090.ENSMUSP00000021617	10090.ENSMUSP00000115578	0	0	0	0	0	0.175	0.9	0.08	0.917
Asb2	Herc2	10090.ENSMUSP00000021617	10090.ENSMUSP00000075579	0	0	0	0	0.062	0.185	0.9	0.051	0.917
Asb2	Tceb2	10090.ENSMUSP00000021617	10090.ENSMUSP00000066210	0	0	0	0	0	0.549	0.9	0.437	0.972
Asf1b	Uhrf1	10090.ENSMUSP00000005607	10090.ENSMUSP00000001258	0	0	0	0	0.729	0	0	0.201	0.774
Asf1b	BC030867	10090.ENSMUSP00000005607	10090.ENSMUSP00000097961	0	0	0	0	0.401	0	0	0	0.4
Asf1b	Trp53bp1	10090.ENSMUSP00000005607	10090.ENSMUSP00000106278	0	0	0	0	0.121	0.255	0	0.173	0.411
Asf1b	BC055324	10090.ENSMUSP00000005607	10090.ENSMUSP00000043143	0	0	0	0	0.386	0	0	0.09	0.417
Asf1b	Wrn	10090.ENSMUSP00000005607	10090.ENSMUSP00000033990	0	0	0	0	0.132	0.126	0	0.297	0.42
Asf1b	Lmnb1	10090.ENSMUSP00000005607	10090.ENSMUSP00000025486	0	0	0	0	0.416	0	0	0.059	0.427
Asf1b	Cenpw	10090.ENSMUSP00000005607	10090.ENSMUSP00000097565	0	0	0	0	0.437	0	0	0	0.437
Asf1b	Cecr2	10090.ENSMUSP00000005607	10090.ENSMUSP00000108306	0	0	0	0	0.062	0.197	0	0.317	0.44
Asf1b	Depdc1a	10090.ENSMUSP00000005607	10090.ENSMUSP00000113216	0	0	0	0	0.442	0	0	0.051	0.448
Asf1b	Eme1	10090.ENSMUSP00000005607	10090.ENSMUSP00000036361	0	0	0	0	0.468	0	0	0	0.468
Asf1b	Gmnn	10090.ENSMUSP00000005607	10090.ENSMUSP00000006898	0	0	0	0	0.464	0	0	0.056	0.473
Asf1b	Fam64a	10090.ENSMUSP00000005607	10090.ENSMUSP00000021164	0	0	0	0	0.471	0	0	0.052	0.477
Asf1b	Timeless	10090.ENSMUSP00000005607	10090.ENSMUSP00000058021	0	0	0	0	0.405	0.046	0	0.157	0.479
Asf1b	Ccne1	10090.ENSMUSP00000005607	10090.ENSMUSP00000103658	0	0	0	0	0.372	0.162	0	0.116	0.494
Asf1b	Plk4	10090.ENSMUSP00000005607	10090.ENSMUSP00000026858	0	0	0	0	0.466	0	0	0.157	0.531
Asf1b	Setd2	10090.ENSMUSP00000005607	10090.ENSMUSP00000116313	0	0	0	0	0.06	0.254	0	0.391	0.535
Asf1b	Cdkn3	10090.ENSMUSP00000005607	10090.ENSMUSP00000070575	0	0	0	0	0.467	0.069	0	0.153	0.543
Asf1b	Ccnf	10090.ENSMUSP00000005607	10090.ENSMUSP00000111048	0	0	0	0	0.417	0.162	0	0.14	0.544
Asf1b	Tyms	10090.ENSMUSP00000005607	10090.ENSMUSP00000026846	0	0	0	0	0.497	0	0	0.143	0.551
Asf1b	Cenpk	10090.ENSMUSP00000005607	10090.ENSMUSP00000022227	0	0	0	0	0.561	0	0	0	0.561
Asf1b	Oip5	10090.ENSMUSP00000005607	10090.ENSMUSP00000115219	0	0	0	0	0.578	0	0	0	0.578
Asf1b	Orc1	10090.ENSMUSP00000005607	10090.ENSMUSP00000099805	0	0	0	0	0.517	0.08	0	0.142	0.586
Asf1b	Ube2t	10090.ENSMUSP00000005607	10090.ENSMUSP00000027687	0	0	0	0	0.429	0.168	0	0.208	0.591
Asf1b	Cenpi	10090.ENSMUSP00000005607	10090.ENSMUSP00000079851	0	0	0	0	0.607	0	0	0	0.607
Asf1b	Cdca2	10090.ENSMUSP00000005607	10090.ENSMUSP00000117847	0	0	0	0	0.62	0	0	0	0.62
Asf1b	Lrr1	10090.ENSMUSP00000005607	10090.ENSMUSP00000106251	0	0	0	0	0.628	0	0	0	0.628
Asf1b	Cks1b	10090.ENSMUSP00000005607	10090.ENSMUSP00000029679	0	0	0	0	0.622	0	0	0.059	0.629
Asf1b	Mis18bp1	10090.ENSMUSP00000005607	10090.ENSMUSP00000052109	0	0	0	0	0.605	0	0	0.111	0.634
Asf1b	Hells	10090.ENSMUSP00000005607	10090.ENSMUSP00000025965	0	0	0	0	0.441	0.197	0	0.252	0.635
Asf1b	Spdl1	10090.ENSMUSP00000005607	10090.ENSMUSP00000090882	0	0	0	0	0.646	0	0	0	0.646
Asf1b	Fignl1	10090.ENSMUSP00000005607	10090.ENSMUSP00000126340	0	0	0	0	0.652	0	0	0	0.652
Asf1b	Ect2	10090.ENSMUSP00000005607	10090.ENSMUSP00000103935	0	0	0	0	0.632	0	0	0.103	0.656
Asf1b	Dut	10090.ENSMUSP00000005607	10090.ENSMUSP00000080767	0	0	0	0	0.652	0	0	0.059	0.659
Asf1b	Ttk	10090.ENSMUSP00000005607	10090.ENSMUSP00000064839	0	0	0	0	0.662	0	0	0.054	0.667
Asf1b	Tacc3	10090.ENSMUSP00000005607	10090.ENSMUSP00000110069	0	0	0	0	0.655	0	0	0.09	0.672
Asf1b	Cenpm	10090.ENSMUSP00000005607	10090.ENSMUSP00000086560	0	0	0	0	0.492	0	0	0.418	0.692
Asf1b	Racgap1	10090.ENSMUSP00000005607	10090.ENSMUSP00000023756	0	0	0	0	0.693	0	0	0.042	0.693
Asf1b	Gins1	10090.ENSMUSP00000005607	10090.ENSMUSP00000028948	0	0	0	0	0.68	0	0	0.095	0.698
Asf1b	Mcm6	10090.ENSMUSP00000005607	10090.ENSMUSP00000027601	0	0	0	0	0.499	0.282	0	0.24	0.702
Asf1b	Paf	10090.ENSMUSP00000005607	10090.ENSMUSP00000038877	0	0	0	0	0.693	0	0	0.098	0.711
Asf1b	Plk1	10090.ENSMUSP00000005607	10090.ENSMUSP00000033154	0	0	0	0	0.701	0	0	0.076	0.712
Asf1b	Ckap2	10090.ENSMUSP00000005607	10090.ENSMUSP00000039518	0	0	0	0	0.716	0	0	0.067	0.723
Asf1b	Pole	10090.ENSMUSP00000005607	10090.ENSMUSP00000007296	0	0	0	0	0.565	0.254	0	0.226	0.727
Asf1b	Rfc4	10090.ENSMUSP00000005607	10090.ENSMUSP00000023598	0	0	0	0	0.654	0.241	0	0.067	0.733
Asf1b	Knstrn	10090.ENSMUSP00000005607	10090.ENSMUSP00000115860	0	0	0	0	0.677	0	0	0.206	0.733
Asf1b	Chtf18	10090.ENSMUSP00000005607	10090.ENSMUSP00000043896	0	0	0	0	0.642	0.047	0	0.294	0.738
Asf1b	Cenpa	10090.ENSMUSP00000005607	10090.ENSMUSP00000122831	0	0	0	0	0.472	0.395	0	0.252	0.74
Asf1b	Tk1	10090.ENSMUSP00000005607	10090.ENSMUSP00000026661	0	0	0	0	0.689	0	0	0.21	0.744
Asf1b	Prc1	10090.ENSMUSP00000005607	10090.ENSMUSP00000129675	0	0	0	0	0.736	0	0	0.071	0.745
Asf1b	Spc25	10090.ENSMUSP00000005607	10090.ENSMUSP00000107939	0	0	0	0	0.686	0	0	0.225	0.746
Asf1b	Ska1	10090.ENSMUSP00000005607	10090.ENSMUSP00000049156	0	0	0	0	0.679	0	0	0.27	0.755
Asf1b	Spc24	10090.ENSMUSP00000005607	10090.ENSMUSP00000096541	0	0	0	0	0.76	0	0	0	0.76
Asf1b	Cep55	10090.ENSMUSP00000005607	10090.ENSMUSP00000127961	0	0	0	0	0.661	0	0	0.325	0.762
Asf1b	Melk	10090.ENSMUSP00000005607	10090.ENSMUSP00000043806	0	0	0	0	0.719	0.095	0	0.145	0.763
Asf1b	Cdt1	10090.ENSMUSP00000005607	10090.ENSMUSP00000006760	0	0	0	0	0.758	0	0	0.068	0.765
Asf1b	Rfc5	10090.ENSMUSP00000005607	10090.ENSMUSP00000083652	0	0	0	0	0.676	0.241	0	0.127	0.767
Asf1b	Troap	10090.ENSMUSP00000005607	10090.ENSMUSP00000035389	0	0	0	0	0.768	0	0	0	0.768
Asf1b	Nek2	10090.ENSMUSP00000005607	10090.ENSMUSP00000027931	0	0	0	0	0.761	0	0	0.096	0.775
Asf1b	Aspm	10090.ENSMUSP00000005607	10090.ENSMUSP00000059159	0	0	0	0	0.781	0	0	0	0.781
Asf1b	Ncapg2	10090.ENSMUSP00000005607	10090.ENSMUSP00000081889	0	0	0	0	0.677	0	0	0.354	0.782
Asf1b	Cenpn	10090.ENSMUSP00000005607	10090.ENSMUSP00000034205	0	0	0	0	0.756	0	0	0.165	0.787
Asf1b	Pbk	10090.ENSMUSP00000005607	10090.ENSMUSP00000022612	0	0	0	0	0.745	0.072	0	0.176	0.788
Asf1b	Birc5	10090.ENSMUSP00000005607	10090.ENSMUSP00000079124	0	0	0	0	0.744	0	0	0.21	0.789
Asf1b	Nuf2	10090.ENSMUSP00000005607	10090.ENSMUSP00000106999	0	0	0	0	0.742	0	0	0.217	0.79
Asf1b	Tcf19	10090.ENSMUSP00000005607	10090.ENSMUSP00000125167	0	0	0	0	0.78	0	0	0.136	0.802
Asf1b	Mad2l1	10090.ENSMUSP00000005607	10090.ENSMUSP00000098897	0	0	0	0	0.789	0	0	0.114	0.805
Asf1b	Kif22	10090.ENSMUSP00000005607	10090.ENSMUSP00000032915	0	0	0	0	0.805	0	0	0	0.805
Asf1b	Sgol1	10090.ENSMUSP00000005607	10090.ENSMUSP00000024736	0	0	0	0	0.777	0.063	0	0.14	0.805
Asf1b	Tpx2	10090.ENSMUSP00000005607	10090.ENSMUSP00000128888	0	0	0	0	0.811	0	0	0.052	0.814
Asf1b	Ndc80	10090.ENSMUSP00000005607	10090.ENSMUSP00000024851	0	0	0	0	0.815	0	0	0.069	0.821
Asf1b	Nusap1	10090.ENSMUSP00000005607	10090.ENSMUSP00000068713	0	0	0	0	0.761	0	0	0.328	0.833
Asf1b	Ccnb1	10090.ENSMUSP00000005607	10090.ENSMUSP00000071989	0	0	0	0	0.79	0.198	0	0.132	0.841
Asf1b	Shcbp1	10090.ENSMUSP00000005607	10090.ENSMUSP00000022945	0	0	0	0	0.782	0	0	0.324	0.846
Asf1b	Rad51	10090.ENSMUSP00000005607	10090.ENSMUSP00000028795	0	0	0	0	0.73	0.154	0	0.399	0.85
Asf1b	Aurka	10090.ENSMUSP00000005607	10090.ENSMUSP00000028997	0	0	0	0	0.825	0	0	0.205	0.855
Asf1b	Ube2c	10090.ENSMUSP00000005607	10090.ENSMUSP00000085581	0	0	0	0	0.82	0.158	0	0.172	0.863
Asf1b	Mcm4	10090.ENSMUSP00000005607	10090.ENSMUSP00000023353	0	0	0	0	0.732	0.282	0	0.358	0.865
Asf1b	Bub1	10090.ENSMUSP00000005607	10090.ENSMUSP00000028858	0	0	0	0	0.842	0.07	0	0.159	0.866
Asf1b	Cdk1	10090.ENSMUSP00000005607	10090.ENSMUSP00000020099	0	0	0	0	0.827	0.119	0	0.224	0.871
Asf1b	Kif2c	10090.ENSMUSP00000005607	10090.ENSMUSP00000064261	0	0	0	0	0.872	0	0	0.051	0.873
Asf1b	Bub1b	10090.ENSMUSP00000005607	10090.ENSMUSP00000037126	0	0	0	0	0.853	0.07	0	0.155	0.874
Asf1b	Cdca5	10090.ENSMUSP00000005607	10090.ENSMUSP00000025704	0	0	0	0	0.868	0	0	0.125	0.879
Asf1b	Cdca3	10090.ENSMUSP00000005607	10090.ENSMUSP00000024270	0	0	0	0	0.867	0	0	0.159	0.883
Asf1b	Kif20a	10090.ENSMUSP00000005607	10090.ENSMUSP00000132659	0	0	0	0	0.888	0	0	0.1	0.895
Asf1b	Spag5	10090.ENSMUSP00000005607	10090.ENSMUSP00000045286	0	0	0	0	0.897	0	0	0.048	0.898
Asf1b	Ccna2	10090.ENSMUSP00000005607	10090.ENSMUSP00000029270	0	0	0	0	0.876	0.162	0	0.2	0.91
Asf1b	Aurkb	10090.ENSMUSP00000005607	10090.ENSMUSP00000021277	0	0	0	0	0.908	0	0	0.17	0.92
Asf1b	Cdc20	10090.ENSMUSP00000005607	10090.ENSMUSP00000006565	0	0	0	0	0.908	0.058	0	0.183	0.923
Asf1b	Rrm2	10090.ENSMUSP00000005607	10090.ENSMUSP00000020980	0	0	0	0	0.881	0.315	0	0.225	0.931
Asf1b	Mcm5	10090.ENSMUSP00000005607	10090.ENSMUSP00000126135	0	0	0	0	0.887	0.282	0	0.226	0.931
Asf1b	Ccnb2	10090.ENSMUSP00000005607	10090.ENSMUSP00000034742	0	0	0	0	0.922	0.198	0	0.094	0.938
Asf1b	Cdca8	10090.ENSMUSP00000005607	10090.ENSMUSP00000081319	0	0	0	0	0.921	0	0	0.34	0.945
Asf1b	Mcm2	10090.ENSMUSP00000005607	10090.ENSMUSP00000061923	0	0	0	0	0.784	0.618	0	0.518	0.956
Asf1b	Chaf1b	10090.ENSMUSP00000005607	10090.ENSMUSP00000023666	0	0	0	0	0.583	0.727	0	0.766	0.971
Aspm	Uhrf1	10090.ENSMUSP00000059159	10090.ENSMUSP00000001258	0	0	0	0	0.836	0	0	0.192	0.861
Aspm	Tpm4	10090.ENSMUSP00000059159	10090.ENSMUSP00000003575	0	0	0	0	0.101	0.362	0	0.143	0.465
Aspm	Cdc20	10090.ENSMUSP00000059159	10090.ENSMUSP00000006565	0	0	0	0	0.951	0.16	0	0.314	0.969
Aspm	Cdt1	10090.ENSMUSP00000059159	10090.ENSMUSP00000006760	0	0	0	0	0.579	0	0	0.06	0.587
Aspm	Gmnn	10090.ENSMUSP00000059159	10090.ENSMUSP00000006898	0	0	0	0	0.369	0	0	0.126	0.425
Aspm	Pole	10090.ENSMUSP00000059159	10090.ENSMUSP00000007296	0	0	0	0	0.787	0	0	0	0.787
Aspm	Calm3	10090.ENSMUSP00000059159	10090.ENSMUSP00000019514	0	0	0	0	0	0.364	0	0.226	0.486
Aspm	Cdk1	10090.ENSMUSP00000059159	10090.ENSMUSP00000020099	0	0	0	0	0.956	0.062	0	0.424	0.974
Aspm	Rrm2	10090.ENSMUSP00000059159	10090.ENSMUSP00000020980	0	0	0	0	0.876	0.058	0	0.091	0.884
Aspm	Fam64a	10090.ENSMUSP00000059159	10090.ENSMUSP00000021164	0	0	0	0	0.604	0	0	0.265	0.696
Aspm	Aurkb	10090.ENSMUSP00000059159	10090.ENSMUSP00000021277	0	0	0	0	0.932	0.153	0	0.405	0.962
Aspm	Cenpk	10090.ENSMUSP00000059159	10090.ENSMUSP00000022227	0	0	0	0	0.501	0	0	0.3	0.636
Aspm	Pbk	10090.ENSMUSP00000059159	10090.ENSMUSP00000022612	0	0	0	0	0.918	0.07	0	0.208	0.934
Aspm	Shcbp1	10090.ENSMUSP00000059159	10090.ENSMUSP00000022945	0	0	0	0	0.84	0	0	0.047	0.841
Aspm	Mcm4	10090.ENSMUSP00000059159	10090.ENSMUSP00000023353	0	0	0	0	0.799	0.05	0	0.173	0.828
Aspm	Rfc4	10090.ENSMUSP00000059159	10090.ENSMUSP00000023598	0	0	0	0	0.568	0	0	0.056	0.574
Aspm	Racgap1	10090.ENSMUSP00000059159	10090.ENSMUSP00000023756	0	0	0	0	0.873	0	0	0.164	0.889
Aspm	Cdca3	10090.ENSMUSP00000059159	10090.ENSMUSP00000024270	0	0	0	0	0.886	0	0	0.322	0.919
Aspm	Sgol1	10090.ENSMUSP00000059159	10090.ENSMUSP00000024736	0	0	0	0	0.851	0	0	0.361	0.9
Aspm	Fgd2	10090.ENSMUSP00000059159	10090.ENSMUSP00000024810	0	0	0	0	0.062	0.056	0	0.398	0.42
Aspm	Ndc80	10090.ENSMUSP00000059159	10090.ENSMUSP00000024851	0	0	0	0	0.918	0	0	0.068	0.92
Aspm	Lmnb1	10090.ENSMUSP00000059159	10090.ENSMUSP00000025486	0	0	0	0	0.539	0	0	0.136	0.585
Aspm	Cdca5	10090.ENSMUSP00000059159	10090.ENSMUSP00000025704	0	0	0	0	0.753	0	0	0.303	0.821
Aspm	Hells	10090.ENSMUSP00000059159	10090.ENSMUSP00000025965	0	0	0	0	0.528	0.08	0	0.168	0.608
Aspm	Tyms	10090.ENSMUSP00000059159	10090.ENSMUSP00000026846	0	0	0	0	0.811	0	0	0.067	0.816
Aspm	Plk4	10090.ENSMUSP00000059159	10090.ENSMUSP00000026858	0	0	0	0	0.694	0.199	0	0.232	0.795
Aspm	Mcm6	10090.ENSMUSP00000059159	10090.ENSMUSP00000027601	0	0	0	0	0.6	0.05	0	0.249	0.69
Aspm	Ube2t	10090.ENSMUSP00000059159	10090.ENSMUSP00000027687	0	0	0	0	0.598	0.072	0	0.182	0.668
Aspm	Nek2	10090.ENSMUSP00000059159	10090.ENSMUSP00000027931	0	0	0	0	0.875	0.058	0	0.072	0.881
Aspm	Rad51	10090.ENSMUSP00000059159	10090.ENSMUSP00000028795	0	0	0	0	0.501	0	0	0.085	0.524
Aspm	Bub1	10090.ENSMUSP00000059159	10090.ENSMUSP00000028858	0	0	0	0	0.924	0.355	0	0.41	0.968
Aspm	Aurka	10090.ENSMUSP00000059159	10090.ENSMUSP00000028997	0	0	0	0	0.832	0.153	0	0.481	0.92
Aspm	Ccna2	10090.ENSMUSP00000059159	10090.ENSMUSP00000029270	0	0	0	0	0.938	0.056	0	0.234	0.951
Aspm	Cks1b	10090.ENSMUSP00000059159	10090.ENSMUSP00000029679	0	0	0	0	0.751	0	0	0.065	0.758
Aspm	Kif22	10090.ENSMUSP00000059159	10090.ENSMUSP00000032915	0	0	0	0	0.733	0.093	0	0.296	0.815
Aspm	Plk1	10090.ENSMUSP00000059159	10090.ENSMUSP00000033154	0	0	0	0	0.917	0.199	0	0.49	0.963
Aspm	Cenpn	10090.ENSMUSP00000059159	10090.ENSMUSP00000034205	0	0	0	0	0.754	0	0	0.053	0.757
Aspm	Ccnb2	10090.ENSMUSP00000059159	10090.ENSMUSP00000034742	0	0	0	0	0.908	0.056	0	0.405	0.944
Aspm	Troap	10090.ENSMUSP00000059159	10090.ENSMUSP00000035389	0	0	0	0	0.873	0	0	0	0.873
Aspm	Bub1b	10090.ENSMUSP00000059159	10090.ENSMUSP00000037126	0	0	0	0	0.926	0.355	0	0.355	0.966
Aspm	Paf	10090.ENSMUSP00000059159	10090.ENSMUSP00000038877	0	0	0	0	0.874	0	0	0.059	0.876
Aspm	Ckap2	10090.ENSMUSP00000059159	10090.ENSMUSP00000039518	0	0	0	0	0.917	0	0	0.214	0.932
Aspm	BC055324	10090.ENSMUSP00000059159	10090.ENSMUSP00000043143	0	0	0	0	0.559	0	0	0	0.559
Aspm	Melk	10090.ENSMUSP00000059159	10090.ENSMUSP00000043806	0	0	0	0	0.906	0.078	0	0.282	0.932
Aspm	Chtf18	10090.ENSMUSP00000059159	10090.ENSMUSP00000043896	0	0	0	0	0.349	0	0	0.345	0.555
Aspm	Spag5	10090.ENSMUSP00000059159	10090.ENSMUSP00000045286	0	0	0	0	0.908	0	0	0.321	0.935
Aspm	Ska1	10090.ENSMUSP00000059159	10090.ENSMUSP00000049156	0	0	0	0	0.786	0	0	0.401	0.866
Aspm	Spire1	10090.ENSMUSP00000059159	10090.ENSMUSP00000049336	0	0	0	0	0.062	0.418	0	0	0.43
Aspm	Mis18bp1	10090.ENSMUSP00000059159	10090.ENSMUSP00000052109	0	0	0	0	0.905	0	0	0	0.905
Aspm	Spata21	10090.ENSMUSP00000059159	10090.ENSMUSP00000053080	0	0	0	0	0	0.364	0	0.171	0.45
Aspm	Timeless	10090.ENSMUSP00000059159	10090.ENSMUSP00000058021	0	0	0	0	0.405	0	0	0	0.405
Aspm	Sapcd2	10090.ENSMUSP00000059159	10090.ENSMUSP00000097898	0	0	0	0	0.174	0	0	0.32	0.414
Aspm	Caln1	10090.ENSMUSP00000059159	10090.ENSMUSP00000083193	0	0	0	0	0	0.364	0	0.171	0.45
Aspm	Spc24	10090.ENSMUSP00000059159	10090.ENSMUSP00000096541	0	0	0	0	0.451	0.066	0	0	0.466
Aspm	Unc45b	10090.ENSMUSP00000059159	10090.ENSMUSP00000103795	0	0	0	0	0.074	0.255	0	0.309	0.482
Aspm	Cenpa	10090.ENSMUSP00000059159	10090.ENSMUSP00000122831	0	0	0	0	0.492	0.046	0	0.125	0.539
Aspm	Trim59	10090.ENSMUSP00000059159	10090.ENSMUSP00000103432	0	0	0	0	0.409	0.097	0	0.217	0.546
Aspm	Cenpm	10090.ENSMUSP00000059159	10090.ENSMUSP00000086560	0	0	0	0	0.507	0	0	0.117	0.547
Aspm	Cenpi	10090.ENSMUSP00000059159	10090.ENSMUSP00000079851	0	0	0	0	0.419	0	0	0.287	0.568
Aspm	Lrr1	10090.ENSMUSP00000059159	10090.ENSMUSP00000106251	0	0	0	0	0.42	0.164	0	0.195	0.576
Aspm	Mcm2	10090.ENSMUSP00000059159	10090.ENSMUSP00000061923	0	0	0	0	0.63	0.05	0	0.067	0.644
Aspm	Orc1	10090.ENSMUSP00000059159	10090.ENSMUSP00000099805	0	0	0	0	0.644	0	0	0	0.644
Aspm	Spc25	10090.ENSMUSP00000059159	10090.ENSMUSP00000107939	0	0	0	0	0.655	0	0	0	0.655
Aspm	Polq	10090.ENSMUSP00000059159	10090.ENSMUSP00000059757	0	0	0	0	0.657	0	0	0	0.657
Aspm	Ncapg2	10090.ENSMUSP00000059159	10090.ENSMUSP00000081889	0	0	0	0	0.648	0	0	0.07	0.658
Aspm	Fignl1	10090.ENSMUSP00000059159	10090.ENSMUSP00000126340	0	0	0	0	0.541	0.072	0	0.274	0.664
Aspm	Tcf19	10090.ENSMUSP00000059159	10090.ENSMUSP00000125167	0	0	0	0	0.693	0	0	0	0.693
Aspm	Ccnf	10090.ENSMUSP00000059159	10090.ENSMUSP00000111048	0	0	0	0	0.71	0.056	0	0.081	0.726
Aspm	Oip5	10090.ENSMUSP00000059159	10090.ENSMUSP00000115219	0	0	0	0	0.765	0	0	0	0.765
Aspm	Cep152	10090.ENSMUSP00000059159	10090.ENSMUSP00000087208	0	0	0	0	0.194	0.219	0	0.676	0.778
Aspm	Cdca2	10090.ENSMUSP00000059159	10090.ENSMUSP00000117847	0	0	0	0	0.745	0	0	0.187	0.784
Aspm	Spdl1	10090.ENSMUSP00000059159	10090.ENSMUSP00000090882	0	0	0	0	0.734	0	0	0.34	0.817
Aspm	Knstrn	10090.ENSMUSP00000059159	10090.ENSMUSP00000115860	0	0	0	0	0.705	0	0	0.421	0.822
Aspm	Mcm5	10090.ENSMUSP00000059159	10090.ENSMUSP00000126135	0	0	0	0	0.845	0.08	0	0.327	0.895
Aspm	Cdkn3	10090.ENSMUSP00000059159	10090.ENSMUSP00000070575	0	0	0	0	0.834	0.1	0	0.385	0.9
Aspm	Birc5	10090.ENSMUSP00000059159	10090.ENSMUSP00000079124	0	0	0	0	0.876	0	0	0.243	0.902
Aspm	Ube2c	10090.ENSMUSP00000059159	10090.ENSMUSP00000085581	0	0	0	0	0.869	0.072	0	0.273	0.904
Aspm	Nuf2	10090.ENSMUSP00000059159	10090.ENSMUSP00000106999	0	0	0	0	0.879	0	0	0.294	0.911
Aspm	Tpx2	10090.ENSMUSP00000059159	10090.ENSMUSP00000128888	0	0	0	0	0.914	0	0	0.073	0.917
Aspm	Kif20a	10090.ENSMUSP00000059159	10090.ENSMUSP00000132659	0	0	0	0	0.909	0.093	0	0.166	0.925
Aspm	Cdca8	10090.ENSMUSP00000059159	10090.ENSMUSP00000081319	0	0	0	0	0.925	0.049	0	0.13	0.933
Aspm	Depdc1a	10090.ENSMUSP00000059159	10090.ENSMUSP00000113216	0	0	0	0	0.907	0	0	0.334	0.935
Aspm	Ect2	10090.ENSMUSP00000059159	10090.ENSMUSP00000103935	0	0	0	0	0.914	0.079	0	0.268	0.937
Aspm	Kif2c	10090.ENSMUSP00000059159	10090.ENSMUSP00000064261	0	0	0	0	0.911	0.1	0	0.319	0.941
Aspm	Cep55	10090.ENSMUSP00000059159	10090.ENSMUSP00000127961	0	0	0	0	0.931	0	0	0.262	0.947
Aspm	Tacc3	10090.ENSMUSP00000059159	10090.ENSMUSP00000110069	0	0	0	0	0.903	0	0	0.487	0.948
Aspm	Mad2l1	10090.ENSMUSP00000059159	10090.ENSMUSP00000098897	0	0	0	0	0.914	0.219	0	0.306	0.949
Aspm	Prc1	10090.ENSMUSP00000059159	10090.ENSMUSP00000129675	0	0	0	0	0.931	0.067	0	0.308	0.951
Aspm	Nusap1	10090.ENSMUSP00000059159	10090.ENSMUSP00000068713	0	0	0	0	0.949	0	0	0.174	0.956
Aspm	Ccnb1	10090.ENSMUSP00000059159	10090.ENSMUSP00000071989	0	0	0	0	0.937	0.056	0	0.383	0.96
Aspm	Ttk	10090.ENSMUSP00000059159	10090.ENSMUSP00000064839	0	0	0	0	0.961	0	0	0.136	0.964
Asprv1	Glipr2	10090.ENSMUSP00000046121	10090.ENSMUSP00000030202	0	0	0	0	0	0	0	0.459	0.459
Asrgl1	Atp5o	10090.ENSMUSP00000051709	10090.ENSMUSP00000023677	0	0	0	0	0	0	0	0.475	0.475
Asrgl1	Prdx5	10090.ENSMUSP00000051709	10090.ENSMUSP00000025904	0	0	0	0	0	0	0	0.487	0.487
Asrgl1	Tcf19	10090.ENSMUSP00000051709	10090.ENSMUSP00000125167	0	0	0	0	0	0	0	0.402	0.402
Asrgl1	Il2rb	10090.ENSMUSP00000051709	10090.ENSMUSP00000086820	0	0	0	0	0	0	0	0.521	0.521
Ass1	Nos2	10090.ENSMUSP00000099904	10090.ENSMUSP00000018610	0	0	0	0	0.05	0	0.9	0.33	0.93
Ass1	Mdh2	10090.ENSMUSP00000099904	10090.ENSMUSP00000019323	0.052	0	0	0	0.062	0.078	0	0.445	0.484
Ass1	Psat1	10090.ENSMUSP00000099904	10090.ENSMUSP00000025542	0.108	0	0	0	0.098	0	0	0.468	0.535
Ass1	Got1	10090.ENSMUSP00000099904	10090.ENSMUSP00000026196	0	0	0	0	0.237	0	0.9	0.388	0.949
Ass1	Glul	10090.ENSMUSP00000099904	10090.ENSMUSP00000083375	0	0	0	0	0.085	0	0	0.549	0.57
Ass1	Rfc5	10090.ENSMUSP00000099904	10090.ENSMUSP00000083652	0	0	0	0	0.062	0	0	0.392	0.405
Ass1	Pfkp	10090.ENSMUSP00000099904	10090.ENSMUSP00000117030	0.082	0	0	0	0.06	0.154	0	0.281	0.405
Ass1	Tpi1	10090.ENSMUSP00000099904	10090.ENSMUSP00000130858	0	0	0	0	0	0.185	0	0.323	0.425
Ass1	ENSMUSG00000069873	10090.ENSMUSP00000099904	10090.ENSMUSP00000104462	0	0	0	0	0	0	0.9	0.056	0.901
Atat1	Vwf	10090.ENSMUSP00000056383	10090.ENSMUSP00000107873	0	0	0	0	0	0	0	0.599	0.599
Atf3	Ndrg1	10090.ENSMUSP00000027941	10090.ENSMUSP00000005256	0	0	0	0	0	0	0	0.553	0.553
Atf3	Dnajb1	10090.ENSMUSP00000027941	10090.ENSMUSP00000005620	0	0	0	0	0.102	0	0	0.397	0.435
Atf3	Timp1	10090.ENSMUSP00000027941	10090.ENSMUSP00000009530	0	0	0	0	0.093	0	0	0.509	0.536
Atf3	Cdkn1a	10090.ENSMUSP00000027941	10090.ENSMUSP00000023829	0	0	0	0	0.123	0	0	0.418	0.468
Atf3	Ddit3	10090.ENSMUSP00000027941	10090.ENSMUSP00000026475	0	0	0	0	0.163	0.197	0.72	0.848	0.967
Atf3	Irf7	10090.ENSMUSP00000027941	10090.ENSMUSP00000026571	0	0	0	0	0.069	0	0	0.615	0.626
Atf3	Trp53bp1	10090.ENSMUSP00000027941	10090.ENSMUSP00000106278	0	0	0	0	0	0.427	0	0.059	0.437
Atf3	Cxcl2	10090.ENSMUSP00000027941	10090.ENSMUSP00000074885	0	0	0	0	0.182	0	0	0.34	0.437
Atf3	Ccna2	10090.ENSMUSP00000027941	10090.ENSMUSP00000029270	0	0	0	0	0	0.095	0	0.407	0.441
Atf3	Gfap	10090.ENSMUSP00000027941	10090.ENSMUSP00000064691	0	0	0	0	0	0	0	0.444	0.444
Atf3	Cxcl10	10090.ENSMUSP00000027941	10090.ENSMUSP00000047646	0	0	0	0	0.193	0	0	0.34	0.444
Atf3	Csrnp1	10090.ENSMUSP00000027941	10090.ENSMUSP00000035101	0	0	0	0	0.304	0	0	0.257	0.461
Atf3	Dusp5	10090.ENSMUSP00000027941	10090.ENSMUSP00000047900	0	0	0	0	0.128	0.07	0	0.396	0.468
Atf3	Gsn	10090.ENSMUSP00000027941	10090.ENSMUSP00000028239	0	0	0	0	0.062	0	0	0.502	0.513
Atf3	Smad2	10090.ENSMUSP00000027941	10090.ENSMUSP00000130115	0	0	0	0	0	0.197	0	0.429	0.521
Atf3	Nfil3	10090.ENSMUSP00000027941	10090.ENSMUSP00000065363	0	0	0	0	0.185	0.104	0	0.41	0.531
Atf3	Klf4	10090.ENSMUSP00000027941	10090.ENSMUSP00000103245	0	0	0	0	0.122	0.065	0	0.491	0.546
Atf3	Fn1	10090.ENSMUSP00000027941	10090.ENSMUSP00000054499	0	0	0	0	0	0	0	0.561	0.561
Atf3	Hsp90aa1	10090.ENSMUSP00000027941	10090.ENSMUSP00000091921	0	0	0	0	0	0.056	0	0.568	0.575
Atf3	Nfkb1	10090.ENSMUSP00000027941	10090.ENSMUSP00000029812	0	0	0	0	0.087	0.317	0	0.398	0.592
Atf3	Chac1	10090.ENSMUSP00000027941	10090.ENSMUSP00000028780	0	0	0	0	0.179	0	0	0.524	0.592
Atf3	Ch25h	10090.ENSMUSP00000027941	10090.ENSMUSP00000049683	0	0	0	0	0.113	0	0	0.586	0.618
Atf3	Il1b	10090.ENSMUSP00000027941	10090.ENSMUSP00000028881	0	0	0	0	0.139	0	0	0.594	0.636
Atf3	Trib3	10090.ENSMUSP00000027941	10090.ENSMUSP00000041747	0	0	0	0	0.062	0.171	0	0.611	0.671
Atf3	Smad3	10090.ENSMUSP00000027941	10090.ENSMUSP00000034973	0	0	0	0	0	0.197	0	0.658	0.714
Atf3	Egr1	10090.ENSMUSP00000027941	10090.ENSMUSP00000069616	0	0	0	0	0.254	0.065	0	0.849	0.886
Atp2b4	Calm3	10090.ENSMUSP00000119242	10090.ENSMUSP00000019514	0	0	0	0	0.052	0.755	0	0.294	0.821
Atp2b4	Itpr2	10090.ENSMUSP00000119242	10090.ENSMUSP00000049584	0	0	0	0	0.068	0.152	0	0.35	0.442
Atp2b4	Caln1	10090.ENSMUSP00000119242	10090.ENSMUSP00000083193	0	0	0	0	0.08	0.325	0	0.116	0.403
Atp2b4	Cdh23	10090.ENSMUSP00000119242	10090.ENSMUSP00000101101	0	0	0	0	0	0	0	0.555	0.555
Atp2b4	Ryr1	10090.ENSMUSP00000119242	10090.ENSMUSP00000137123	0	0	0	0	0.078	0.184	0	0.268	0.401
Atp5o	Ndufa11	10090.ENSMUSP00000023677	10090.ENSMUSP00000002452	0	0	0	0	0.825	0	0	0.42	0.894
Atp5o	Rps5	10090.ENSMUSP00000023677	10090.ENSMUSP00000004554	0.043	0	0	0	0.355	0	0	0.28	0.517
Atp5o	Sod2	10090.ENSMUSP00000023677	10090.ENSMUSP00000007012	0	0	0	0	0.807	0	0	0.399	0.879
Atp5o	Rps18	10090.ENSMUSP00000023677	10090.ENSMUSP00000008812	0.153	0	0	0	0.484	0	0	0.08	0.562
Atp5o	Mdh2	10090.ENSMUSP00000023677	10090.ENSMUSP00000019323	0.105	0	0	0	0.786	0.117	0	0.407	0.886
Atp5o	Ppa1	10090.ENSMUSP00000023677	10090.ENSMUSP00000020286	0	0	0	0	0.219	0.05	0.65	0.055	0.722
Atp5o	Hint1	10090.ENSMUSP00000023677	10090.ENSMUSP00000020504	0	0	0	0	0.564	0	0	0	0.564
Atp5o	Nme2	10090.ENSMUSP00000023677	10090.ENSMUSP00000021217	0.096	0	0	0	0.386	0.077	0	0.074	0.462
Atp5o	Psmb5	10090.ENSMUSP00000023677	10090.ENSMUSP00000022803	0	0	0	0	0.43	0	0	0	0.43
Atp5o	Rpl23	10090.ENSMUSP00000023677	10090.ENSMUSP00000099435	0.169	0	0	0	0.233	0	0	0.14	0.404
Atp5o	Tceb2	10090.ENSMUSP00000023677	10090.ENSMUSP00000066210	0	0	0	0	0.405	0	0	0	0.405
Atp5o	Atp6v0e	10090.ENSMUSP00000023677	10090.ENSMUSP00000127552	0	0	0	0	0.109	0	0.36	0	0.405
Atp5o	Mtch2	10090.ENSMUSP00000023677	10090.ENSMUSP00000121851	0	0	0	0	0.117	0.228	0	0.215	0.418
Atp5o	Plcg1	10090.ENSMUSP00000023677	10090.ENSMUSP00000099404	0	0	0	0	0	0	0	0.426	0.426
Atp5o	Tpi1	10090.ENSMUSP00000023677	10090.ENSMUSP00000130858	0.043	0	0	0	0.196	0	0	0.319	0.431
Atp5o	Prdx1	10090.ENSMUSP00000023677	10090.ENSMUSP00000114159	0	0	0	0	0.287	0	0	0.247	0.441
Atp5o	mt-Nd2	10090.ENSMUSP00000023677	10090.ENSMUSP00000080992	0.117	0	0	0	0.051	0	0	0.418	0.469
Atp5o	Pgk1	10090.ENSMUSP00000023677	10090.ENSMUSP00000080302	0.145	0	0	0	0.24	0	0	0.257	0.475
Atp5o	Fxn	10090.ENSMUSP00000023677	10090.ENSMUSP00000080081	0	0	0	0	0.131	0	0	0.421	0.475
Atp5o	Rps16	10090.ENSMUSP00000023677	10090.ENSMUSP00000103940	0.083	0	0	0	0.408	0	0	0.136	0.49
Atp5o	Ldha	10090.ENSMUSP00000023677	10090.ENSMUSP00000103267	0.105	0	0	0	0.274	0.072	0	0.259	0.494
Atp5o	Mrpl30	10090.ENSMUSP00000023677	10090.ENSMUSP00000027256	0	0	0	0	0.301	0	0	0.31	0.497
Atp5o	Htatip2	10090.ENSMUSP00000023677	10090.ENSMUSP00000082374	0.043	0	0	0	0.487	0	0	0.071	0.504
Atp5o	Mrpl20	10090.ENSMUSP00000023677	10090.ENSMUSP00000030942	0	0	0	0	0.213	0	0	0.402	0.51
Atp5o	Tigar	10090.ENSMUSP00000023677	10090.ENSMUSP00000048643	0	0	0	0	0.583	0	0	0.051	0.587
Atp5o	Prdx5	10090.ENSMUSP00000023677	10090.ENSMUSP00000025904	0	0	0	0	0.53	0	0	0.303	0.659
Atp5o	Cox6a2	10090.ENSMUSP00000023677	10090.ENSMUSP00000033049	0	0	0	0	0.575	0	0	0.313	0.695
Atp5o	Tspo	10090.ENSMUSP00000023677	10090.ENSMUSP00000037039	0	0	0	0	0	0.725	0	0.047	0.726
Atp5o	Cox4i1	10090.ENSMUSP00000023677	10090.ENSMUSP00000034276	0	0	0	0	0.783	0.223	0	0.477	0.904
Atp5o	Uqcrq	10090.ENSMUSP00000023677	10090.ENSMUSP00000053145	0	0	0	0	0.824	0.057	0	0.536	0.916
Atp5o	Ndufb8	10090.ENSMUSP00000023677	10090.ENSMUSP00000026222	0	0	0	0	0.861	0	0	0.45	0.92
Atp6v0e	Ppa1	10090.ENSMUSP00000127552	10090.ENSMUSP00000020286	0	0	0	0	0.06	0	0.65	0	0.656
Atp8a2	Myof	10090.ENSMUSP00000079238	10090.ENSMUSP00000045036	0	0	0	0	0.062	0	0	0.517	0.527
Atp8a2	Mon2	10090.ENSMUSP00000079238	10090.ENSMUSP00000073462	0	0	0	0	0.121	0.197	0	0.244	0.42
Atp8a2	Numb	10090.ENSMUSP00000079238	10090.ENSMUSP00000119303	0	0	0	0	0	0.377	0	0.118	0.427
Atp8a2	Srgn	10090.ENSMUSP00000079238	10090.ENSMUSP00000125622	0	0	0	0	0.049	0	0	0.478	0.482
Aurka	Uhrf1	10090.ENSMUSP00000028997	10090.ENSMUSP00000001258	0	0	0	0	0.744	0	0	0.095	0.758
Aurka	Rab8a	10090.ENSMUSP00000028997	10090.ENSMUSP00000003121	0	0	0	0	0	0	0.9	0.18	0.914
Aurka	Psmb4	10090.ENSMUSP00000028997	10090.ENSMUSP00000005923	0	0	0	0	0.062	0	0.9	0.06	0.904
Aurka	Cdc20	10090.ENSMUSP00000028997	10090.ENSMUSP00000006565	0	0	0	0	0.973	0.197	0.9	0.782	0.999
Aurka	Cdt1	10090.ENSMUSP00000028997	10090.ENSMUSP00000006760	0	0	0	0	0.556	0	0	0.362	0.705
Aurka	Gmnn	10090.ENSMUSP00000028997	10090.ENSMUSP00000006898	0	0	0	0	0.448	0.197	0	0.778	0.893
Aurka	Pole	10090.ENSMUSP00000028997	10090.ENSMUSP00000007296	0	0	0	0	0.452	0	0	0.047	0.455
Aurka	Pifo	10090.ENSMUSP00000028997	10090.ENSMUSP00000010280	0	0	0	0	0	0	0	0.472	0.472
Aurka	Psmb6	10090.ENSMUSP00000028997	10090.ENSMUSP00000018430	0	0	0	0	0.061	0	0.9	0.076	0.905
Aurka	Fabp7	10090.ENSMUSP00000028997	10090.ENSMUSP00000020024	0	0	0	0	0	0	0	0.654	0.654
Aurka	Cdk1	10090.ENSMUSP00000028997	10090.ENSMUSP00000020099	0	0	0.42	0.739	0.933	0.732	0.9	0.904	0.998
Aurka	Rrm2	10090.ENSMUSP00000028997	10090.ENSMUSP00000020980	0	0	0	0	0.768	0	0	0.392	0.853
Aurka	Fam64a	10090.ENSMUSP00000028997	10090.ENSMUSP00000021164	0	0	0	0	0.645	0	0	0.098	0.666
Aurka	Aurkb	10090.ENSMUSP00000028997	10090.ENSMUSP00000021277	0	0	0.447	0.959	0.925	0.05	0.9	0.877	0.992
Aurka	Cenpk	10090.ENSMUSP00000028997	10090.ENSMUSP00000022227	0	0	0	0	0.616	0.051	0	0.247	0.702
Aurka	Pbk	10090.ENSMUSP00000028997	10090.ENSMUSP00000022612	0	0	0.214	0	0.86	0.08	0	0.343	0.924
Aurka	Psmb5	10090.ENSMUSP00000028997	10090.ENSMUSP00000022803	0	0	0	0	0.062	0.069	0.9	0.058	0.906
Aurka	Shcbp1	10090.ENSMUSP00000028997	10090.ENSMUSP00000022945	0	0	0	0	0.756	0	0	0.142	0.782
Aurka	Mcm4	10090.ENSMUSP00000028997	10090.ENSMUSP00000023353	0	0	0	0	0.651	0	0	0.378	0.774
Aurka	Rfc4	10090.ENSMUSP00000028997	10090.ENSMUSP00000023598	0	0	0	0	0.753	0	0	0.268	0.812
Aurka	Chaf1b	10090.ENSMUSP00000028997	10090.ENSMUSP00000023666	0	0	0	0	0.467	0	0	0.113	0.507
Aurka	Racgap1	10090.ENSMUSP00000028997	10090.ENSMUSP00000023756	0	0	0	0	0.851	0.156	0	0.513	0.933
Aurka	Cdkn1a	10090.ENSMUSP00000028997	10090.ENSMUSP00000023829	0	0	0	0	0	0.355	0	0.399	0.596
Aurka	Cdca3	10090.ENSMUSP00000028997	10090.ENSMUSP00000024270	0	0	0	0	0.89	0	0	0.306	0.92
Aurka	Sgol1	10090.ENSMUSP00000028997	10090.ENSMUSP00000024736	0	0	0	0	0.906	0.156	0	0.455	0.953
Aurka	Ndc80	10090.ENSMUSP00000028997	10090.ENSMUSP00000024851	0	0	0	0	0.877	0.339	0	0.705	0.974
Aurka	Psmb8	10090.ENSMUSP00000028997	10090.ENSMUSP00000025196	0	0	0	0	0	0.069	0.9	0.06	0.904
Aurka	Lmnb1	10090.ENSMUSP00000028997	10090.ENSMUSP00000025486	0	0	0	0	0.419	0.082	0	0.122	0.491
Aurka	Cdca5	10090.ENSMUSP00000028997	10090.ENSMUSP00000025704	0	0	0	0	0.776	0	0	0.335	0.845
Aurka	Hells	10090.ENSMUSP00000028997	10090.ENSMUSP00000025965	0	0	0	0	0.453	0.048	0	0.082	0.481
Aurka	Psmd13	10090.ENSMUSP00000028997	10090.ENSMUSP00000026560	0	0	0	0	0.077	0	0.9	0	0.903
Aurka	Tk1	10090.ENSMUSP00000028997	10090.ENSMUSP00000026661	0	0	0	0	0.53	0	0	0.249	0.632
Aurka	Tyms	10090.ENSMUSP00000028997	10090.ENSMUSP00000026846	0	0	0	0	0.677	0	0	0.271	0.755
Aurka	Plk4	10090.ENSMUSP00000028997	10090.ENSMUSP00000026858	0	0	0	0.79	0.687	0.361	0.9	0.717	0.981
Aurka	Mcm6	10090.ENSMUSP00000028997	10090.ENSMUSP00000027601	0	0	0	0	0.758	0	0	0.353	0.837
Aurka	Ube2t	10090.ENSMUSP00000028997	10090.ENSMUSP00000027687	0	0	0	0	0.604	0.132	0	0.137	0.678
Aurka	Nek2	10090.ENSMUSP00000028997	10090.ENSMUSP00000027931	0	0	0.304	0.677	0.863	0	0.9	0.692	0.989
Aurka	Rad51	10090.ENSMUSP00000028997	10090.ENSMUSP00000028795	0	0	0	0	0.673	0	0	0.172	0.718
Aurka	Cdc25b	10090.ENSMUSP00000028997	10090.ENSMUSP00000028804	0	0	0	0	0.269	0.197	0	0.782	0.861
Aurka	Bub1	10090.ENSMUSP00000028997	10090.ENSMUSP00000028858	0	0	0	0	0.914	0.256	0	0.798	0.985
Aurka	Gins1	10090.ENSMUSP00000028997	10090.ENSMUSP00000028948	0	0	0	0	0.528	0	0	0.076	0.546
Aurka	Polq	10090.ENSMUSP00000028997	10090.ENSMUSP00000059757	0	0	0	0	0.343	0	0	0.135	0.408
Aurka	Cdkn2d	10090.ENSMUSP00000028997	10090.ENSMUSP00000083561	0	0	0	0	0.116	0.117	0	0.321	0.424
Aurka	Nme1	10090.ENSMUSP00000028997	10090.ENSMUSP00000117022	0	0	0	0	0.092	0.197	0	0.277	0.427
Aurka	Trim59	10090.ENSMUSP00000028997	10090.ENSMUSP00000103432	0	0	0	0	0.419	0.056	0	0	0.428
Aurka	Ran	10090.ENSMUSP00000028997	10090.ENSMUSP00000031383	0	0	0	0	0.129	0	0	0.37	0.428
Aurka	Timeless	10090.ENSMUSP00000028997	10090.ENSMUSP00000058021	0	0	0	0	0.343	0	0	0.17	0.431
Aurka	Gpsm2	10090.ENSMUSP00000028997	10090.ENSMUSP00000029482	0	0	0	0	0.178	0.197	0	0.221	0.441
Aurka	Eme1	10090.ENSMUSP00000028997	10090.ENSMUSP00000036361	0	0	0	0	0.419	0	0	0.084	0.446
Aurka	Fanca	10090.ENSMUSP00000028997	10090.ENSMUSP00000045217	0	0	0	0	0.141	0.197	0	0.28	0.46
Aurka	Cdkn1c	10090.ENSMUSP00000028997	10090.ENSMUSP00000128828	0	0	0	0	0	0.355	0	0.204	0.465
Aurka	Sapcd2	10090.ENSMUSP00000028997	10090.ENSMUSP00000097898	0	0	0	0	0.402	0	0	0.161	0.477
Aurka	Rfc5	10090.ENSMUSP00000028997	10090.ENSMUSP00000083652	0	0	0	0	0.475	0	0	0.047	0.478
Aurka	Lrr1	10090.ENSMUSP00000028997	10090.ENSMUSP00000106251	0	0	0	0	0.427	0.11	0	0.059	0.478
Aurka	Naip6	10090.ENSMUSP00000028997	10090.ENSMUSP00000112867	0	0	0	0	0.112	0.362	0	0.181	0.495
Aurka	Numb	10090.ENSMUSP00000028997	10090.ENSMUSP00000119303	0	0	0	0	0	0.197	0	0.426	0.52
Aurka	Ppp1ca	10090.ENSMUSP00000028997	10090.ENSMUSP00000039109	0	0	0	0	0.062	0.389	0	0.26	0.538
Aurka	Kif19a	10090.ENSMUSP00000028997	10090.ENSMUSP00000081398	0	0	0	0	0.163	0.197	0	0.371	0.54
Aurka	Cdc7	10090.ENSMUSP00000028997	10090.ENSMUSP00000031221	0	0	0	0	0.293	0	0	0.394	0.553
Aurka	Cenpw	10090.ENSMUSP00000028997	10090.ENSMUSP00000097565	0	0	0	0	0.486	0	0	0.172	0.557
Aurka	E2f1	10090.ENSMUSP00000028997	10090.ENSMUSP00000099434	0	0	0	0	0.342	0	0	0.378	0.574
Aurka	Ddx17	10090.ENSMUSP00000028997	10090.ENSMUSP00000055535	0	0	0	0	0	0.601	0	0.09	0.621
Aurka	H2-Ab1	10090.ENSMUSP00000028997	10090.ENSMUSP00000041008	0	0	0	0	0.043	0	0	0.625	0.625
Aurka	Cks1b	10090.ENSMUSP00000028997	10090.ENSMUSP00000029679	0	0	0	0	0.583	0	0	0.162	0.636
Aurka	Mis18bp1	10090.ENSMUSP00000028997	10090.ENSMUSP00000052109	0	0	0	0	0.616	0	0	0.095	0.638
Aurka	Tcf19	10090.ENSMUSP00000028997	10090.ENSMUSP00000125167	0	0	0	0	0.64	0	0	0	0.64
Aurka	Spc24	10090.ENSMUSP00000028997	10090.ENSMUSP00000096541	0	0	0	0	0.589	0	0	0.214	0.664
Aurka	Cenpm	10090.ENSMUSP00000028997	10090.ENSMUSP00000086560	0	0	0	0	0.617	0	0	0.193	0.678
Aurka	Cenpi	10090.ENSMUSP00000028997	10090.ENSMUSP00000079851	0	0	0	0	0.625	0	0	0.193	0.684
Aurka	Dut	10090.ENSMUSP00000028997	10090.ENSMUSP00000080767	0	0	0	0	0.643	0	0	0.166	0.69
Aurka	Knstrn	10090.ENSMUSP00000028997	10090.ENSMUSP00000115860	0	0	0	0	0.663	0	0	0.144	0.699
Aurka	Oip5	10090.ENSMUSP00000028997	10090.ENSMUSP00000115219	0	0	0	0	0.669	0	0	0.138	0.702
Aurka	Depdc1a	10090.ENSMUSP00000028997	10090.ENSMUSP00000113216	0	0	0	0	0.608	0	0	0.278	0.705
Aurka	Orc1	10090.ENSMUSP00000028997	10090.ENSMUSP00000099805	0	0	0	0	0.498	0.198	0	0.327	0.706
Aurka	Chtf18	10090.ENSMUSP00000028997	10090.ENSMUSP00000043896	0	0	0	0	0.614	0.16	0	0.217	0.724
Aurka	Ncapg2	10090.ENSMUSP00000028997	10090.ENSMUSP00000081889	0	0	0	0	0.713	0	0	0.139	0.742
Aurka	Ccnf	10090.ENSMUSP00000028997	10090.ENSMUSP00000111048	0	0	0	0	0.48	0.237	0	0.414	0.747
Aurka	Mcm2	10090.ENSMUSP00000028997	10090.ENSMUSP00000061923	0	0	0	0	0.713	0	0	0.194	0.759
Aurka	Paf	10090.ENSMUSP00000028997	10090.ENSMUSP00000038877	0	0	0	0	0.756	0	0	0.079	0.766
Aurka	Spdl1	10090.ENSMUSP00000028997	10090.ENSMUSP00000090882	0	0	0	0	0.744	0	0	0.143	0.771
Aurka	Fignl1	10090.ENSMUSP00000028997	10090.ENSMUSP00000126340	0	0	0	0	0.696	0.117	0	0.224	0.774
Aurka	Troap	10090.ENSMUSP00000028997	10090.ENSMUSP00000035389	0	0	0	0	0.788	0	0	0	0.788
Aurka	Ska1	10090.ENSMUSP00000028997	10090.ENSMUSP00000049156	0	0	0	0	0.722	0.149	0	0.242	0.805
Aurka	Spc25	10090.ENSMUSP00000028997	10090.ENSMUSP00000107939	0	0	0	0	0.731	0	0	0.323	0.81
Aurka	Ccne1	10090.ENSMUSP00000028997	10090.ENSMUSP00000103658	0	0	0	0	0.323	0.364	0	0.615	0.82
Aurka	Cdca2	10090.ENSMUSP00000028997	10090.ENSMUSP00000117847	0	0	0	0	0.721	0	0	0.38	0.82
Aurka	Fn1	10090.ENSMUSP00000028997	10090.ENSMUSP00000054499	0	0	0	0	0	0.785	0	0.204	0.821
Aurka	Ckap2	10090.ENSMUSP00000028997	10090.ENSMUSP00000039518	0	0	0	0	0.804	0	0	0.188	0.834
Aurka	Cenpn	10090.ENSMUSP00000028997	10090.ENSMUSP00000034205	0	0	0	0	0.836	0	0	0.202	0.864
Aurka	Nuf2	10090.ENSMUSP00000028997	10090.ENSMUSP00000106999	0	0	0	0	0.681	0.159	0	0.578	0.877
Aurka	Cep55	10090.ENSMUSP00000028997	10090.ENSMUSP00000127961	0	0	0	0	0.816	0.051	0	0.36	0.878
Aurka	Cenpa	10090.ENSMUSP00000028997	10090.ENSMUSP00000122831	0	0	0	0	0.616	0.258	0	0.641	0.889
Aurka	Spag5	10090.ENSMUSP00000028997	10090.ENSMUSP00000045286	0	0	0	0	0.798	0.197	0	0.401	0.895
Aurka	Psme2	10090.ENSMUSP00000028997	10090.ENSMUSP00000123798	0	0	0	0	0	0	0.9	0	0.9
Aurka	Ofd1	10090.ENSMUSP00000028997	10090.ENSMUSP00000041744	0	0	0	0	0.059	0	0.9	0.058	0.903
Aurka	Cdkn3	10090.ENSMUSP00000028997	10090.ENSMUSP00000070575	0	0	0	0	0.852	0.221	0	0.252	0.906
Aurka	Pcm1	10090.ENSMUSP00000028997	10090.ENSMUSP00000039709	0	0	0	0	0.053	0	0.9	0.11	0.908
Aurka	Psma5	10090.ENSMUSP00000028997	10090.ENSMUSP00000088057	0	0	0	0	0.062	0.069	0.9	0.081	0.909
Aurka	Kif22	10090.ENSMUSP00000028997	10090.ENSMUSP00000032915	0	0	0	0	0.851	0.166	0	0.346	0.911
Aurka	Ubc	10090.ENSMUSP00000028997	10090.ENSMUSP00000115578	0	0	0	0	0.06	0.117	0.9	0.065	0.912
Aurka	Melk	10090.ENSMUSP00000028997	10090.ENSMUSP00000043806	0	0	0.295	0.717	0.911	0.049	0	0.505	0.929
Aurka	Ect2	10090.ENSMUSP00000028997	10090.ENSMUSP00000103935	0	0	0	0	0.874	0.094	0	0.461	0.933
Aurka	Haus8	10090.ENSMUSP00000028997	10090.ENSMUSP00000040802	0	0	0	0	0.15	0	0.9	0.37	0.941
Aurka	Mcm5	10090.ENSMUSP00000028997	10090.ENSMUSP00000126135	0	0	0	0	0.917	0	0	0.318	0.941
Aurka	Cep152	10090.ENSMUSP00000028997	10090.ENSMUSP00000087208	0	0	0	0	0.128	0.121	0.9	0.387	0.946
Aurka	Ttk	10090.ENSMUSP00000028997	10090.ENSMUSP00000064839	0	0	0	0.602	0.896	0.384	0	0.63	0.949
Aurka	Nusap1	10090.ENSMUSP00000028997	10090.ENSMUSP00000068713	0	0	0	0	0.918	0	0	0.441	0.952
Aurka	Prc1	10090.ENSMUSP00000028997	10090.ENSMUSP00000129675	0	0	0	0	0.927	0.05	0	0.424	0.956
Aurka	Kif20a	10090.ENSMUSP00000028997	10090.ENSMUSP00000132659	0	0	0	0	0.933	0.156	0	0.332	0.959
Aurka	Hsp90aa1	10090.ENSMUSP00000028997	10090.ENSMUSP00000091921	0	0	0	0	0.068	0.065	0.9	0.634	0.963
Aurka	Bub1b	10090.ENSMUSP00000028997	10090.ENSMUSP00000037126	0	0	0	0	0.832	0.256	0	0.788	0.971
Aurka	Mad2l1	10090.ENSMUSP00000028997	10090.ENSMUSP00000098897	0	0	0	0	0.902	0.161	0	0.714	0.974
Aurka	Kif2c	10090.ENSMUSP00000028997	10090.ENSMUSP00000064261	0	0	0	0	0.875	0.197	0	0.818	0.98
Aurka	Ccna2	10090.ENSMUSP00000028997	10090.ENSMUSP00000029270	0	0	0	0	0.949	0.237	0	0.559	0.981
Aurka	Birc5	10090.ENSMUSP00000028997	10090.ENSMUSP00000079124	0	0	0	0	0.858	0.362	0.54	0.665	0.984
Aurka	Cdca8	10090.ENSMUSP00000028997	10090.ENSMUSP00000081319	0	0	0	0	0.933	0.156	0.54	0.68	0.99
Aurka	Tacc3	10090.ENSMUSP00000028997	10090.ENSMUSP00000110069	0	0	0	0	0.716	0.764	0	0.91	0.993
Aurka	Ccnb1	10090.ENSMUSP00000028997	10090.ENSMUSP00000071989	0	0	0	0	0.926	0.455	0	0.874	0.994
Aurka	Ccnb2	10090.ENSMUSP00000028997	10090.ENSMUSP00000034742	0	0	0	0	0.953	0.732	0	0.707	0.996
Aurka	Ube2c	10090.ENSMUSP00000028997	10090.ENSMUSP00000085581	0	0	0	0	0.915	0.094	0.9	0.753	0.997
Aurka	Plk1	10090.ENSMUSP00000028997	10090.ENSMUSP00000033154	0	0	0.321	0.718	0.933	0.396	0.9	0.958	0.997
Aurka	Tpx2	10090.ENSMUSP00000028997	10090.ENSMUSP00000128888	0	0	0	0	0.939	0.838	0.9	0.878	0.999
Aurkb	Uhrf1	10090.ENSMUSP00000021277	10090.ENSMUSP00000001258	0	0	0	0	0.879	0	0	0.155	0.894
Aurkb	Psmb4	10090.ENSMUSP00000021277	10090.ENSMUSP00000005923	0	0	0	0	0.062	0	0.9	0.066	0.904
Aurkb	Cdc20	10090.ENSMUSP00000021277	10090.ENSMUSP00000006565	0	0	0	0	0.972	0.197	0.9	0.79	0.999
Aurkb	Cdt1	10090.ENSMUSP00000021277	10090.ENSMUSP00000006760	0	0	0	0	0.757	0	0	0.36	0.838
Aurkb	Gmnn	10090.ENSMUSP00000021277	10090.ENSMUSP00000006898	0	0	0	0	0.496	0.156	0	0.573	0.803
Aurkb	Pole	10090.ENSMUSP00000021277	10090.ENSMUSP00000007296	0	0	0	0	0.558	0	0	0.144	0.605
Aurkb	Psmb6	10090.ENSMUSP00000021277	10090.ENSMUSP00000018430	0	0	0	0	0.061	0	0.9	0.066	0.904
Aurkb	Fabp7	10090.ENSMUSP00000021277	10090.ENSMUSP00000020024	0	0	0	0	0	0	0	0.421	0.42
Aurkb	Cdk1	10090.ENSMUSP00000021277	10090.ENSMUSP00000020099	0	0	0.417	0.725	0.951	0.529	0.9	0.844	0.998
Aurkb	Rrm2	10090.ENSMUSP00000021277	10090.ENSMUSP00000020980	0	0	0	0	0.921	0	0	0.33	0.945
Aurkb	Fam64a	10090.ENSMUSP00000021277	10090.ENSMUSP00000021164	0	0	0	0	0.745	0	0	0.147	0.773
Aurkb	Fanca	10090.ENSMUSP00000021277	10090.ENSMUSP00000045217	0	0	0	0	0.148	0.156	0	0.233	0.401
Aurkb	Flt3	10090.ENSMUSP00000021277	10090.ENSMUSP00000039041	0	0	0	0	0	0.047	0	0.4	0.403
Aurkb	Rasa1	10090.ENSMUSP00000021277	10090.ENSMUSP00000105179	0	0	0	0	0	0.354	0	0.13	0.413
Aurkb	Gpsm2	10090.ENSMUSP00000021277	10090.ENSMUSP00000029482	0	0	0	0	0.181	0.197	0	0.197	0.426
Aurkb	Timeless	10090.ENSMUSP00000021277	10090.ENSMUSP00000058021	0	0	0	0	0.389	0	0	0.106	0.43
Aurkb	Trim59	10090.ENSMUSP00000021277	10090.ENSMUSP00000103432	0	0	0	0	0.425	0.056	0	0	0.434
Aurkb	Kif19a	10090.ENSMUSP00000021277	10090.ENSMUSP00000081398	0	0	0	0	0.163	0.197	0	0.228	0.435
Aurkb	E2f1	10090.ENSMUSP00000021277	10090.ENSMUSP00000099434	0	0	0	0	0.256	0	0	0.287	0.447
Aurkb	Cdkn1c	10090.ENSMUSP00000021277	10090.ENSMUSP00000128828	0	0	0	0	0	0.355	0	0.188	0.454
Aurkb	BC055324	10090.ENSMUSP00000021277	10090.ENSMUSP00000043143	0	0	0	0	0.434	0	0	0.091	0.464
Aurkb	Mtus1	10090.ENSMUSP00000021277	10090.ENSMUSP00000091252	0	0	0	0	0	0	0	0.464	0.464
Aurkb	Setd2	10090.ENSMUSP00000021277	10090.ENSMUSP00000116313	0	0	0	0	0.061	0.123	0	0.405	0.467
Aurkb	Ran	10090.ENSMUSP00000021277	10090.ENSMUSP00000031383	0	0	0	0	0.172	0	0	0.406	0.488
Aurkb	Gas2l3	10090.ENSMUSP00000021277	10090.ENSMUSP00000096973	0	0	0	0	0.298	0.162	0	0.201	0.489
Aurkb	Naip6	10090.ENSMUSP00000021277	10090.ENSMUSP00000112867	0	0	0	0	0.112	0.362	0	0.181	0.495
Aurkb	Trp53bp1	10090.ENSMUSP00000021277	10090.ENSMUSP00000106278	0	0	0	0	0.095	0	0	0.511	0.538
Aurkb	Cdc7	10090.ENSMUSP00000021277	10090.ENSMUSP00000031221	0	0	0	0	0.332	0	0	0.338	0.539
Aurkb	Ppp1ca	10090.ENSMUSP00000021277	10090.ENSMUSP00000039109	0	0	0	0	0.077	0.389	0	0.26	0.546
Aurkb	Cdkn2d	10090.ENSMUSP00000021277	10090.ENSMUSP00000083561	0	0	0	0	0.129	0.117	0	0.459	0.547
Aurkb	Pkm	10090.ENSMUSP00000021277	10090.ENSMUSP00000034834	0	0	0	0	0.078	0.197	0	0.465	0.569
Aurkb	Eme1	10090.ENSMUSP00000021277	10090.ENSMUSP00000036361	0	0	0	0	0.533	0	0	0.129	0.576
Aurkb	Chaf1b	10090.ENSMUSP00000021277	10090.ENSMUSP00000023666	0	0	0	0	0.435	0	0	0.299	0.588
Aurkb	Gins1	10090.ENSMUSP00000021277	10090.ENSMUSP00000028948	0	0	0	0	0.584	0	0	0.078	0.6
Aurkb	Cdkn1a	10090.ENSMUSP00000021277	10090.ENSMUSP00000023829	0	0	0	0	0	0.355	0	0.484	0.653
Aurkb	Fbxl2	10090.ENSMUSP00000021277	10090.ENSMUSP00000035090	0	0	0	0	0	0.197	0	0.593	0.659
Aurkb	Hells	10090.ENSMUSP00000021277	10090.ENSMUSP00000025965	0	0	0	0	0.643	0.048	0	0.144	0.683
Aurkb	Ube2t	10090.ENSMUSP00000021277	10090.ENSMUSP00000027687	0	0	0	0	0.651	0.132	0	0.046	0.686
Aurkb	Rfc5	10090.ENSMUSP00000021277	10090.ENSMUSP00000083652	0	0	0	0	0.643	0	0	0.157	0.686
Aurkb	Orc1	10090.ENSMUSP00000021277	10090.ENSMUSP00000099805	0	0	0	0	0.498	0.198	0	0.299	0.693
Aurkb	Cenpw	10090.ENSMUSP00000021277	10090.ENSMUSP00000097565	0	0	0	0	0.678	0	0	0.152	0.715
Aurkb	Chtf18	10090.ENSMUSP00000021277	10090.ENSMUSP00000043896	0	0	0	0	0.617	0.16	0	0.221	0.728
Aurkb	Fn1	10090.ENSMUSP00000021277	10090.ENSMUSP00000054499	0	0	0	0	0.069	0.69	0	0.2	0.748
Aurkb	Lrr1	10090.ENSMUSP00000021277	10090.ENSMUSP00000106251	0	0	0	0	0.724	0.11	0	0.094	0.758
Aurkb	Mis18bp1	10090.ENSMUSP00000021277	10090.ENSMUSP00000052109	0	0	0	0	0.697	0	0	0.235	0.758
Aurkb	Mcm4	10090.ENSMUSP00000021277	10090.ENSMUSP00000023353	0	0	0	0	0.676	0	0	0.31	0.767
Aurkb	Ncapg2	10090.ENSMUSP00000021277	10090.ENSMUSP00000081889	0	0	0	0	0.756	0	0	0.111	0.774
Aurkb	Cdc25b	10090.ENSMUSP00000021277	10090.ENSMUSP00000028804	0	0	0	0	0.284	0.126	0	0.67	0.776
Aurkb	Tk1	10090.ENSMUSP00000021277	10090.ENSMUSP00000026661	0	0	0	0	0.736	0	0	0.204	0.781
Aurkb	Oip5	10090.ENSMUSP00000021277	10090.ENSMUSP00000115219	0	0	0	0	0.786	0	0	0	0.786
Aurkb	Ccne1	10090.ENSMUSP00000021277	10090.ENSMUSP00000103658	0	0	0	0	0.356	0.364	0	0.555	0.802
Aurkb	Dut	10090.ENSMUSP00000021277	10090.ENSMUSP00000080767	0	0	0	0	0.776	0	0	0.184	0.81
Aurkb	Fignl1	10090.ENSMUSP00000021277	10090.ENSMUSP00000126340	0	0	0	0	0.77	0.117	0	0.173	0.817
Aurkb	Depdc1a	10090.ENSMUSP00000021277	10090.ENSMUSP00000113216	0	0	0	0	0.801	0	0	0.121	0.817
Aurkb	Ccnf	10090.ENSMUSP00000021277	10090.ENSMUSP00000111048	0	0	0	0	0.653	0.237	0	0.372	0.819
Aurkb	Lmnb1	10090.ENSMUSP00000021277	10090.ENSMUSP00000025486	0	0	0	0	0.777	0.082	0	0.207	0.823
Aurkb	Rad51	10090.ENSMUSP00000021277	10090.ENSMUSP00000028795	0	0	0	0	0.79	0	0	0.202	0.825
Aurkb	Cdkn3	10090.ENSMUSP00000021277	10090.ENSMUSP00000070575	0	0	0	0	0.72	0.221	0	0.271	0.827
Aurkb	Ckap2	10090.ENSMUSP00000021277	10090.ENSMUSP00000039518	0	0	0	0	0.823	0	0	0.191	0.851
Aurkb	Mcm2	10090.ENSMUSP00000021277	10090.ENSMUSP00000061923	0	0	0	0	0.823	0	0	0.199	0.852
Aurkb	Plk4	10090.ENSMUSP00000021277	10090.ENSMUSP00000026858	0	0	0	0.827	0.76	0.361	0	0.617	0.856
Aurkb	Shcbp1	10090.ENSMUSP00000021277	10090.ENSMUSP00000022945	0	0	0	0	0.82	0	0	0.271	0.863
Aurkb	Rfc4	10090.ENSMUSP00000021277	10090.ENSMUSP00000023598	0	0	0	0	0.831	0	0	0.261	0.87
Aurkb	Cks1b	10090.ENSMUSP00000021277	10090.ENSMUSP00000029679	0	0	0	0	0.861	0	0	0.162	0.879
Aurkb	Mcm6	10090.ENSMUSP00000021277	10090.ENSMUSP00000027601	0	0	0	0	0.831	0	0	0.333	0.882
Aurkb	Knstrn	10090.ENSMUSP00000021277	10090.ENSMUSP00000115860	0	0	0	0	0.82	0	0	0.419	0.891
Aurkb	Tcf19	10090.ENSMUSP00000021277	10090.ENSMUSP00000125167	0	0	0	0	0.884	0	0	0.129	0.894
Aurkb	Melk	10090.ENSMUSP00000021277	10090.ENSMUSP00000043806	0	0	0.301	0.75	0.874	0.049	0	0.523	0.898
Aurkb	Psme2	10090.ENSMUSP00000021277	10090.ENSMUSP00000123798	0	0	0	0	0	0	0.9	0	0.9
Aurkb	Psmd13	10090.ENSMUSP00000021277	10090.ENSMUSP00000026560	0	0	0	0	0.062	0	0.9	0	0.902
Aurkb	Kif22	10090.ENSMUSP00000021277	10090.ENSMUSP00000032915	0	0	0	0	0.836	0.166	0	0.345	0.903
Aurkb	Tyms	10090.ENSMUSP00000021277	10090.ENSMUSP00000026846	0	0	0	0	0.875	0	0	0.27	0.904
Aurkb	Psmb8	10090.ENSMUSP00000021277	10090.ENSMUSP00000025196	0	0	0	0	0	0.069	0.9	0.06	0.904
Aurkb	Psmb5	10090.ENSMUSP00000021277	10090.ENSMUSP00000022803	0	0	0	0	0.061	0.069	0.9	0.043	0.905
Aurkb	Cep55	10090.ENSMUSP00000021277	10090.ENSMUSP00000127961	0	0	0	0	0.822	0.05	0	0.482	0.905
Aurkb	Psma5	10090.ENSMUSP00000021277	10090.ENSMUSP00000088057	0	0	0	0	0.062	0.069	0.9	0.066	0.907
Aurkb	Ect2	10090.ENSMUSP00000021277	10090.ENSMUSP00000103935	0	0	0	0	0.806	0.094	0	0.543	0.912
Aurkb	Troap	10090.ENSMUSP00000021277	10090.ENSMUSP00000035389	0	0	0	0	0.907	0	0	0.102	0.913
Aurkb	Cdca2	10090.ENSMUSP00000021277	10090.ENSMUSP00000117847	0	0	0	0	0.797	0	0	0.592	0.914
Aurkb	Ubc	10090.ENSMUSP00000021277	10090.ENSMUSP00000115578	0	0	0	0	0.06	0.136	0.9	0.095	0.916
Aurkb	Pmf1	10090.ENSMUSP00000021277	10090.ENSMUSP00000062420	0	0	0	0	0.244	0	0.9	0	0.921
Aurkb	Mcm5	10090.ENSMUSP00000021277	10090.ENSMUSP00000126135	0	0	0	0	0.897	0	0	0.34	0.929
Aurkb	Nek2	10090.ENSMUSP00000021277	10090.ENSMUSP00000027931	0	0	0.337	0.7	0.904	0	0	0.64	0.929
Aurkb	Clasp2	10090.ENSMUSP00000021277	10090.ENSMUSP00000128460	0	0	0	0	0	0	0.9	0.355	0.932
Aurkb	Cdca3	10090.ENSMUSP00000021277	10090.ENSMUSP00000024270	0	0	0	0	0.897	0	0	0.37	0.932
Aurkb	Paf	10090.ENSMUSP00000021277	10090.ENSMUSP00000038877	0	0	0	0	0.932	0	0	0.118	0.937
Aurkb	Pbk	10090.ENSMUSP00000021277	10090.ENSMUSP00000022612	0	0	0.221	0	0.903	0.08	0	0.285	0.943
Aurkb	Prc1	10090.ENSMUSP00000021277	10090.ENSMUSP00000129675	0	0	0	0	0.906	0.05	0	0.421	0.944
Aurkb	Ska1	10090.ENSMUSP00000021277	10090.ENSMUSP00000049156	0	0	0	0	0.814	0.172	0	0.711	0.951
Aurkb	Spag5	10090.ENSMUSP00000021277	10090.ENSMUSP00000045286	0	0	0	0	0.915	0.156	0	0.418	0.955
Aurkb	Ttk	10090.ENSMUSP00000021277	10090.ENSMUSP00000064839	0	0	0	0.627	0.919	0.384	0	0.714	0.961
Aurkb	Nusap1	10090.ENSMUSP00000021277	10090.ENSMUSP00000068713	0	0	0	0	0.929	0	0	0.483	0.961
Aurkb	Cenpk	10090.ENSMUSP00000021277	10090.ENSMUSP00000022227	0	0	0	0	0.628	0.049	0.9	0.348	0.973
Aurkb	Kif20a	10090.ENSMUSP00000021277	10090.ENSMUSP00000132659	0	0	0	0	0.93	0.197	0	0.58	0.974
Aurkb	Cenpm	10090.ENSMUSP00000021277	10090.ENSMUSP00000086560	0	0	0	0	0.679	0	0.9	0.26	0.974
Aurkb	Racgap1	10090.ENSMUSP00000021277	10090.ENSMUSP00000023756	0	0	0	0	0.848	0.197	0	0.81	0.974
Aurkb	Tacc3	10090.ENSMUSP00000021277	10090.ENSMUSP00000110069	0	0	0	0	0.889	0.649	0	0.459	0.977
Aurkb	Spdl1	10090.ENSMUSP00000021277	10090.ENSMUSP00000090882	0	0	0	0	0.785	0	0.9	0.237	0.982
Aurkb	Cenpn	10090.ENSMUSP00000021277	10090.ENSMUSP00000034205	0	0	0	0	0.811	0	0.9	0.221	0.984
Aurkb	Spc25	10090.ENSMUSP00000021277	10090.ENSMUSP00000107939	0	0	0	0	0.807	0	0.9	0.344	0.986
Aurkb	Ccna2	10090.ENSMUSP00000021277	10090.ENSMUSP00000029270	0	0	0	0	0.962	0.237	0	0.61	0.987
Aurkb	Cenpi	10090.ENSMUSP00000021277	10090.ENSMUSP00000079851	0	0	0	0	0.785	0	0.9	0.487	0.988
Aurkb	Tpx2	10090.ENSMUSP00000021277	10090.ENSMUSP00000128888	0	0	0	0	0.884	0.725	0	0.72	0.99
Aurkb	Spc24	10090.ENSMUSP00000021277	10090.ENSMUSP00000096541	0	0	0	0	0.822	0	0.9	0.503	0.99
Aurkb	Cdca5	10090.ENSMUSP00000021277	10090.ENSMUSP00000025704	0	0	0	0	0.847	0	0.9	0.616	0.993
Aurkb	Cenpa	10090.ENSMUSP00000021277	10090.ENSMUSP00000122831	0	0	0	0	0.648	0.258	0.9	0.858	0.995
Aurkb	Ube2c	10090.ENSMUSP00000021277	10090.ENSMUSP00000085581	0	0	0	0	0.931	0.094	0.9	0.554	0.996
Aurkb	Nuf2	10090.ENSMUSP00000021277	10090.ENSMUSP00000106999	0	0	0	0	0.861	0.159	0.9	0.702	0.996
Aurkb	Sgol1	10090.ENSMUSP00000021277	10090.ENSMUSP00000024736	0	0	0	0	0.881	0.197	0.9	0.695	0.996
Aurkb	Birc5	10090.ENSMUSP00000021277	10090.ENSMUSP00000079124	0	0	0	0	0.906	0.362	0.9	0.694	0.997
Aurkb	Plk1	10090.ENSMUSP00000021277	10090.ENSMUSP00000033154	0	0	0.275	0.759	0.95	0.396	0.9	0.895	0.997
Aurkb	Mad2l1	10090.ENSMUSP00000021277	10090.ENSMUSP00000098897	0	0	0	0	0.95	0.161	0.9	0.726	0.998
Aurkb	Ccnb1	10090.ENSMUSP00000021277	10090.ENSMUSP00000071989	0	0	0	0	0.939	0.455	0.9	0.8	0.999
Aurkb	Kif2c	10090.ENSMUSP00000021277	10090.ENSMUSP00000064261	0	0	0	0	0.922	0.151	0.9	0.9	0.999
Aurkb	Bub1	10090.ENSMUSP00000021277	10090.ENSMUSP00000028858	0	0	0	0	0.923	0.256	0.9	0.853	0.999
Aurkb	Ndc80	10090.ENSMUSP00000021277	10090.ENSMUSP00000024851	0	0	0	0	0.937	0.339	0.9	0.905	0.999
Aurkb	Ccnb2	10090.ENSMUSP00000021277	10090.ENSMUSP00000034742	0	0	0	0	0.949	0.529	0.9	0.676	0.999
Aurkb	Cdca8	10090.ENSMUSP00000021277	10090.ENSMUSP00000081319	0	0	0	0	0.962	0.197	0.9	0.949	0.999
Aurkb	Bub1b	10090.ENSMUSP00000021277	10090.ENSMUSP00000037126	0	0	0	0	0.919	0.256	0.9	0.902	0.999
Avpi1	Ddx17	10090.ENSMUSP00000018965	10090.ENSMUSP00000055535	0	0	0	0	0	0	0	0.403	0.403
Avpi1	Nr3c2	10090.ENSMUSP00000018965	10090.ENSMUSP00000105538	0	0	0	0	0	0	0	0.49	0.49
B3gat1	Ncr1	10090.ENSMUSP00000125700	10090.ENSMUSP00000006792	0	0	0	0	0	0	0	0.426	0.426
B3gat1	Sdc1	10090.ENSMUSP00000125700	10090.ENSMUSP00000020911	0	0	0	0	0	0	0.9	0.183	0.914
B3gat1	Cd7	10090.ENSMUSP00000125700	10090.ENSMUSP00000026159	0	0	0	0	0	0	0	0.469	0.469
B3gat1	Sell	10090.ENSMUSP00000125700	10090.ENSMUSP00000027871	0	0	0	0	0	0	0	0.476	0.476
B3gat1	Cd2	10090.ENSMUSP00000125700	10090.ENSMUSP00000029456	0	0	0	0	0	0	0	0.516	0.516
B3gat1	Cd38	10090.ENSMUSP00000125700	10090.ENSMUSP00000030964	0	0	0	0	0	0	0	0.516	0.516
B3gat1	Cd69	10090.ENSMUSP00000125700	10090.ENSMUSP00000032259	0	0	0	0	0	0	0	0.418	0.418
B3gat1	Cd27	10090.ENSMUSP00000125700	10090.ENSMUSP00000032486	0	0	0	0	0	0	0	0.617	0.617
B3gat1	Ccr7	10090.ENSMUSP00000125700	10090.ENSMUSP00000099423	0	0	0	0	0	0	0	0.517	0.517
B3gat1	Klrd1	10090.ENSMUSP00000125700	10090.ENSMUSP00000107694	0	0	0	0	0	0	0	0.517	0.517
B3gnt3	St3gal1	10090.ENSMUSP00000034260	10090.ENSMUSP00000090307	0	0	0	0	0.062	0	0	0.48	0.492
B3gnt3	St3gal4	10090.ENSMUSP00000034260	10090.ENSMUSP00000034537	0	0	0	0	0.058	0	0	0.509	0.518
B3gnt3	St3gal6	10090.ENSMUSP00000034260	10090.ENSMUSP00000115756	0	0	0	0	0	0	0.9	0.381	0.935
B3gnt3	Gcnt2	10090.ENSMUSP00000034260	10090.ENSMUSP00000070942	0	0	0	0	0	0	0.9	0.574	0.955
B3gnt5	Rfc4	10090.ENSMUSP00000078712	10090.ENSMUSP00000023598	0	0	0	0	0.073	0	0	0.707	0.717
B3gnt5	St3gal6	10090.ENSMUSP00000078712	10090.ENSMUSP00000115756	0	0	0	0	0	0	0	0.484	0.484
B3gnt5	Ect2	10090.ENSMUSP00000078712	10090.ENSMUSP00000103935	0	0	0	0	0.085	0	0	0.694	0.708
B3gnt8	St8sia1	10090.ENSMUSP00000092277	10090.ENSMUSP00000032421	0	0	0	0	0	0	0	0.408	0.408
BC018507	Zc3h8	10090.ENSMUSP00000036482	10090.ENSMUSP00000028866	0	0	0	0	0.062	0	0.9	0.464	0.945
BC018507	Itgax	10090.ENSMUSP00000036482	10090.ENSMUSP00000033053	0	0	0	0	0	0	0	0.522	0.522
BC018507	Ly6g	10090.ENSMUSP00000036482	10090.ENSMUSP00000140173	0	0	0	0	0	0	0	0.435	0.435
BC018507	Ifng	10090.ENSMUSP00000036482	10090.ENSMUSP00000063800	0	0	0	0	0	0	0	0.445	0.445
BC018507	Pou2f1	10090.ENSMUSP00000036482	10090.ENSMUSP00000124738	0	0	0	0	0	0	0.9	0	0.9
BC018507	Pcf11	10090.ENSMUSP00000036482	10090.ENSMUSP00000113717	0	0	0	0	0.103	0	0.9	0	0.906
BC030867	Troap	10090.ENSMUSP00000097961	10090.ENSMUSP00000035389	0	0	0	0	0.408	0	0	0	0.408
BC030867	Fam210a	10090.ENSMUSP00000097961	10090.ENSMUSP00000045927	0	0	0	0	0	0	0	0.415	0.414
BC055324	Uhrf1	10090.ENSMUSP00000043143	10090.ENSMUSP00000001258	0	0	0	0	0.422	0	0	0	0.422
BC055324	Cdc20	10090.ENSMUSP00000043143	10090.ENSMUSP00000006565	0	0	0	0	0.416	0	0	0	0.416
BC055324	Pbk	10090.ENSMUSP00000043143	10090.ENSMUSP00000022612	0	0	0	0	0.459	0	0	0	0.459
BC055324	Rfc4	10090.ENSMUSP00000043143	10090.ENSMUSP00000023598	0	0	0	0	0.495	0	0	0	0.495
BC055324	Sgol1	10090.ENSMUSP00000043143	10090.ENSMUSP00000024736	0	0	0	0	0.539	0	0	0	0.539
BC055324	Ndc80	10090.ENSMUSP00000043143	10090.ENSMUSP00000024851	0	0	0	0	0.454	0	0	0	0.454
BC055324	Cdca5	10090.ENSMUSP00000043143	10090.ENSMUSP00000025704	0	0	0	0	0.422	0	0	0	0.422
BC055324	Rad51	10090.ENSMUSP00000043143	10090.ENSMUSP00000028795	0	0	0	0	0.419	0	0	0	0.419
BC055324	Bub1	10090.ENSMUSP00000043143	10090.ENSMUSP00000028858	0	0	0	0	0.462	0	0	0.07	0.478
BC055324	Gins1	10090.ENSMUSP00000043143	10090.ENSMUSP00000028948	0	0	0	0	0.376	0	0	0.136	0.438
BC055324	Ccna2	10090.ENSMUSP00000043143	10090.ENSMUSP00000029270	0	0	0	0	0.461	0	0	0.045	0.463
BC055324	Kif22	10090.ENSMUSP00000043143	10090.ENSMUSP00000032915	0	0	0	0	0.407	0	0	0	0.407
BC055324	Cenpn	10090.ENSMUSP00000043143	10090.ENSMUSP00000034205	0	0	0	0	0.401	0	0	0.21	0.507
BC055324	Bub1b	10090.ENSMUSP00000043143	10090.ENSMUSP00000037126	0	0	0	0	0.429	0	0	0.05	0.434
BC055324	Chtf18	10090.ENSMUSP00000043143	10090.ENSMUSP00000043896	0	0	0	0	0.4	0	0	0	0.4
BC055324	Mcm5	10090.ENSMUSP00000043143	10090.ENSMUSP00000126135	0	0	0	0	0.401	0	0	0	0.4
BC055324	Ska1	10090.ENSMUSP00000043143	10090.ENSMUSP00000049156	0	0	0	0	0.401	0	0	0	0.4
BC055324	Tacc3	10090.ENSMUSP00000043143	10090.ENSMUSP00000110069	0	0	0	0	0.403	0	0	0	0.403
BC055324	Nuf2	10090.ENSMUSP00000043143	10090.ENSMUSP00000106999	0	0	0	0	0.403	0	0	0	0.403
BC055324	Spdl1	10090.ENSMUSP00000043143	10090.ENSMUSP00000090882	0	0	0	0	0.406	0	0	0	0.406
BC055324	Kif20a	10090.ENSMUSP00000043143	10090.ENSMUSP00000132659	0	0	0	0	0.407	0	0	0.057	0.417
BC055324	Lrr1	10090.ENSMUSP00000043143	10090.ENSMUSP00000106251	0	0	0	0	0.418	0	0	0	0.418
BC055324	Mad2l1	10090.ENSMUSP00000043143	10090.ENSMUSP00000098897	0	0	0	0	0.423	0	0	0	0.423
BC055324	Ccnb1	10090.ENSMUSP00000043143	10090.ENSMUSP00000071989	0	0	0	0	0.419	0	0	0.052	0.426
BC055324	Cep55	10090.ENSMUSP00000043143	10090.ENSMUSP00000127961	0	0	0	0	0.452	0	0	0	0.452
BC055324	Cdca8	10090.ENSMUSP00000043143	10090.ENSMUSP00000081319	0	0	0	0	0.419	0	0	0.164	0.494
BC055324	Melk	10090.ENSMUSP00000043143	10090.ENSMUSP00000043806	0	0	0	0	0.481	0	0	0.103	0.515
Baalc	Flt3	10090.ENSMUSP00000132788	10090.ENSMUSP00000039041	0	0	0	0	0.06	0	0	0.582	0.59
Baalc	Gna15	10090.ENSMUSP00000132788	10090.ENSMUSP00000049175	0	0	0	0	0	0.354	0	0.165	0.438
Bach2	Sdc1	10090.ENSMUSP00000103815	10090.ENSMUSP00000020911	0	0	0	0	0	0	0	0.418	0.418
Bach2	Ttc39c	10090.ENSMUSP00000103815	10090.ENSMUSP00000025294	0	0	0	0	0	0	0	0.504	0.504
Bach2	Cox6a2	10090.ENSMUSP00000103815	10090.ENSMUSP00000033049	0	0	0	0	0	0	0	0.412	0.412
Bach2	Spib	10090.ENSMUSP00000103815	10090.ENSMUSP00000096084	0	0	0	0	0.06	0	0	0.49	0.5
Bach2	Maml3	10090.ENSMUSP00000103815	10090.ENSMUSP00000112637	0	0	0	0	0	0	0	0.526	0.526
Bach2	Maml2	10090.ENSMUSP00000103815	10090.ENSMUSP00000124083	0	0	0	0	0	0	0	0.526	0.526
Bank1	Cd40	10090.ENSMUSP00000035484	10090.ENSMUSP00000017799	0	0	0	0	0.061	0	0	0.396	0.408
Bank1	Irf7	10090.ENSMUSP00000035484	10090.ENSMUSP00000026571	0	0	0	0	0	0	0	0.575	0.575
Bank1	Sell	10090.ENSMUSP00000035484	10090.ENSMUSP00000027871	0	0	0	0	0.416	0	0	0.101	0.453
Bank1	Nfkb1	10090.ENSMUSP00000035484	10090.ENSMUSP00000029812	0	0	0	0	0	0.056	0	0.483	0.491
Bank1	Itpr2	10090.ENSMUSP00000035484	10090.ENSMUSP00000049584	0	0	0	0	0.062	0.143	0	0.336	0.42
Bank1	Cxcr4	10090.ENSMUSP00000035484	10090.ENSMUSP00000053489	0	0	0	0	0	0	0	0.423	0.423
Bank1	Tmod1	10090.ENSMUSP00000035484	10090.ENSMUSP00000103402	0	0	0	0	0	0	0	0.485	0.485
Bank1	Traf1	10090.ENSMUSP00000035484	10090.ENSMUSP00000130759	0	0	0	0	0.126	0.289	0	0.26	0.499
Bax	Sod2	10090.ENSMUSP00000033093	10090.ENSMUSP00000007012	0	0	0	0	0	0	0	0.503	0.503
Bax	Nt5c	10090.ENSMUSP00000033093	10090.ENSMUSP00000021082	0	0	0	0	0.112	0.538	0	0	0.572
Bax	Ddit3	10090.ENSMUSP00000033093	10090.ENSMUSP00000026475	0	0	0	0	0	0.056	0	0.446	0.454
Bax	Cox4i1	10090.ENSMUSP00000033093	10090.ENSMUSP00000034276	0	0	0	0	0	0.481	0	0.278	0.61
Bax	Dut	10090.ENSMUSP00000033093	10090.ENSMUSP00000080767	0	0	0	0	0.062	0	0	0.602	0.611
Bbs9	Smo	10090.ENSMUSP00000116629	10090.ENSMUSP00000001812	0	0	0	0	0.06	0	0.9	0.334	0.932
Bbs9	Rab8a	10090.ENSMUSP00000116629	10090.ENSMUSP00000003121	0	0	0	0	0	0	0	0.631	0.631
Bbs9	Plac8	10090.ENSMUSP00000116629	10090.ENSMUSP00000031264	0	0	0	0	0	0	0	0.47	0.47
Bcas1	Maged2	10090.ENSMUSP00000013667	10090.ENSMUSP00000026302	0	0	0	0	0	0	0	0.403	0.403
Bcas1	Tpd52	10090.ENSMUSP00000013667	10090.ENSMUSP00000091943	0	0	0	0	0.062	0	0	0.542	0.552
Bcas1	Gfap	10090.ENSMUSP00000013667	10090.ENSMUSP00000064691	0	0	0	0	0.581	0	0	0.101	0.608
Bcl9l	Maml3	10090.ENSMUSP00000074516	10090.ENSMUSP00000112637	0	0	0	0	0	0	0	0.428	0.428
Bend4	Gtf2i	10090.ENSMUSP00000132684	10090.ENSMUSP00000049625	0	0	0	0	0	0	0	0.451	0.451
Bend4	Cnrip1	10090.ENSMUSP00000132684	10090.ENSMUSP00000050036	0	0	0	0	0	0	0	0.549	0.549
Bend4	Zfp583	10090.ENSMUSP00000132684	10090.ENSMUSP00000053935	0	0	0	0	0	0	0	0.679	0.679
Bend4	Eya4	10090.ENSMUSP00000132684	10090.ENSMUSP00000090335	0	0	0	0	0	0	0	0.416	0.416
Bend5	Dpep2	10090.ENSMUSP00000030274	10090.ENSMUSP00000080659	0	0	0	0	0	0	0	0.417	0.417
Bex6	Fcho1	10090.ENSMUSP00000097570	10090.ENSMUSP00000117606	0	0	0	0	0	0	0	0.447	0.447
Bhlhe40	Ctbp2	10090.ENSMUSP00000032194	10090.ENSMUSP00000130294	0	0	0	0	0	0.162	0	0.318	0.404
Bhlhe40	Egr1	10090.ENSMUSP00000032194	10090.ENSMUSP00000069616	0	0	0	0	0.099	0.05	0	0.381	0.424
Bhlhe40	Trp53bp1	10090.ENSMUSP00000032194	10090.ENSMUSP00000106278	0	0	0	0	0	0.427	0	0.105	0.465
Bhlhe40	Smap2	10090.ENSMUSP00000032194	10090.ENSMUSP00000035800	0	0	0	0	0	0.543	0	0	0.543
Bhlhe40	Nfil3	10090.ENSMUSP00000032194	10090.ENSMUSP00000065363	0	0	0	0	0.061	0.236	0	0.664	0.738
Bicd2	Tctex1d2	10090.ENSMUSP00000039394	10090.ENSMUSP00000014220	0	0	0	0	0	0	0	0.409	0.409
Bicd2	Lmnb1	10090.ENSMUSP00000039394	10090.ENSMUSP00000025486	0	0	0	0	0	0.342	0	0.147	0.415
Bicd2	Rab6b	10090.ENSMUSP00000039394	10090.ENSMUSP00000035155	0	0	0	0	0	0.199	0.9	0.304	0.939
Bicd2	Spdl1	10090.ENSMUSP00000039394	10090.ENSMUSP00000090882	0	0	0	0	0.052	0	0	0.509	0.515
Bicd2	Kif20a	10090.ENSMUSP00000039394	10090.ENSMUSP00000132659	0	0	0	0	0	0.197	0	0.43	0.522
Bicd2	Hook3	10090.ENSMUSP00000039394	10090.ENSMUSP00000046788	0	0	0	0	0.078	0	0	0.617	0.632
Bicd2	Ccdc64	10090.ENSMUSP00000039394	10090.ENSMUSP00000053547	0	0	0	0	0	0	0	0.648	0.648
Bin1	Mxd1	10090.ENSMUSP00000025239	10090.ENSMUSP00000001184	0	0	0	0	0.062	0.395	0	0	0.408
Bin1	Lsr	10090.ENSMUSP00000025239	10090.ENSMUSP00000001279	0	0	0	0	0	0	0.54	0.05	0.544
Bin1	Rab8a	10090.ENSMUSP00000025239	10090.ENSMUSP00000003121	0	0	0	0	0.083	0.154	0	0.294	0.405
Bin1	Saa3	10090.ENSMUSP00000025239	10090.ENSMUSP00000006956	0	0	0	0	0	0	0.54	0	0.54
Bin1	Psen2	10090.ENSMUSP00000025239	10090.ENSMUSP00000010753	0	0	0	0	0	0	0	0.62	0.62
Bin1	Lpl	10090.ENSMUSP00000025239	10090.ENSMUSP00000015712	0	0	0	0	0	0	0.54	0	0.54
Bin1	Gpld1	10090.ENSMUSP00000025239	10090.ENSMUSP00000021773	0	0	0	0	0	0.059	0.54	0	0.548
Bin1	Pla2g7	10090.ENSMUSP00000025239	10090.ENSMUSP00000024706	0	0	0	0	0	0	0.54	0.051	0.544
Bin1	Huwe1	10090.ENSMUSP00000025239	10090.ENSMUSP00000026292	0	0	0	0	0	0.404	0	0.05	0.41
Bin1	Srgap2	10090.ENSMUSP00000025239	10090.ENSMUSP00000095195	0	0	0	0	0.06	0.171	0	0.319	0.423
Bin1	Mef2c	10090.ENSMUSP00000025239	10090.ENSMUSP00000132547	0	0	0	0	0.061	0	0	0.439	0.451
Bin1	Mbnl1	10090.ENSMUSP00000025239	10090.ENSMUSP00000096686	0	0	0	0	0	0.188	0	0.389	0.483
Bin1	E2f1	10090.ENSMUSP00000025239	10090.ENSMUSP00000099434	0	0	0	0	0	0.552	0	0.045	0.554
Bin1	Msr1	10090.ENSMUSP00000025239	10090.ENSMUSP00000026021	0	0	0	0	0	0	0.54	0.096	0.566
Bin1	Ms4a4a	10090.ENSMUSP00000025239	10090.ENSMUSP00000140768	0	0	0	0	0.054	0	0	0.632	0.637
Bin1	Ehd1	10090.ENSMUSP00000025239	10090.ENSMUSP00000025684	0	0	0	0	0.061	0.412	0	0.612	0.767
Bin1	Ryr1	10090.ENSMUSP00000025239	10090.ENSMUSP00000137123	0	0	0	0	0.061	0.503	0	0.588	0.79
Bin1	Fzd4	10090.ENSMUSP00000025239	10090.ENSMUSP00000049852	0	0	0	0	0	0	0.9	0.051	0.901
Bin1	Ubc	10090.ENSMUSP00000025239	10090.ENSMUSP00000115578	0	0	0	0	0	0.177	0.9	0.109	0.92
Bin1	Itsn2	10090.ENSMUSP00000025239	10090.ENSMUSP00000052758	0	0	0	0	0	0.197	0.9	0.263	0.935
Bin1	Fcho1	10090.ENSMUSP00000025239	10090.ENSMUSP00000117606	0	0	0	0	0.06	0.198	0.9	0.336	0.943
Bin1	Sh3gl2	10090.ENSMUSP00000025239	10090.ENSMUSP00000030212	0	0	0	0	0.062	0.476	0.9	0.445	0.969
Birc5	Uhrf1	10090.ENSMUSP00000079124	10090.ENSMUSP00000001258	0	0	0	0	0.844	0	0	0.157	0.863
Birc5	Cdc20	10090.ENSMUSP00000079124	10090.ENSMUSP00000006565	0	0	0	0	0.961	0.06	0.9	0.629	0.998
Birc5	Cdt1	10090.ENSMUSP00000079124	10090.ENSMUSP00000006760	0	0	0	0	0.711	0	0	0.238	0.77
Birc5	Gmnn	10090.ENSMUSP00000079124	10090.ENSMUSP00000006898	0	0	0	0	0.476	0	0	0.236	0.582
Birc5	Pole	10090.ENSMUSP00000079124	10090.ENSMUSP00000007296	0	0	0	0	0.419	0	0	0.095	0.452
Birc5	Ctsk	10090.ENSMUSP00000079124	10090.ENSMUSP00000015664	0	0	0	0	0	0	0.6	0	0.6
Birc5	Cdk1	10090.ENSMUSP00000079124	10090.ENSMUSP00000020099	0	0	0	0	0.959	0.175	0.9	0.535	0.998
Birc5	Rrm2	10090.ENSMUSP00000079124	10090.ENSMUSP00000020980	0	0	0	0	0.826	0	0	0.457	0.901
Birc5	Fam64a	10090.ENSMUSP00000079124	10090.ENSMUSP00000021164	0	0	0	0	0.737	0	0	0.113	0.757
Birc5	Cenpk	10090.ENSMUSP00000079124	10090.ENSMUSP00000022227	0	0	0	0	0.61	0	0.9	0.209	0.966
Birc5	Pbk	10090.ENSMUSP00000079124	10090.ENSMUSP00000022612	0	0	0	0	0.954	0.072	0	0.37	0.971
Birc5	Shcbp1	10090.ENSMUSP00000079124	10090.ENSMUSP00000022945	0	0	0	0	0.864	0	0	0.188	0.884
Birc5	Mcm4	10090.ENSMUSP00000079124	10090.ENSMUSP00000023353	0	0	0	0	0.687	0.132	0	0.321	0.799
Birc5	Rfc4	10090.ENSMUSP00000079124	10090.ENSMUSP00000023598	0	0	0	0	0.591	0.046	0	0.238	0.677
Birc5	Chaf1b	10090.ENSMUSP00000079124	10090.ENSMUSP00000023666	0	0	0	0	0.328	0	0	0.222	0.454
Birc5	Racgap1	10090.ENSMUSP00000079124	10090.ENSMUSP00000023756	0	0	0	0	0.77	0	0	0.388	0.854
Birc5	Cdkn1a	10090.ENSMUSP00000079124	10090.ENSMUSP00000023829	0	0	0	0	0	0.046	0	0.522	0.524
Birc5	Cdca3	10090.ENSMUSP00000079124	10090.ENSMUSP00000024270	0	0	0	0	0.952	0	0	0.371	0.969
Birc5	Sgol1	10090.ENSMUSP00000079124	10090.ENSMUSP00000024736	0	0	0	0	0.787	0	0.9	0.329	0.984
Birc5	Ndc80	10090.ENSMUSP00000079124	10090.ENSMUSP00000024851	0	0	0	0	0.912	0	0.9	0.286	0.993
Birc5	Lmnb1	10090.ENSMUSP00000079124	10090.ENSMUSP00000025486	0	0	0	0	0.418	0	0	0.11	0.459
Birc5	Cdca5	10090.ENSMUSP00000079124	10090.ENSMUSP00000025704	0	0	0	0	0.925	0	0.9	0.397	0.995
Birc5	Hells	10090.ENSMUSP00000079124	10090.ENSMUSP00000025965	0	0	0	0	0.609	0	0	0.27	0.702
Birc5	Tk1	10090.ENSMUSP00000079124	10090.ENSMUSP00000026661	0	0	0	0	0.863	0	0	0.386	0.912
Birc5	Tyms	10090.ENSMUSP00000079124	10090.ENSMUSP00000026846	0	0	0	0	0.689	0	0	0.344	0.787
Birc5	Plk4	10090.ENSMUSP00000079124	10090.ENSMUSP00000026858	0	0	0	0	0.586	0.071	0	0.329	0.719
Birc5	Dtymk	10090.ENSMUSP00000079124	10090.ENSMUSP00000027503	0	0	0	0	0.372	0	0	0.194	0.472
Birc5	Mcm6	10090.ENSMUSP00000079124	10090.ENSMUSP00000027601	0	0	0	0	0.673	0.2	0	0.305	0.802
Birc5	Ube2t	10090.ENSMUSP00000079124	10090.ENSMUSP00000027687	0	0	0	0	0.669	0.312	0	0.137	0.786
Birc5	Nek2	10090.ENSMUSP00000079124	10090.ENSMUSP00000027931	0	0	0	0	0.889	0	0	0.48	0.94
Birc5	Rad51	10090.ENSMUSP00000079124	10090.ENSMUSP00000028795	0	0	0	0	0.768	0.046	0	0.083	0.779
Birc5	Cdc25b	10090.ENSMUSP00000079124	10090.ENSMUSP00000028804	0	0	0	0	0.271	0	0	0.403	0.547
Birc5	Bub1	10090.ENSMUSP00000079124	10090.ENSMUSP00000028858	0	0	0	0	0.906	0.188	0.9	0.573	0.996
Birc5	Gins1	10090.ENSMUSP00000079124	10090.ENSMUSP00000028948	0	0	0	0	0.448	0	0	0.103	0.484
Birc5	Ccna2	10090.ENSMUSP00000079124	10090.ENSMUSP00000029270	0	0	0	0	0.968	0.161	0	0.553	0.987
Birc5	Cks1b	10090.ENSMUSP00000079124	10090.ENSMUSP00000029679	0	0	0	0	0.898	0	0	0.077	0.902
Birc5	Cdc7	10090.ENSMUSP00000079124	10090.ENSMUSP00000031221	0	0	0	0	0.301	0.072	0	0.18	0.421
Birc5	Kif22	10090.ENSMUSP00000079124	10090.ENSMUSP00000032915	0	0	0	0	0.853	0.056	0	0.188	0.878
Birc5	Plk1	10090.ENSMUSP00000079124	10090.ENSMUSP00000033154	0	0	0	0	0.949	0.071	0.9	0.538	0.997
Birc5	Cenpn	10090.ENSMUSP00000079124	10090.ENSMUSP00000034205	0	0	0	0	0.739	0	0.9	0.118	0.975
Birc5	Ccnb2	10090.ENSMUSP00000079124	10090.ENSMUSP00000034742	0	0	0	0	0.945	0.198	0.9	0.586	0.997
Birc5	Troap	10090.ENSMUSP00000079124	10090.ENSMUSP00000035389	0	0	0	0	0.785	0	0	0.095	0.798
Birc5	Bub1b	10090.ENSMUSP00000079124	10090.ENSMUSP00000037126	0	0	0	0	0.917	0.188	0.9	0.548	0.996
Birc5	Paf	10090.ENSMUSP00000079124	10090.ENSMUSP00000038877	0	0	0	0	0.896	0	0	0.106	0.903
Birc5	Ckap2	10090.ENSMUSP00000079124	10090.ENSMUSP00000039518	0	0	0	0	0.812	0	0	0.121	0.827
Birc5	Melk	10090.ENSMUSP00000079124	10090.ENSMUSP00000043806	0	0	0	0	0.902	0.08	0	0.315	0.933
Birc5	Chtf18	10090.ENSMUSP00000079124	10090.ENSMUSP00000043896	0	0	0	0	0.529	0	0	0	0.529
Birc5	Spag5	10090.ENSMUSP00000079124	10090.ENSMUSP00000045286	0	0	0	0	0.898	0	0	0.37	0.933
Birc5	Ska1	10090.ENSMUSP00000079124	10090.ENSMUSP00000049156	0	0	0	0	0.602	0	0	0.305	0.712
Birc5	Mis18bp1	10090.ENSMUSP00000079124	10090.ENSMUSP00000052109	0	0	0	0	0.739	0	0	0	0.739
Birc5	Fn1	10090.ENSMUSP00000079124	10090.ENSMUSP00000054499	0	0	0	0	0	0	0	0.511	0.511
Birc5	Timeless	10090.ENSMUSP00000079124	10090.ENSMUSP00000058021	0	0	0	0	0.285	0	0	0.209	0.411
Birc5	Mcm2	10090.ENSMUSP00000079124	10090.ENSMUSP00000061923	0	0	0	0	0.739	0.132	0	0.12	0.784
Birc5	Pmf1	10090.ENSMUSP00000079124	10090.ENSMUSP00000062420	0	0	0	0	0.218	0	0.9	0	0.918
Birc5	Kif2c	10090.ENSMUSP00000079124	10090.ENSMUSP00000064261	0	0	0	0	0.78	0.056	0.9	0.451	0.987
Birc5	Ttk	10090.ENSMUSP00000079124	10090.ENSMUSP00000064839	0	0	0	0	0.916	0	0	0.288	0.937
Birc5	Nusap1	10090.ENSMUSP00000079124	10090.ENSMUSP00000068713	0	0	0	0	0.911	0	0	0.483	0.952
Birc5	Egr1	10090.ENSMUSP00000079124	10090.ENSMUSP00000069616	0	0	0	0	0	0.047	0	0.507	0.51
Birc5	Cdkn3	10090.ENSMUSP00000079124	10090.ENSMUSP00000070575	0	0	0	0	0.767	0.047	0	0.306	0.833
Birc5	Ccnb1	10090.ENSMUSP00000079124	10090.ENSMUSP00000071989	0	0	0	0	0.878	0.198	0.9	0.62	0.995
Birc5	Selenoh	10090.ENSMUSP00000079124	10090.ENSMUSP00000112635	0	0	0	0	0.407	0	0	0	0.407
Birc5	Gas2l3	10090.ENSMUSP00000079124	10090.ENSMUSP00000096973	0	0	0	0	0.275	0.158	0	0.12	0.415
Birc5	Trim59	10090.ENSMUSP00000079124	10090.ENSMUSP00000103432	0	0	0	0	0.407	0.05	0	0.093	0.444
Birc5	Lrr1	10090.ENSMUSP00000079124	10090.ENSMUSP00000106251	0	0	0	0	0.437	0.088	0	0.075	0.484
Birc5	Dut	10090.ENSMUSP00000079124	10090.ENSMUSP00000080767	0	0	0	0	0.427	0	0	0.159	0.497
Birc5	Orc1	10090.ENSMUSP00000079124	10090.ENSMUSP00000099805	0	0	0	0	0.345	0.117	0	0.233	0.518
Birc5	E2f1	10090.ENSMUSP00000079124	10090.ENSMUSP00000099434	0	0	0	0	0.266	0.153	0	0.351	0.562
Birc5	Ccne1	10090.ENSMUSP00000079124	10090.ENSMUSP00000103658	0	0	0	0	0.242	0.161	0	0.45	0.62
Birc5	Ccnf	10090.ENSMUSP00000079124	10090.ENSMUSP00000111048	0	0	0	0	0.42	0.161	0	0.313	0.637
Birc5	Oip5	10090.ENSMUSP00000079124	10090.ENSMUSP00000115219	0	0	0	0	0.689	0	0	0.115	0.713
Birc5	Fignl1	10090.ENSMUSP00000079124	10090.ENSMUSP00000126340	0	0	0	0	0.684	0.072	0	0.118	0.719
Birc5	Depdc1a	10090.ENSMUSP00000079124	10090.ENSMUSP00000113216	0	0	0	0	0.647	0	0	0.284	0.736
Birc5	Tcf19	10090.ENSMUSP00000079124	10090.ENSMUSP00000125167	0	0	0	0	0.738	0	0	0	0.738
Birc5	Rfc5	10090.ENSMUSP00000079124	10090.ENSMUSP00000083652	0	0	0	0	0.587	0.046	0	0.402	0.744
Birc5	Cdca2	10090.ENSMUSP00000079124	10090.ENSMUSP00000117847	0	0	0	0	0.715	0	0	0.257	0.779
Birc5	Ncapg2	10090.ENSMUSP00000079124	10090.ENSMUSP00000081889	0	0	0	0	0.752	0	0	0.17	0.785
Birc5	Knstrn	10090.ENSMUSP00000079124	10090.ENSMUSP00000115860	0	0	0	0	0.774	0	0	0.144	0.798
Birc5	Cenpw	10090.ENSMUSP00000079124	10090.ENSMUSP00000097565	0	0	0	0	0.801	0	0	0.15	0.824
Birc5	Kif20a	10090.ENSMUSP00000079124	10090.ENSMUSP00000132659	0	0	0	0	0.816	0.072	0	0.066	0.827
Birc5	Ect2	10090.ENSMUSP00000079124	10090.ENSMUSP00000103935	0	0	0	0	0.832	0.067	0	0.199	0.863
Birc5	Tacc3	10090.ENSMUSP00000079124	10090.ENSMUSP00000110069	0	0	0	0	0.842	0	0	0.204	0.868
Birc5	Mcm5	10090.ENSMUSP00000079124	10090.ENSMUSP00000126135	0	0	0	0	0.798	0.132	0	0.329	0.872
Birc5	Prc1	10090.ENSMUSP00000079124	10090.ENSMUSP00000129675	0	0	0	0	0.859	0	0	0.264	0.892
Birc5	Cep55	10090.ENSMUSP00000079124	10090.ENSMUSP00000127961	0	0	0	0	0.813	0	0	0.456	0.894
Birc5	Clasp2	10090.ENSMUSP00000079124	10090.ENSMUSP00000128460	0	0	0	0	0	0	0.9	0	0.9
Birc5	Ubc	10090.ENSMUSP00000079124	10090.ENSMUSP00000115578	0	0	0	0	0	0.123	0.9	0.082	0.912
Birc5	Tpx2	10090.ENSMUSP00000079124	10090.ENSMUSP00000128888	0	0	0	0	0.926	0	0	0.194	0.938
Birc5	Cul9	10090.ENSMUSP00000079124	10090.ENSMUSP00000138418	0	0	0	0	0.062	0.512	0.9	0.081	0.952
Birc5	Cenpi	10090.ENSMUSP00000079124	10090.ENSMUSP00000079851	0	0	0	0	0.695	0	0.9	0.061	0.968
Birc5	Spdl1	10090.ENSMUSP00000079124	10090.ENSMUSP00000090882	0	0	0	0	0.669	0	0.9	0.144	0.969
Birc5	Cenpm	10090.ENSMUSP00000079124	10090.ENSMUSP00000086560	0	0	0	0	0.658	0	0.9	0.221	0.971
Birc5	Ube2c	10090.ENSMUSP00000079124	10090.ENSMUSP00000085581	0	0	0	0	0.947	0.205	0	0.507	0.977
Birc5	Spc25	10090.ENSMUSP00000079124	10090.ENSMUSP00000107939	0	0	0	0	0.774	0	0.9	0.16	0.979
Birc5	Spc24	10090.ENSMUSP00000079124	10090.ENSMUSP00000096541	0	0	0	0	0.747	0	0.9	0.342	0.981
Birc5	Cenpa	10090.ENSMUSP00000079124	10090.ENSMUSP00000122831	0	0	0	0	0.702	0.16	0.9	0.44	0.984
Birc5	Nuf2	10090.ENSMUSP00000079124	10090.ENSMUSP00000106999	0	0	0	0	0.881	0	0.9	0.397	0.992
Birc5	Mad2l1	10090.ENSMUSP00000079124	10090.ENSMUSP00000098897	0	0	0	0	0.955	0	0.9	0.578	0.997
Birc5	Cdca8	10090.ENSMUSP00000079124	10090.ENSMUSP00000081319	0	0	0	0	0.953	0.782	0.9	0.592	0.999
Blnk	Grap	10090.ENSMUSP00000057844	10090.ENSMUSP00000004959	0	0	0	0	0.062	0.057	0	0.419	0.441
Blnk	Cd40	10090.ENSMUSP00000057844	10090.ENSMUSP00000017799	0	0	0	0	0.069	0	0	0.419	0.435
Blnk	Cd72	10090.ENSMUSP00000057844	10090.ENSMUSP00000030179	0	0	0	0	0.155	0.197	0	0.52	0.645
Blnk	Pik3r1	10090.ENSMUSP00000057844	10090.ENSMUSP00000056774	0	0	0	0	0	0.126	0.9	0.121	0.916
Blnk	Pld1	10090.ENSMUSP00000057844	10090.ENSMUSP00000113810	0	0	0	0	0	0	0	0.426	0.426
Blnk	Rasa1	10090.ENSMUSP00000057844	10090.ENSMUSP00000105179	0	0	0	0	0.054	0	0	0.43	0.438
Blnk	Lck	10090.ENSMUSP00000057844	10090.ENSMUSP00000066209	0	0	0	0	0.089	0.056	0	0.404	0.442
Blnk	Spib	10090.ENSMUSP00000057844	10090.ENSMUSP00000096084	0	0	0	0	0.118	0	0	0.484	0.525
Blnk	Map4k1	10090.ENSMUSP00000057844	10090.ENSMUSP00000082995	0	0	0	0	0.104	0.552	0	0.382	0.73
Blnk	Vav2	10090.ENSMUSP00000057844	10090.ENSMUSP00000062782	0	0	0	0	0	0.235	0.8	0.325	0.887
Blnk	Sos1	10090.ENSMUSP00000057844	10090.ENSMUSP00000067786	0	0	0	0	0	0	0.9	0.195	0.916
Blnk	Plcg1	10090.ENSMUSP00000057844	10090.ENSMUSP00000099404	0	0	0	0	0	0.261	0.9	0.266	0.941
Bmp2k	Nmrk2	10090.ENSMUSP00000037970	10090.ENSMUSP00000005069	0	0	0	0	0.061	0	0	0.585	0.594
Bmp2k	Numb	10090.ENSMUSP00000037970	10090.ENSMUSP00000119303	0	0	0	0	0.092	0.448	0	0.637	0.802
Brd9	Trim24	10090.ENSMUSP00000096982	10090.ENSMUSP00000031859	0	0	0	0	0.061	0.122	0	0.406	0.467
Brd9	Cecr2	10090.ENSMUSP00000096982	10090.ENSMUSP00000108306	0	0	0	0.548	0.082	0.197	0	0.664	0.457
Bri3bp	Mtch2	10090.ENSMUSP00000037609	10090.ENSMUSP00000121851	0	0	0	0	0	0	0	0.422	0.422
Brsk1	Cdc20	10090.ENSMUSP00000039517	10090.ENSMUSP00000006565	0	0	0	0	0.062	0.492	0	0.116	0.541
Brsk1	2020-09-03	10090.ENSMUSP00000039517	10090.ENSMUSP00000023095	0	0	0	0	0.155	0.258	0	0.224	0.471
Brsk1	Cdc25b	10090.ENSMUSP00000039517	10090.ENSMUSP00000028804	0	0	0	0	0	0.427	0	0.272	0.565
Brsk1	Ccnb2	10090.ENSMUSP00000039517	10090.ENSMUSP00000034742	0	0	0	0	0.137	0.349	0	0.226	0.527
Brsk1	2020-09-05	10090.ENSMUSP00000039517	10090.ENSMUSP00000094750	0	0	0	0	0.176	0.256	0	0.225	0.483
Brsk1	Suv420h2	10090.ENSMUSP00000039517	10090.ENSMUSP00000104223	0	0	0	0	0	0	0	0.523	0.523
Brsk1	Ccnb1	10090.ENSMUSP00000039517	10090.ENSMUSP00000071989	0	0	0	0	0.137	0.349	0	0.226	0.527
Bst1	Nmrk2	10090.ENSMUSP00000098796	10090.ENSMUSP00000005069	0	0	0	0	0	0	0	0.429	0.429
Bst1	Cd38	10090.ENSMUSP00000098796	10090.ENSMUSP00000030964	0	0	0	0.85	0.061	0	0.9	0.799	0.913
Bst1	S100a9	10090.ENSMUSP00000098796	10090.ENSMUSP00000112843	0	0	0	0	0.062	0	0	0.413	0.426
Btbd16	Irg1	10090.ENSMUSP00000035433	10090.ENSMUSP00000022722	0	0	0	0	0	0	0	0.501	0.501
Bub1	Uhrf1	10090.ENSMUSP00000028858	10090.ENSMUSP00000001258	0	0	0	0	0.805	0	0	0.188	0.835
Bub1	Cdc20	10090.ENSMUSP00000028858	10090.ENSMUSP00000006565	0	0	0	0	0.935	0.856	0.9	0.955	0.999
Bub1	Cdt1	10090.ENSMUSP00000028858	10090.ENSMUSP00000006760	0	0	0	0	0.697	0.199	0	0.316	0.819
Bub1	Gmnn	10090.ENSMUSP00000028858	10090.ENSMUSP00000006898	0	0	0	0	0.469	0	0	0.302	0.613
Bub1	Pole	10090.ENSMUSP00000028858	10090.ENSMUSP00000007296	0	0	0	0	0.691	0	0	0.176	0.735
Bub1	Fabp7	10090.ENSMUSP00000028858	10090.ENSMUSP00000020024	0	0	0	0	0	0	0	0.647	0.647
Bub1	Cdk1	10090.ENSMUSP00000028858	10090.ENSMUSP00000020099	0	0	0	0	0.948	0.368	0.9	0.92	0.999
Bub1	Rrm2	10090.ENSMUSP00000028858	10090.ENSMUSP00000020980	0	0	0	0	0.923	0	0	0.359	0.949
Bub1	Fam64a	10090.ENSMUSP00000028858	10090.ENSMUSP00000021164	0	0	0	0	0.745	0	0	0.145	0.773
Bub1	Cenpk	10090.ENSMUSP00000028858	10090.ENSMUSP00000022227	0	0	0	0	0.663	0.201	0.9	0.44	0.982
Bub1	Pbk	10090.ENSMUSP00000028858	10090.ENSMUSP00000022612	0	0	0	0	0.932	0.059	0	0.361	0.955
Bub1	Shcbp1	10090.ENSMUSP00000028858	10090.ENSMUSP00000022945	0	0	0	0	0.882	0	0	0.106	0.89
Bub1	Mcm4	10090.ENSMUSP00000028858	10090.ENSMUSP00000023353	0	0	0	0	0.895	0.046	0	0.338	0.928
Bub1	Rfc4	10090.ENSMUSP00000028858	10090.ENSMUSP00000023598	0	0	0	0	0.738	0.047	0	0.375	0.83
Bub1	Chaf1b	10090.ENSMUSP00000028858	10090.ENSMUSP00000023666	0	0	0	0	0.529	0	0	0.284	0.648
Bub1	Racgap1	10090.ENSMUSP00000028858	10090.ENSMUSP00000023756	0	0	0	0	0.931	0	0	0.277	0.948
Bub1	Cdca3	10090.ENSMUSP00000028858	10090.ENSMUSP00000024270	0	0	0	0	0.876	0	0	0.323	0.912
Bub1	Sgol1	10090.ENSMUSP00000028858	10090.ENSMUSP00000024736	0	0	0	0	0.888	0.154	0.9	0.786	0.997
Bub1	Ndc80	10090.ENSMUSP00000028858	10090.ENSMUSP00000024851	0	0	0	0	0.929	0.8	0.9	0.841	0.999
Bub1	Lmnb1	10090.ENSMUSP00000028858	10090.ENSMUSP00000025486	0	0	0	0	0.649	0	0	0.107	0.673
Bub1	Cdca5	10090.ENSMUSP00000028858	10090.ENSMUSP00000025704	0	0	0	0	0.842	0	0.9	0.491	0.991
Bub1	Hells	10090.ENSMUSP00000028858	10090.ENSMUSP00000025965	0	0	0	0	0.703	0.049	0	0.122	0.731
Bub1	Tk1	10090.ENSMUSP00000028858	10090.ENSMUSP00000026661	0	0	0	0	0.506	0	0	0.086	0.529
Bub1	Tyms	10090.ENSMUSP00000028858	10090.ENSMUSP00000026846	0	0	0	0	0.699	0	0	0.286	0.776
Bub1	Plk4	10090.ENSMUSP00000028858	10090.ENSMUSP00000026858	0	0	0	0	0.749	0.267	0	0.449	0.89
Bub1	Mcm6	10090.ENSMUSP00000028858	10090.ENSMUSP00000027601	0	0	0	0	0.844	0.05	0	0.381	0.9
Bub1	Ube2t	10090.ENSMUSP00000028858	10090.ENSMUSP00000027687	0	0	0	0	0.578	0.058	0	0.134	0.626
Bub1	Nek2	10090.ENSMUSP00000028858	10090.ENSMUSP00000027931	0	0	0	0	0.914	0.667	0	0.585	0.987
Bub1	Rad51	10090.ENSMUSP00000028858	10090.ENSMUSP00000028795	0	0	0	0	0.738	0.072	0	0.159	0.778
Bub1	Cdc25b	10090.ENSMUSP00000028858	10090.ENSMUSP00000028804	0	0	0	0	0.261	0	0	0.511	0.623
Bub1	Trp53bp1	10090.ENSMUSP00000028858	10090.ENSMUSP00000106278	0	0	0	0	0.168	0.197	0	0.183	0.406
Bub1	Dna2	10090.ENSMUSP00000028858	10090.ENSMUSP00000115750	0	0	0	0	0.353	0.067	0	0.118	0.421
Bub1	E2f1	10090.ENSMUSP00000028858	10090.ENSMUSP00000099434	0	0	0	0	0.229	0	0	0.286	0.426
Bub1	Rad18	10090.ENSMUSP00000028858	10090.ENSMUSP00000070619	0	0	0	0	0.315	0	0	0.23	0.45
Bub1	Trim24	10090.ENSMUSP00000028858	10090.ENSMUSP00000031859	0	0	0	0	0	0.452	0	0	0.452
Bub1	Eme1	10090.ENSMUSP00000028858	10090.ENSMUSP00000036361	0	0	0	0	0.422	0	0	0.107	0.462
Bub1	Kif19a	10090.ENSMUSP00000028858	10090.ENSMUSP00000081398	0	0	0	0	0.17	0.28	0	0.184	0.469
Bub1	Dut	10090.ENSMUSP00000028858	10090.ENSMUSP00000080767	0	0	0	0	0.449	0	0	0.105	0.486
Bub1	Fignl1	10090.ENSMUSP00000028858	10090.ENSMUSP00000126340	0	0	0	0	0.47	0.069	0	0.059	0.495
Bub1	Rfc5	10090.ENSMUSP00000028858	10090.ENSMUSP00000083652	0	0	0	0	0.468	0.047	0	0.122	0.516
Bub1	Trim59	10090.ENSMUSP00000028858	10090.ENSMUSP00000103432	0	0	0	0	0.411	0.2	0	0.108	0.543
Bub1	Cenpw	10090.ENSMUSP00000028858	10090.ENSMUSP00000097565	0	0	0	0	0.515	0	0	0.212	0.602
Bub1	Cdc7	10090.ENSMUSP00000028858	10090.ENSMUSP00000031221	0	0	0	0	0.391	0.049	0	0.399	0.622
Bub1	Polq	10090.ENSMUSP00000028858	10090.ENSMUSP00000059757	0	0	0	0	0.59	0	0	0.128	0.628
Bub1	Lrr1	10090.ENSMUSP00000028858	10090.ENSMUSP00000106251	0	0	0	0	0.607	0	0	0.094	0.629
Bub1	Gins1	10090.ENSMUSP00000028858	10090.ENSMUSP00000028948	0	0	0	0	0.627	0	0	0.066	0.637
Bub1	Cks1b	10090.ENSMUSP00000028858	10090.ENSMUSP00000029679	0	0	0	0	0.651	0	0	0.124	0.681
Bub1	Ccne1	10090.ENSMUSP00000028858	10090.ENSMUSP00000103658	0	0	0	0	0.279	0.228	0	0.498	0.696
Bub1	Timeless	10090.ENSMUSP00000028858	10090.ENSMUSP00000058021	0	0	0	0	0.631	0.072	0	0.21	0.706
Bub1	Mcm2	10090.ENSMUSP00000028858	10090.ENSMUSP00000061923	0	0	0	0	0.675	0.046	0	0.214	0.735
Bub1	Chtf18	10090.ENSMUSP00000028858	10090.ENSMUSP00000043896	0	0	0	0	0.467	0.221	0	0.417	0.737
Bub1	Tcf19	10090.ENSMUSP00000028858	10090.ENSMUSP00000125167	0	0	0	0	0.732	0	0	0.059	0.737
Bub1	Knstrn	10090.ENSMUSP00000028858	10090.ENSMUSP00000115860	0	0	0	0	0.694	0	0	0.36	0.796
Bub1	Tacc3	10090.ENSMUSP00000028858	10090.ENSMUSP00000110069	0	0	0	0	0.718	0	0	0.315	0.799
Bub1	Ccnf	10090.ENSMUSP00000028858	10090.ENSMUSP00000111048	0	0	0	0	0.56	0.355	0	0.375	0.807
Bub1	Cdca2	10090.ENSMUSP00000028858	10090.ENSMUSP00000117847	0	0	0	0	0.716	0	0	0.37	0.814
Bub1	Kif22	10090.ENSMUSP00000028858	10090.ENSMUSP00000032915	0	0	0	0	0.724	0.21	0	0.318	0.838
Bub1	Ncapg2	10090.ENSMUSP00000028858	10090.ENSMUSP00000081889	0	0	0	0	0.835	0	0	0.186	0.86
Bub1	Oip5	10090.ENSMUSP00000028858	10090.ENSMUSP00000115219	0	0	0	0	0.85	0	0	0.15	0.867
Bub1	Depdc1a	10090.ENSMUSP00000028858	10090.ENSMUSP00000113216	0	0	0	0	0.869	0	0	0.103	0.878
Bub1	Troap	10090.ENSMUSP00000028858	10090.ENSMUSP00000035389	0	0	0	0	0.874	0	0	0.106	0.882
Bub1	Orc1	10090.ENSMUSP00000028858	10090.ENSMUSP00000099805	0	0	0	0	0.798	0.233	0	0.34	0.889
Bub1	Ect2	10090.ENSMUSP00000028858	10090.ENSMUSP00000103935	0	0	0	0	0.856	0	0	0.37	0.906
Bub1	Cdkn3	10090.ENSMUSP00000028858	10090.ENSMUSP00000070575	0	0	0	0	0.849	0.051	0	0.401	0.907
Bub1	Paf	10090.ENSMUSP00000028858	10090.ENSMUSP00000038877	0	0	0	0	0.912	0	0	0.103	0.918
Bub1	Ckap2	10090.ENSMUSP00000028858	10090.ENSMUSP00000039518	0	0	0	0	0.933	0	0	0.09	0.936
Bub1	Clasp2	10090.ENSMUSP00000028858	10090.ENSMUSP00000128460	0	0	0	0	0.085	0	0.9	0.452	0.945
Bub1	Spag5	10090.ENSMUSP00000028858	10090.ENSMUSP00000045286	0	0	0	0	0.922	0	0	0.353	0.947
Bub1	Mcm5	10090.ENSMUSP00000028858	10090.ENSMUSP00000126135	0	0	0	0	0.924	0.05	0	0.382	0.952
Bub1	Prc1	10090.ENSMUSP00000028858	10090.ENSMUSP00000129675	0	0	0	0	0.907	0.2	0	0.44	0.954
Bub1	Nusap1	10090.ENSMUSP00000028858	10090.ENSMUSP00000068713	0	0	0	0	0.913	0	0	0.501	0.955
Bub1	Cep55	10090.ENSMUSP00000028858	10090.ENSMUSP00000127961	0	0	0	0	0.934	0	0	0.349	0.955
Bub1	Mis18bp1	10090.ENSMUSP00000028858	10090.ENSMUSP00000052109	0	0	0	0	0.877	0	0.54	0.268	0.955
Bub1	Tpx2	10090.ENSMUSP00000028858	10090.ENSMUSP00000128888	0	0	0	0	0.945	0	0	0.297	0.959
Bub1	Kif20a	10090.ENSMUSP00000028858	10090.ENSMUSP00000132659	0	0	0	0	0.938	0.197	0	0.28	0.961
Bub1	Cenpm	10090.ENSMUSP00000028858	10090.ENSMUSP00000086560	0	0	0	0	0.54	0.056	0.9	0.235	0.962
Bub1	Pmf1	10090.ENSMUSP00000028858	10090.ENSMUSP00000062420	0	0	0	0	0.112	0.605	0.9	0.127	0.965
Bub1	Melk	10090.ENSMUSP00000028858	10090.ENSMUSP00000043806	0	0	0	0	0.938	0.05	0	0.471	0.966
Bub1	Ska1	10090.ENSMUSP00000028858	10090.ENSMUSP00000049156	0	0	0	0	0.773	0	0.72	0.548	0.968
Bub1	Ube2c	10090.ENSMUSP00000028858	10090.ENSMUSP00000085581	0	0	0	0	0.932	0.122	0	0.575	0.972
Bub1	Spdl1	10090.ENSMUSP00000028858	10090.ENSMUSP00000090882	0	0	0	0	0.733	0	0.9	0.441	0.983
Bub1	Cenpn	10090.ENSMUSP00000028858	10090.ENSMUSP00000034205	0	0	0	0	0.789	0	0.9	0.379	0.985
Bub1	Cenpa	10090.ENSMUSP00000028858	10090.ENSMUSP00000122831	0	0	0	0	0.495	0.234	0.9	0.692	0.986
Bub1	Cenpi	10090.ENSMUSP00000028858	10090.ENSMUSP00000079851	0	0	0	0	0.727	0	0.9	0.652	0.989
Bub1	Ccna2	10090.ENSMUSP00000028858	10090.ENSMUSP00000029270	0	0	0	0	0.954	0.452	0	0.645	0.99
Bub1	Ttk	10090.ENSMUSP00000028858	10090.ENSMUSP00000064839	0	0	0	0	0.932	0.658	0	0.803	0.995
Bub1	Spc25	10090.ENSMUSP00000028858	10090.ENSMUSP00000107939	0	0	0	0	0.79	0.8	0.9	0.162	0.996
Bub1	Spc24	10090.ENSMUSP00000028858	10090.ENSMUSP00000096541	0	0	0	0	0.559	0.8	0.9	0.624	0.996
Bub1	Ccnb1	10090.ENSMUSP00000028858	10090.ENSMUSP00000071989	0	0	0	0	0.869	0.228	0.9	0.8	0.997
Bub1	Kif2c	10090.ENSMUSP00000028858	10090.ENSMUSP00000064261	0	0	0	0	0.913	0.173	0.9	0.707	0.997
Bub1	Cdca8	10090.ENSMUSP00000028858	10090.ENSMUSP00000081319	0	0	0	0	0.931	0	0.9	0.698	0.997
Bub1	Ccnb2	10090.ENSMUSP00000028858	10090.ENSMUSP00000034742	0	0	0	0	0.937	0.228	0.9	0.761	0.998
Bub1	Bub1b	10090.ENSMUSP00000028858	10090.ENSMUSP00000037126	0	0	0	0.576	0.926	0.8	0.9	0.869	0.998
Bub1	Mad2l1	10090.ENSMUSP00000028858	10090.ENSMUSP00000098897	0	0	0	0	0.904	0.856	0.9	0.845	0.999
Bub1	Nuf2	10090.ENSMUSP00000028858	10090.ENSMUSP00000106999	0	0	0	0	0.878	0.8	0.9	0.742	0.999
Bub1	Plk1	10090.ENSMUSP00000028858	10090.ENSMUSP00000033154	0	0	0	0	0.909	0.602	0.9	0.908	0.999
Bub1b	Uhrf1	10090.ENSMUSP00000037126	10090.ENSMUSP00000001258	0	0	0	0	0.806	0	0	0.108	0.82
Bub1b	Psmb4	10090.ENSMUSP00000037126	10090.ENSMUSP00000005923	0	0	0	0	0	0	0.9	0	0.9
Bub1b	Cdc20	10090.ENSMUSP00000037126	10090.ENSMUSP00000006565	0	0	0	0	0.946	0.941	0.9	0.941	0.999
Bub1b	Cdt1	10090.ENSMUSP00000037126	10090.ENSMUSP00000006760	0	0	0	0	0.53	0.197	0	0.342	0.73
Bub1b	Gmnn	10090.ENSMUSP00000037126	10090.ENSMUSP00000006898	0	0	0	0	0.417	0	0	0.457	0.669
Bub1b	Pole	10090.ENSMUSP00000037126	10090.ENSMUSP00000007296	0	0	0	0	0.758	0	0	0.133	0.781
Bub1b	Psmb6	10090.ENSMUSP00000037126	10090.ENSMUSP00000018430	0	0	0	0	0	0	0.9	0.048	0.9
Bub1b	Cdk1	10090.ENSMUSP00000037126	10090.ENSMUSP00000020099	0	0	0	0	0.939	0.368	0.9	0.853	0.999
Bub1b	Rrm2	10090.ENSMUSP00000037126	10090.ENSMUSP00000020980	0	0	0	0	0.943	0	0	0.372	0.963
Bub1b	Fam64a	10090.ENSMUSP00000037126	10090.ENSMUSP00000021164	0	0	0	0	0.682	0	0	0.233	0.746
Bub1b	Cenpk	10090.ENSMUSP00000037126	10090.ENSMUSP00000022227	0	0	0	0	0.621	0.277	0.9	0.362	0.98
Bub1b	Pbk	10090.ENSMUSP00000037126	10090.ENSMUSP00000022612	0	0	0	0	0.948	0.059	0	0.427	0.969
Bub1b	Psmb5	10090.ENSMUSP00000037126	10090.ENSMUSP00000022803	0	0	0	0	0.061	0.095	0.9	0.075	0.91
Bub1b	Shcbp1	10090.ENSMUSP00000037126	10090.ENSMUSP00000022945	0	0	0	0	0.891	0	0	0	0.891
Bub1b	Mcm4	10090.ENSMUSP00000037126	10090.ENSMUSP00000023353	0	0	0	0	0.85	0.046	0	0.162	0.87
Bub1b	Rfc4	10090.ENSMUSP00000037126	10090.ENSMUSP00000023598	0	0	0	0	0.743	0.047	0	0.319	0.819
Bub1b	Chaf1b	10090.ENSMUSP00000037126	10090.ENSMUSP00000023666	0	0	0	0	0.644	0	0	0.165	0.69
Bub1b	Racgap1	10090.ENSMUSP00000037126	10090.ENSMUSP00000023756	0	0	0	0	0.889	0	0	0.383	0.929
Bub1b	Cdca3	10090.ENSMUSP00000037126	10090.ENSMUSP00000024270	0	0	0	0	0.903	0	0	0.422	0.941
Bub1b	Sgol1	10090.ENSMUSP00000037126	10090.ENSMUSP00000024736	0	0	0	0	0.891	0.197	0.9	0.689	0.996
Bub1b	Ndc80	10090.ENSMUSP00000037126	10090.ENSMUSP00000024851	0	0	0	0	0.929	0.686	0.9	0.849	0.999
Bub1b	Psmb8	10090.ENSMUSP00000037126	10090.ENSMUSP00000025196	0	0	0	0	0.049	0.074	0.9	0.043	0.904
Bub1b	Lmnb1	10090.ENSMUSP00000037126	10090.ENSMUSP00000025486	0	0	0	0	0.746	0	0	0.144	0.773
Bub1b	Cdca5	10090.ENSMUSP00000037126	10090.ENSMUSP00000025704	0	0	0	0	0.82	0	0.9	0.428	0.988
Bub1b	Hells	10090.ENSMUSP00000037126	10090.ENSMUSP00000025965	0	0	0	0	0.712	0.049	0	0.152	0.748
Bub1b	Psmd13	10090.ENSMUSP00000037126	10090.ENSMUSP00000026560	0	0	0	0	0	0	0.9	0	0.9
Bub1b	Tk1	10090.ENSMUSP00000037126	10090.ENSMUSP00000026661	0	0	0	0	0.658	0	0	0.092	0.676
Bub1b	Tyms	10090.ENSMUSP00000037126	10090.ENSMUSP00000026846	0	0	0	0	0.569	0	0	0.26	0.668
Bub1b	Plk4	10090.ENSMUSP00000037126	10090.ENSMUSP00000026858	0	0	0	0	0.699	0.267	0	0.557	0.894
Bub1b	Mcm6	10090.ENSMUSP00000037126	10090.ENSMUSP00000027601	0	0	0	0	0.734	0.05	0	0.283	0.803
Bub1b	Ube2t	10090.ENSMUSP00000037126	10090.ENSMUSP00000027687	0	0	0	0	0.488	0.058	0	0.102	0.529
Bub1b	Nek2	10090.ENSMUSP00000037126	10090.ENSMUSP00000027931	0	0	0	0	0.875	0.856	0.9	0.599	0.999
Bub1b	Rad51	10090.ENSMUSP00000037126	10090.ENSMUSP00000028795	0	0	0	0	0.715	0.072	0	0.13	0.75
Bub1b	Cdc25b	10090.ENSMUSP00000037126	10090.ENSMUSP00000028804	0	0	0	0	0.276	0	0	0.511	0.631
Bub1b	Gins1	10090.ENSMUSP00000037126	10090.ENSMUSP00000028948	0	0	0	0	0.627	0	0	0.066	0.637
Bub1b	Ccna2	10090.ENSMUSP00000037126	10090.ENSMUSP00000029270	0	0	0	0	0.932	0.856	0.9	0.585	0.999
Bub1b	Cks1b	10090.ENSMUSP00000037126	10090.ENSMUSP00000029679	0	0	0	0	0.496	0	0	0.145	0.551
Bub1b	Cdc7	10090.ENSMUSP00000037126	10090.ENSMUSP00000031221	0	0	0	0	0.421	0.049	0	0.321	0.593
Bub1b	Trim24	10090.ENSMUSP00000037126	10090.ENSMUSP00000031859	0	0	0	0	0	0.707	0	0	0.707
Bub1b	Kif22	10090.ENSMUSP00000037126	10090.ENSMUSP00000032915	0	0	0	0	0.8	0.21	0	0.203	0.863
Bub1b	Plk1	10090.ENSMUSP00000037126	10090.ENSMUSP00000033154	0	0	0	0	0.784	0.354	0.9	0.912	0.998
Bub1b	Wrn	10090.ENSMUSP00000037126	10090.ENSMUSP00000033990	0	0	0	0	0.139	0.197	0	0.226	0.418
Bub1b	Cenpn	10090.ENSMUSP00000037126	10090.ENSMUSP00000034205	0	0	0	0	0.783	0	0.9	0.424	0.986
Bub1b	Ccnb2	10090.ENSMUSP00000037126	10090.ENSMUSP00000034742	0	0	0	0	0.931	0.228	0.9	0.658	0.997
Bub1b	Troap	10090.ENSMUSP00000037126	10090.ENSMUSP00000035389	0	0	0	0	0.894	0	0	0.152	0.906
Bub1b	Eme1	10090.ENSMUSP00000037126	10090.ENSMUSP00000036361	0	0	0	0	0.449	0	0	0.119	0.494
Bub1b	Polq	10090.ENSMUSP00000037126	10090.ENSMUSP00000059757	0	0	0	0	0.353	0	0	0.111	0.4
Bub1b	Rad18	10090.ENSMUSP00000037126	10090.ENSMUSP00000070619	0	0	0	0	0.305	0	0	0.181	0.406
Bub1b	Trp53bp1	10090.ENSMUSP00000037126	10090.ENSMUSP00000106278	0	0	0	0	0.168	0.154	0	0.306	0.468
Bub1b	E2f1	10090.ENSMUSP00000037126	10090.ENSMUSP00000099434	0	0	0	0	0.356	0	0	0.258	0.502
Bub1b	Dut	10090.ENSMUSP00000037126	10090.ENSMUSP00000080767	0	0	0	0	0.488	0	0	0.09	0.514
Bub1b	Trim59	10090.ENSMUSP00000037126	10090.ENSMUSP00000103432	0	0	0	0	0.409	0.2	0	0.138	0.557
Bub1b	Cenpw	10090.ENSMUSP00000037126	10090.ENSMUSP00000097565	0	0	0	0	0.535	0	0	0.193	0.609
Bub1b	Lrr1	10090.ENSMUSP00000037126	10090.ENSMUSP00000106251	0	0	0	0	0.598	0	0	0.109	0.627
Bub1b	Ccne1	10090.ENSMUSP00000037126	10090.ENSMUSP00000103658	0	0	0	0	0.333	0.228	0	0.462	0.698
Bub1b	Rfc5	10090.ENSMUSP00000037126	10090.ENSMUSP00000083652	0	0	0	0	0.639	0.047	0	0.194	0.699
Bub1b	Timeless	10090.ENSMUSP00000037126	10090.ENSMUSP00000058021	0	0	0	0	0.668	0.072	0	0.142	0.713
Bub1b	Fignl1	10090.ENSMUSP00000037126	10090.ENSMUSP00000126340	0	0	0	0	0.709	0.069	0	0.059	0.722
Bub1b	Tcf19	10090.ENSMUSP00000037126	10090.ENSMUSP00000125167	0	0	0	0	0.769	0	0	0	0.769
Bub1b	Oip5	10090.ENSMUSP00000037126	10090.ENSMUSP00000115219	0	0	0	0	0.723	0	0	0.225	0.776
Bub1b	Chtf18	10090.ENSMUSP00000037126	10090.ENSMUSP00000043896	0	0	0	0	0.639	0.221	0	0.302	0.787
Bub1b	Orc1	10090.ENSMUSP00000037126	10090.ENSMUSP00000099805	0	0	0	0	0.677	0.233	0	0.235	0.794
Bub1b	Mcm2	10090.ENSMUSP00000037126	10090.ENSMUSP00000061923	0	0	0	0	0.761	0.046	0	0.21	0.804
Bub1b	Ccnf	10090.ENSMUSP00000037126	10090.ENSMUSP00000111048	0	0	0	0	0.538	0.355	0	0.427	0.814
Bub1b	Tacc3	10090.ENSMUSP00000037126	10090.ENSMUSP00000110069	0	0	0	0	0.719	0	0	0.393	0.822
Bub1b	Cdca2	10090.ENSMUSP00000037126	10090.ENSMUSP00000117847	0	0	0	0	0.732	0	0	0.391	0.83
Bub1b	Cdkn3	10090.ENSMUSP00000037126	10090.ENSMUSP00000070575	0	0	0	0	0.75	0.051	0	0.356	0.833
Bub1b	Ncapg2	10090.ENSMUSP00000037126	10090.ENSMUSP00000081889	0	0	0	0	0.812	0	0	0.155	0.835
Bub1b	Ect2	10090.ENSMUSP00000037126	10090.ENSMUSP00000103935	0	0	0	0	0.827	0	0	0.338	0.881
Bub1b	Knstrn	10090.ENSMUSP00000037126	10090.ENSMUSP00000115860	0	0	0	0	0.775	0	0	0.508	0.884
Bub1b	Psme2	10090.ENSMUSP00000037126	10090.ENSMUSP00000123798	0	0	0	0	0	0	0.9	0.05	0.9
Bub1b	Psma5	10090.ENSMUSP00000037126	10090.ENSMUSP00000088057	0	0	0	0	0.06	0.056	0.9	0.101	0.909
Bub1b	Ubc	10090.ENSMUSP00000037126	10090.ENSMUSP00000115578	0	0	0	0	0	0.135	0.9	0.046	0.91
Bub1b	Ckap2	10090.ENSMUSP00000037126	10090.ENSMUSP00000039518	0	0	0	0	0.916	0	0	0.089	0.92
Bub1b	Depdc1a	10090.ENSMUSP00000037126	10090.ENSMUSP00000113216	0	0	0	0	0.907	0	0	0.166	0.92
Bub1b	Paf	10090.ENSMUSP00000037126	10090.ENSMUSP00000038877	0	0	0	0	0.919	0	0	0.095	0.923
Bub1b	Tpx2	10090.ENSMUSP00000037126	10090.ENSMUSP00000128888	0	0	0	0	0.907	0	0	0.238	0.926
Bub1b	Clasp2	10090.ENSMUSP00000037126	10090.ENSMUSP00000128460	0	0	0	0	0.085	0	0.9	0.409	0.941
Bub1b	Melk	10090.ENSMUSP00000037126	10090.ENSMUSP00000043806	0	0	0	0	0.912	0.05	0	0.363	0.942
Bub1b	Mcm5	10090.ENSMUSP00000037126	10090.ENSMUSP00000126135	0	0	0	0	0.933	0.05	0	0.276	0.949
Bub1b	Mis18bp1	10090.ENSMUSP00000037126	10090.ENSMUSP00000052109	0	0	0	0	0.882	0	0.54	0.216	0.953
Bub1b	Kif20a	10090.ENSMUSP00000037126	10090.ENSMUSP00000132659	0	0	0	0	0.931	0.173	0	0.267	0.954
Bub1b	Nusap1	10090.ENSMUSP00000037126	10090.ENSMUSP00000068713	0	0	0	0	0.914	0	0	0.488	0.954
Bub1b	Cep55	10090.ENSMUSP00000037126	10090.ENSMUSP00000127961	0	0	0	0	0.924	0	0	0.418	0.954
Bub1b	Prc1	10090.ENSMUSP00000037126	10090.ENSMUSP00000129675	0	0	0	0	0.908	0.2	0	0.429	0.954
Bub1b	Cenpm	10090.ENSMUSP00000037126	10090.ENSMUSP00000086560	0	0	0	0	0.479	0.064	0.9	0.205	0.956
Bub1b	Spag5	10090.ENSMUSP00000037126	10090.ENSMUSP00000045286	0	0	0	0	0.929	0	0	0.456	0.96
Bub1b	Ska1	10090.ENSMUSP00000037126	10090.ENSMUSP00000049156	0	0	0	0	0.714	0	0.72	0.555	0.961
Bub1b	Pmf1	10090.ENSMUSP00000037126	10090.ENSMUSP00000062420	0	0	0	0	0.213	0.605	0.9	0.102	0.968
Bub1b	Spdl1	10090.ENSMUSP00000037126	10090.ENSMUSP00000090882	0	0	0	0	0.744	0	0.9	0.391	0.983
Bub1b	Cenpi	10090.ENSMUSP00000037126	10090.ENSMUSP00000079851	0	0	0	0	0.613	0	0.9	0.642	0.984
Bub1b	Cenpa	10090.ENSMUSP00000037126	10090.ENSMUSP00000122831	0	0	0	0	0.638	0.234	0.9	0.716	0.991
Bub1b	Ttk	10090.ENSMUSP00000037126	10090.ENSMUSP00000064839	0	0	0	0	0.91	0.658	0	0.783	0.992
Bub1b	Spc25	10090.ENSMUSP00000037126	10090.ENSMUSP00000107939	0	0	0	0	0.819	0.608	0.9	0.133	0.993
Bub1b	Spc24	10090.ENSMUSP00000037126	10090.ENSMUSP00000096541	0	0	0	0	0.635	0.608	0.9	0.699	0.995
Bub1b	Ube2c	10090.ENSMUSP00000037126	10090.ENSMUSP00000085581	0	0	0	0	0.911	0.159	0.9	0.634	0.996
Bub1b	Kif2c	10090.ENSMUSP00000037126	10090.ENSMUSP00000064261	0	0	0	0	0.924	0.173	0.9	0.659	0.997
Bub1b	Cdca8	10090.ENSMUSP00000037126	10090.ENSMUSP00000081319	0	0	0	0	0.929	0	0.9	0.633	0.997
Bub1b	Ccnb1	10090.ENSMUSP00000037126	10090.ENSMUSP00000071989	0	0	0	0	0.946	0.228	0.9	0.785	0.998
Bub1b	Nuf2	10090.ENSMUSP00000037126	10090.ENSMUSP00000106999	0	0	0	0	0.807	0.659	0.9	0.756	0.998
Bub1b	Mad2l1	10090.ENSMUSP00000037126	10090.ENSMUSP00000098897	0	0	0	0	0.821	0.887	0.9	0.846	0.999
Cables1	Ccna2	10090.ENSMUSP00000129463	10090.ENSMUSP00000029270	0	0	0	0	0.06	0.119	0.9	0.193	0.924
Cables1	Cdk5r1	10090.ENSMUSP00000129463	10090.ENSMUSP00000099514	0	0	0	0	0	0	0	0.519	0.519
Cables1	Ccne1	10090.ENSMUSP00000129463	10090.ENSMUSP00000103658	0	0	0	0	0	0.154	0.9	0.229	0.929
Cables1	Zbtb38	10090.ENSMUSP00000129463	10090.ENSMUSP00000121753	0	0	0	0	0.049	0	0	0.502	0.506
Cacnb3	Rasgrp3	10090.ENSMUSP00000003442	10090.ENSMUSP00000129393	0	0	0	0	0	0	0.6	0	0.6
Cacnb3	Ppp2r3a	10090.ENSMUSP00000003442	10090.ENSMUSP00000075327	0	0	0	0	0	0	0.6	0	0.6
Cacnb3	Ppp1ca	10090.ENSMUSP00000003442	10090.ENSMUSP00000039109	0	0	0	0	0	0	0.6	0	0.6
Cacnb3	Ryr1	10090.ENSMUSP00000003442	10090.ENSMUSP00000137123	0	0	0	0	0.062	0	0.72	0	0.726
Cacnb3	Hspa2	10090.ENSMUSP00000003442	10090.ENSMUSP00000079306	0	0	0	0	0	0	0.9	0.086	0.904
Calcrl	Pla2g2d	10090.ENSMUSP00000073875	10090.ENSMUSP00000030528	0	0	0	0	0	0	0	0.401	0.4
Calcrl	Gng11	10090.ENSMUSP00000073875	10090.ENSMUSP00000031670	0	0	0	0	0.093	0.201	0.9	0.17	0.931
Calcrl	Vipr1	10090.ENSMUSP00000073875	10090.ENSMUSP00000035115	0	0	0	0.763	0	0	0.9	0.411	0.909
Calcrl	Ptger2	10090.ENSMUSP00000073875	10090.ENSMUSP00000038483	0	0	0	0	0	0.048	0.9	0.136	0.91
Calcrl	Sct	10090.ENSMUSP00000073875	10090.ENSMUSP00000041519	0	0	0	0	0	0.085	0.9	0.431	0.943
Calcrl	Ramp3	10090.ENSMUSP00000073875	10090.ENSMUSP00000047518	0	0	0	0	0.061	0.197	0.9	0.918	0.993
Calcrl	Gng13	10090.ENSMUSP00000073875	10090.ENSMUSP00000131648	0	0	0	0	0	0.201	0.9	0	0.916
Calcrl	Gnb4	10090.ENSMUSP00000073875	10090.ENSMUSP00000121127	0	0	0	0	0.061	0.286	0.9	0.076	0.929
Calcrl	Ramp2	10090.ENSMUSP00000073875	10090.ENSMUSP00000122072	0	0	0	0	0.126	0.725	0.9	0.939	0.998
Calm3	Myo1b	10090.ENSMUSP00000019514	10090.ENSMUSP00000018561	0	0	0	0	0	0.362	0	0.164	0.443
Calm3	Nos2	10090.ENSMUSP00000019514	10090.ENSMUSP00000018610	0	0	0	0	0	0.757	0	0.3	0.822
Calm3	Pld1	10090.ENSMUSP00000019514	10090.ENSMUSP00000113810	0	0	0	0	0	0	0	0.426	0.426
Calm3	Trpc3	10090.ENSMUSP00000019514	10090.ENSMUSP00000029271	0	0	0	0	0.062	0.201	0	0.309	0.437
Calm3	Itpr2	10090.ENSMUSP00000019514	10090.ENSMUSP00000049584	0	0	0	0	0.06	0.217	0	0.373	0.498
Calm3	Fbxl2	10090.ENSMUSP00000019514	10090.ENSMUSP00000035090	0	0	0	0	0.058	0.51	0	0.07	0.533
Calm3	Hsp90aa1	10090.ENSMUSP00000019514	10090.ENSMUSP00000091921	0	0	0	0	0.058	0.251	0	0.407	0.545
Calm3	Ccne1	10090.ENSMUSP00000019514	10090.ENSMUSP00000103658	0	0	0	0	0	0.515	0	0.099	0.545
Calm3	Fas	10090.ENSMUSP00000019514	10090.ENSMUSP00000025691	0	0	0	0	0	0.544	0	0.057	0.552
Calm3	Kcnn4	10090.ENSMUSP00000019514	10090.ENSMUSP00000133065	0	0	0	0	0	0.452	0	0.219	0.554
Calm3	Ppp1ca	10090.ENSMUSP00000019514	10090.ENSMUSP00000039109	0	0	0.268	0	0.061	0.199	0	0.289	0.556
Calm3	Pde1b	10090.ENSMUSP00000019514	10090.ENSMUSP00000023132	0	0	0	0	0.089	0.63	0	0.212	0.711
Calm3	Sell	10090.ENSMUSP00000019514	10090.ENSMUSP00000027871	0	0	0	0	0	0.744	0	0.18	0.781
Calm3	Marcks	10090.ENSMUSP00000019514	10090.ENSMUSP00000090245	0	0	0	0	0	0.711	0	0.278	0.782
Calm3	Ryr1	10090.ENSMUSP00000019514	10090.ENSMUSP00000137123	0	0	0	0	0.061	0.767	0	0.385	0.853
[truncated: 9,457 more rows]
